# Supplementary material for: A systematic dissection of the epigenomic heterogeneity of lung adenocarcinoma reveals two different subclasses with distinct prognosis and core regulatory networks
Source: Genome Biol. 2021 May 17;22:156. doi: 10.1186/s13059-021-02376-1 (PMC8127276; doi:10.1186/s13059-021-02376-1)
Supplement: Supplementary file 2 — Additional file 2: Table S1. Sample clinical information. [file 13059_2021_2376_MOESM2_ESM.xlsx]

## Sheet: Sheet1
Patient ID	Group	Gender	Age at diagnosis	Smoking	T-Size(cm)	T-stage	N-stage	M-stage	TNM	Histology	Main Subtype	Pathological subgroups	Tumor percentage
1799	I	F	69.2806	No	3.7	T2a	2	0	3a	A	A	M	100
1821	II	F	45.6639	No	2	T1b	2	0	3a	A	A	M	60
1823	II	M	78.3083	Yes	7	T3	0	0	2b	A	P	M	100
2112	I	M	60.3	Yes	1.5	T1b	0	0	1a2	A	A	M	85
2118	I	M	69.6667	Ever-smoker	1.5	T1b	0	0	1a2	A	A	M	80
2129	II	F	47.9778	No	4.3	T2b	0	0	2a	A	S	H	100
2136	II	M	70.5833	Ever-smoker	2.5	T1c	0	0	1a3	A	A	M	90
2300	I	M	78.5111	No	3	T1c	0	0	1a3	A	L	L	NA
2320	I	M	67.1778	Yes	2.5	T1c	0	0	1a3	A	P	M	90
2340	I	M	46.6694	No	3	T1c	0	0	1a3	A	P	M	95
2354	II	M	72.8222	No	2.5	T1c	0	0	1a3	A	A	M	80
2428	II	M	73.6417	Yes	4	T2a	0	0	1a	A	S	H	95
2445	I	M	76.1306	Ever-smoker	2.8	T1c	0	0	1a3	A	L	L	95
2460	II	F	61.0583	No	2	T1b	0	0	1a2	A	S	H	60
2469	I	M	75.2194	No	0.8	T1a(mi)	0	0	1a1	A	MIA	L	NA
2471	II	F	73.9056	No	1	T1a	0	0	1a1	A	L	L	60
2478	I	M	58.7556	Yes	2.5	T1c	2	0	3a	A	A	M	NA
2496	I	M	66.0917	Yes	1.5	T1b	1	0	2b	A	L	L	40
2499	II	M	58.2417	Yes	3	T1c	1	1	4	A	S	H	90
2505	I	F	51.525	No	4.5	T2b	1	0	2b	A	P	M	100
2513	I	M	51.0556	No	2	T1b	0	0	1a2	A	P	M	10
2514	II	M	45	No	3	T1c	1	0	2b	A	S	H	80
2524	II	M	65.7639	Yes	2	T1b	0	0	1a2	A	A	M	40
2527	II	M	56.0944	Yes	2	T1b	0	0	1a2	A	A	M	NA
2538	II	M	61.725	Yes	4.6	T2b	0	0	2a	A	P	M	100
2539	I	M	57.1861	Yes	2.5	T1c	0	0	1a3	A	A	M	80
2573	II	F	59.9611	No	1.3	T1b	2	0	3a	A	A	M	40
2588	II	M	65.6917	Yes	11	T4	2	0	3b	A	P	M	100
2589	I	F	73.0667	No	2.5	T1c	0	0	1a3	A	A	M	95
2593	I	F	77.4361	Yes	1.2	T1b	0	0	1a2	A	L	L	80
2595	II	F	50.725	No	7	T3	2	0	3b	A	A	M	95
2596	II	M	63.4611	Yes	2.5	T1c	2	0	3a	A	A	M	80
2606	I	F	60.4333	No	2	T1b	0	0	1a2	A	L	L	90
2610	I	F	65.1806	No	7.5	T4	2	0	3b	A	A	M	95
2616	I	M	60.1778	Yes	6.5	T3	0	0	2b	A	A	M	95
2624	I	F	73.625	No	3	T1c	0	1	4	A	A	M	95
2627	II	M	54.9972	Yes	5	T3	2	0	3b	A	S	H	80
2646	I	F	69.8361	No	1.2	T1b	0	0	1a2	A	A	M	95
2655	II	F	71.8889	No	2.2	T1c	2	0	3a	A	A	M	70
2658	II	F	53.1472	No	3.5	T2a	2	0	3a	A	P	M	NA
3139	II	F	64.1616	No	2.5	T1c	1	1	4	A	A	M	95
3174	II	F	56.9644	No	4.8	T2b	2	0	3a	A	M	H	95
