# Supplementary material for: A systematic dissection of the epigenomic heterogeneity of lung adenocarcinoma reveals two different subclasses with distinct prognosis and core regulatory networks
Source: Genome Biol. 2021 May 17;22:156. doi: 10.1186/s13059-021-02376-1 (PMC8127276; doi:10.1186/s13059-021-02376-1)
Supplement: Supplementary file 3 — Additional file 3: Table S2. Normal tissue specific SEs and associated genes. [file 13059_2021_2376_MOESM3_ESM.xlsx]

## Sheet: Sheet1
Table S2: Normal_specific_super_enhancers_and_associated_genes
chrom	start	end	num_of_bins	normal_bins_ratio	OR2	normal_padj	associated_genes
chr10	120960785	121222283	123	0.699186	130.224	1.73622e-116	GRK5
chr7	115895102	116110474	90.0001	0.588888	79.572	4.67786e-65	CAV1,CAV2
chr3	153822322	153974776	59.0001	0.694914	126.152	1.17283e-54	ARHGEF26
chr1	92148005	92321391	82.0001	0.402439	37.2176	7.23177e-33	TGFBR3,HFM1
chr13	21342295	21442237	29.0001	0.793101	211.34	2.02872e-32	SAP18,XPO4,LOC101928764,IL17D,IFT88,LATS2
chr8	26427153	26547643	55.0001	0.50909	57.2417	1.692e-31	ADRA1A,DPYSL2
chr2	46086317	46431472	157	0.248407	18.287	5.29258e-30	EPAS1
chr15	57665121	57940865	120	0.291666	22.763	1.55592e-29	MYZAP,CGNL1,POLR2M,GCOM1
chr6	148660822	148795386	63.0001	0.412698	38.7657	2.80058e-26	SASH1
chr3	118993170	119158402	59.0001	0.423728	40.5538	1.26503e-25	PLA1A,COX17,ARHGAP31,ADPRH
chr6	72092496	72132827	20.0001	0.849996	311.941	7.25726e-25	RIMS1
chr15	66894919	67099462	89.0001	0.314606	25.3325	1.30975e-24	SMAD3,DIS3L,SNAPC5
chr14	88932381	89024263	39.0001	0.53846	64.2844	2.62614e-24	PTPN21,GALC
chr10	63984769	64086791	40.0001	0.524999	60.9007	5.04651e-24	ADO,RTKN2
chr7	116126449	116234511	41.0001	0.512194	57.8554	9.49148e-24	CAV1,CAV2
chr22	25337931	25429568	38.0001	0.526314	61.2076	6.44865e-23	KIAA1671
chr10	115649258	115727666	30.0001	0.599998	82.5904	5.45214e-22	NHLRC2,DCLRE1A,ADRB1
chr14	25306379	25489121	74.0001	0.324324	26.4648	1.73524e-21	CBLN3,STXBP6,KHNYN
chr2	54574426	54908887	150	0.206667	14.384	1.9827e-21	SPTBN1,C2orf73,RTN4
chr19	6046798	6122733	35.0001	0.514284	58.2977	2.23276e-20	C19orf70,HSD11B1L,GTF2F1
chr9	35901807	35956310	21.0001	0.714282	137.549	5.27616e-20	CCDC107,HRCT1,SPAAR,NPR2,RUSC2,FAM166B,SPAG8
chr9	71865101	71942851	21.0001	0.714282	137.549	5.27616e-20	FAM122A,TJP2,FAM189A2
chr3	137705017	137772318	26.0001	0.615382	88.0523	8.05052e-20	ARMC8,CLDN18
chr10	116355012	116459168	32.0001	0.531248	62.3848	1.34625e-19	ABLIM1,TRUB1
chr18	57125496	57187153	22.0001	0.681815	117.899	1.40221e-19	CCBE1
chr2	10391992	10558008	68.0001	0.308823	24.6162	2.40403e-18	HPCAL1
chr9	71668205	71839628	65.0001	0.307692	24.48	2.03228e-17	TJP2,FAM122A,PIP5K1B,FAM189A2
chr13	33748171	33869037	49.0001	0.367346	31.9677	3.19979e-17	STARD13,KL
chr5	115694548	115736427	19.0001	0.684207	119.148	6.13916e-17	SEMA6A
chr11	113912463	114132337	95.0001	0.231579	16.6058	2.59966e-16	ZBTB16
chr22	32923539	33263037	134	0.186567	12.6454	3.29059e-16	TIMP3,RFPL3,SLC5A1
chr5	148280979	148404679	53.0001	0.320754	25.9911	4.0375e-15	ADRB2,SH3TC2
chr6	131602254	131671374	24.0001	0.541664	64.9885	4.56554e-15	AKAP7,EPB41L2
chr16	10627856	10756751	56.0001	0.303571	23.9915	1.09541e-14	EMP2,TVP23A
chr15	72424959	72532817	41.0001	0.365853	33.0089	1.74403e-14	GRAMD2A,SENP8
chr6	164099641	164189037	33.0001	0.424241	40.528	2.14171e-14	QKI
chr2	110427823	110481535	27.0001	0.48148	51.0617	3.03027e-14	NPHP1
chr13	110865629	111087917	105	0.2	13.771	3.05059e-14	COL4A1,COL4A2
chr12	27663153	27795784	61.0001	0.278688	21.2647	4.80607e-14	TM7SF3,PPFIBP1
chr8	12937653	13137851	86.0001	0.22093	15.6141	1.02059e-13	LONRF1,C8orf48,DLC1
chr17	28544655	28605115	23.0001	0.521737	59.9741	1.11543e-13	SLC6A4
chr15	77703115	77804056	37.0001	0.378377	33.479	1.28031e-13	HMG20A,PEAK1
chr3	126460070	126520000	19.0001	0.578944	75.5742	3.50049e-13	TXNRD3,PLXNA1
chr6	109260438	109342847	33.0001	0.393938	35.7422	6.76525e-13	MICAL1,SMPD2,ARMC2,SESN1
chr3	100669031	100715629	20.0001	0.549997	67.1767	7.3115e-13	ABI3BP
chr13	48667780	48702506	11.0001	0.818174	247.215	8.23304e-13	MED4,RB1,RCBTB2,ITM2B
chr2	134157536	134196516	18.0001	0.555552	68.6863	1.03852e-11	NCKAP5
chr3	14831019	14953980	50.0001	0.279999	21.3881	1.35516e-11	SH3BP5,CCDC174,CAPN7,NR2C2
chr3	42513617	42599945	32.0001	0.374999	32.9844	1.37025e-11	SEC22C,VIPR1,ZNF662,TRAK1,SS18L2
chr16	86512650	86554974	14.0001	0.642853	98.8845	2.62619e-11	FOXF1
chr2	133952073	134028536	28.0001	0.392856	35.5628	7.22875e-11	NCKAP5
chr9	112777130	112982014	82.0001	0.195122	13.543	8.88865e-11	AKAP2
chr11	11519760	11648494	57.0001	0.245614	17.9057	9.14177e-11	GALNT18
chr13	98821894	98981375	70.0001	0.214285	15.0019	1.22361e-10	RNF113B,STK24
chr4	79461485	79517835	22.0001	0.454543	45.79	1.2284e-10	ANXA3
chr15	64182814	64345691	71.0001	0.211267	14.734	1.47101e-10	HERC1,DAPK2,SNX22,ZNF609
chr10	10823527	10923886	39.0001	0.307692	24.4321	1.77946e-10	CELF2
chr4	184014496	184141059	49.0001	0.265306	19.8553	1.80048e-10	WWC2
chr10	73817964	73876390	23.0001	0.434781	42.2675	1.99311e-10	DNAJB12,C10orf105,SPOCK2,VSIR
chr12	120636189	120733029	32.0001	0.343749	28.7884	3.45629e-10	SIRT4,PLA2G1B,TRIAP1,PXN,ACADS,GATC
chr10	35616111	35761005	64.0001	0.21875	15.3984	4.3935e-10	CCNY
chr1	112970556	113011099	18.0001	0.499997	54.9348	4.82068e-10	WNT2B
chr18	21189098	21244446	25.0001	0.399998	36.6315	5.16145e-10	LAMA3,ANKRD29
chr1	91977996	92080097	43.0001	0.279069	21.2792	5.72755e-10	TGFBR3
chr4	16785573	16901834	43.0001	0.279069	21.2792	5.72755e-10	LDB2
chr16	48564433	48658643	43.0001	0.279069	21.2792	5.72755e-10	N4BP1
chr13	99530461	99741394	79.0001	0.189873	12.8918	6.33509e-10	DOCK9,STK24
chr1	94667868	94803605	55.0001	0.236363	17.0184	7.67908e-10	DNTTIP2,BCAR3,ARHGAP29,SLC44A3
chr8	37618389	37778098	56.0001	0.232142	16.6225	9.69287e-10	ERLIN2,BRF2,ASH2L,PLPBP,DDHD2
chr1	10683956	10884192	97.0001	0.164948	10.8671	1.19012e-09	ANGPTL7
chr22	43625944	43742801	47.0001	0.255319	18.8469	1.67164e-09	SCUBE1,EFCAB6,MCAT
chr15	52116239	52182327	28.0001	0.357142	30.5258	1.72638e-09	TMOD3
chr1	160870093	160925435	21.0001	0.428569	41.2005	2.34176e-09	ITLN2
chr4	121954498	122002304	21.0001	0.428569	41.2005	2.34176e-09	PRDM5
chr2	42251508	42452421	73.0001	0.191781	13.049	2.37474e-09	COX7A2L
chr6	45884085	46032295	62.0001	0.209677	14.5867	3.50069e-09	CLIC5
chr6	53586343	53638352	22.0001	0.409089	38.0311	3.69809e-09	KLHL31
chr15	42866271	42916828	22.0001	0.409089	38.0311	3.69809e-09	STARD9,VPS39,SNAP23,ZNF106
chr11	11399189	11487900	40.0001	0.274999	20.846	4.12285e-09	GALNT18
chr9	124447419	124559271	51.0001	0.235294	16.9136	4.1923e-09	MRRF,TTLL11,DAB2IP,GSN,RBM18
chr13	47149411	47275705	51.0001	0.235294	16.9136	4.1923e-09	ESD
chr3	159448507	159631278	66.0001	0.196969	13.4856	7.4712e-09	SCHIP1
chr4	6268773	6296190	11.0001	0.636358	96.0892	8.30157e-09	WFS1
chr17	902549	960560	24.0001	0.374998	32.96	8.68284e-09	CRK,INPP5K,TIMM22,ABR,NXN,MYO1C
chr3	124681495	124805940	55.0001	0.218181	15.3399	1.02692e-08	SLC12A8,HEG1
chr14	99971808	100092195	56.0001	0.214285	14.9912	1.27058e-08	EML1
chr7	111984721	112055141	25.0001	0.359999	30.8998	1.28152e-08	DOCK4,ZNF277
chr9	35486546	35565864	25.0001	0.359999	30.8998	1.28152e-08	CCDC107,GBA2,HRCT1,CREB3,SPAAR,NPR2,RUSC2,TLN1,FAM166B,RGP1,SPAG8,STOML2
chr9	127513723	127576990	18.0001	0.444442	43.9364	1.6664e-08	SCAI,PPP6C,RABEPK
chr3	46949144	47065148	46.0001	0.23913	17.2719	1.89207e-08	SCAP,MYL3,LRRC2,KLHL18,CCDC12,NBEAL2,ALS2CL,TMIE,PTH1R,KIF9,LTF
chr12	56948992	56997146	19.0001	0.42105	39.942	2.77041e-08	GPR182,MYL6,CS,RBMS2,ZBTB39
chr19	771858	807730	13.0001	0.538457	64.0589	3.77371e-08	PALM,FGF22,CFD,TPGS1,ODF3L2,MIER2,FSTL3,MISP,ARHGAP45,MED16,TMEM259,POLRMT
chr19	16342495	16408964	28.0001	0.321427	26.0205	3.88327e-08	MED26,FAM32A,KLF2,AP1M1
chr2	85864166	86056396	78.0001	0.166666	10.9953	5.75579e-08	GNLY,SFTPB,ATOH8,VAMP8
chr8	135787066	135917453	64.0001	0.1875	12.6844	5.92634e-08	ZFAT
chr14	100195532	100242375	21.0001	0.380951	33.7968	6.84786e-08	EML1
chr3	93691186	93748443	14.0001	0.499996	54.9073	7.04651e-08	ARL13B,STX19,PROS1
chr2	238479296	238654513	67.0001	0.179104	11.9924	9.93179e-08	LRRFIP1
chr17	735982	884968	67.0001	0.179104	11.9924	9.93179e-08	CRK,C17orf97,TIMM22,ABR,NXN
chr9	129063735	129164857	42.0001	0.238095	17.1697	1.10895e-07	MVB12B
chr10	89443549	89502235	23.0001	0.347825	29.2903	1.519e-07	PAPSS2
chr18	55709655	56031930	122	0.122951	7.70942	2.30965e-07	NEDD4L
chr17	53643588	53722892	34.0001	0.264705	19.7751	2.41658e-07	TMEM100
chr4	41357658	41617557	105	0.133333	8.45907	2.48979e-07	LIMCH1
chr5	139584757	139739386	59.0001	0.18644	12.5934	2.72185e-07	CYSTM1,CD14,APBB3,HBEGF,PFDN1,TMCO6,SLC35A4
chr6	34974533	35065082	46.0001	0.217391	15.2616	2.74112e-07	ZNF76
chr15	30091462	30134784	17.0001	0.411762	38.4346	3.42089e-07	TJP1,FAM189A1
chr16	86217807	86252781	17.0001	0.411762	38.4346	3.42089e-07	FOXF1,MTHFSD,COX4I1,EMC8
chr17	58210865	58251847	17.0001	0.411762	38.4346	3.42089e-07	CA4
chr11	11284865	11373559	36.0001	0.249999	18.3101	3.91454e-07	GALNT18
chr15	93137031	93227678	36.0001	0.249999	18.3101	3.91454e-07	FAM174B
chr6	138841917	138900529	26.0001	0.307691	24.4082	4.16041e-07	NHSL1
chr4	36242518	36291238	11.0001	0.54545	65.8726	4.70456e-07	DTHD1,ARAP2
chr3	29720785	29762146	18.0001	0.388887	34.9404	5.15261e-07	RBMS3
chr16	49840945	49894482	18.0001	0.388887	34.9404	5.15261e-07	ZNF423
chr2	47163822	47337164	78.0001	0.153846	9.99314	5.18186e-07	STPG4
chr4	106812225	106888628	28.0001	0.285713	21.9672	7.67436e-07	NPNT
chr17	4482634	4529746	19.0001	0.368419	32.0285	7.86083e-07	INCA1,ZFP3,KIF1C,PSMB6,RNF167,ANKFY1,CYB5D2,MYBBP1A,SLC25A11,ZZEF1,CAMTA2,SMTNL2
chr2	159881366	160087928	98.0001	0.132653	8.4074	7.94858e-07	TANC1
chr22	19504177	19611351	29.0001	0.275861	20.921	1.01272e-06	COMT,TXNRD2,CDC45,UFD1,CLDN5
chr22	28385525	28453477	29.0001	0.275861	20.921	1.01272e-06	MN1
chr9	22079495	22130957	20.0001	0.349998	29.5647	1.15146e-06	CDKN2B,MTAP,DMRTA1
chr5	148183357	148258405	30.0001	0.266666	19.97	1.32611e-06	ADRB2,SH3TC2,FBXO38
chr12	108661268	108738171	30.0001	0.266666	19.97	1.32611e-06	CMKLR1,CORO1C,SSH1
chr17	8320196	8386653	21.0001	0.333332	27.4528	1.65944e-06	PER1,ARHGEF15,NDEL1
chr13	42166984	42229350	31.0001	0.258064	19.1016	1.72418e-06	VWA8,RGCC
chr17	78990486	79083256	43.0001	0.209302	14.5399	1.82225e-06	AATK
chr10	97134831	97340631	88.0001	0.136363	8.67785	1.85029e-06	SORBS1,PDLIM1
chr13	109894895	109929859	14.0001	0.428568	41.1698	2.55756e-06	IRS2
chr12	7085295	7098643	8.0001	0.624992	91.4673	2.81711e-06	LRRC23,ATN1
chr15	42781353	42805650	8.0001	0.624992	91.4673	2.81711e-06	STARD9,VPS39,SNAP23,ZNF106
chr16	29983135	30009105	8.0001	0.624992	91.4673	2.81711e-06	GDPD3,TAOK2,MYLPF
chr4	2786739	2881720	33.0001	0.242424	17.5734	2.84887e-06	SH3BP2,GRK4,NOP14,MFSD10,RGS12,ADD1
chr17	17701027	17877451	75.0001	0.146666	9.44432	2.89839e-06	PEMT,TOM1L2,EVPLL,ATPAF2,DRC3,FLII,DRG2,MIEF2,GID4,ALKBH5
chr5	9312767	9384030	23.0001	0.304347	24.021	3.13925e-06	TAS2R1
chr10	34960419	35065715	46.0001	0.195652	13.3608	3.15589e-06	PARD3
chr10	71162159	71269365	46.0001	0.195652	13.3608	3.15589e-06	SUPV3L1,HK1,TSPAN15
chr3	43403447	43466461	24.0001	0.291665	22.6079	4.26796e-06	SNRK,ZNF662,GASK1A
chr3	44968105	45080175	48.0001	0.1875	12.6755	4.55168e-06	TMEM42,ZNF501,CLEC3B,ZDHHC3,EXOSC7,ZNF852,ZNF502
chr18	45818187	45937835	48.0001	0.1875	12.6755	4.55168e-06	ZBTB7C
chr20	20708862	20764655	25.0001	0.279999	21.3518	5.71119e-06	INSM1
chr14	36841490	36874329	16.0001	0.374998	32.9356	6.00773e-06	NKX2-8
chr2	218649132	218901311	120	0.108333	6.67809	7.48647e-06	GPBAR1,TNS1
chr3	128716901	128790280	26.0001	0.26923	20.2279	7.53328e-06	GP9,RHO,KIAA1257,H1FOO,EFCC1,CNBP
chr15	68202586	68262011	27.0001	0.259258	19.2164	9.94249e-06	PIAS1,MAP2K5
chr11	94460556	94592101	53.0001	0.169811	11.2348	1.06028e-05	AMOTL1
chr3	50249373	50314737	10.0001	0.499995	54.8799	1.10469e-05	TMEM115,SEMA3F,LSMEM2,HYAL2,HYAL3,RBM5,RBM6,SEMA3B,CDHR4,IP6K1,TUSC2,MON1A,INKA1,NAA80,HYAL1,UBA7,GNAI2,RASSF1,CACNA2D2,CYB561D2
chr15	31614075	31700375	40.0001	0.2	13.7287	1.23982e-05	MTMR10
chr10	72236775	72301731	28.0001	0.249999	18.3013	1.26574e-05	PALD1,EIF4EBP2
chr10	124058002	124141774	28.0001	0.249999	18.3013	1.26574e-05	PLEKHA1,TACC2,BTBD16,ATE1
chr3	37164987	37240903	18.0001	0.333331	27.446	1.26997e-05	GOLGA4,EPM2AIP1,LRRFIP2,MLH1
chr2	207937162	208035830	41.0001	0.195121	13.3127	1.47617e-05	KLF7
chr10	80803475	81074713	128	0.101562	6.2133	1.48156e-05	PPIF
chr1	1972159	2093567	42.0001	0.190476	12.921	1.77141e-05	PRKCZ,FAAP20,SSU72,TMEM240,HES5
chr5	149217751	149268082	20.0001	0.299999	23.525	2.50485e-05	GRPEL2
chr9	4488981	4518069	12.0001	0.416663	39.1996	3.16483e-05	SPATA6L,CDC37L1,SLC1A1,RCL1,AK3
chr11	124744748	124773750	12.0001	0.416663	39.1996	3.16483e-05	CCDC15,HEPN1,ROBO4
chr5	137826047	137883166	21.0001	0.285713	21.9565	3.37701e-05	ETF1,FAM53C,LRRTM2,CDC25C,HSPA9,CTNNA1
chr17	4735621	4786472	21.0001	0.285713	21.9565	3.37701e-05	INCA1,ZFP3,KIF1C,PSMB6,RNF167,SMTNL2,ZNF594,MYBBP1A,SLC25A11,UBE2G1,CAMTA2,MINK1
chr15	67121852	67180787	22.0001	0.272726	20.5841	4.52967e-05	SMAD3,SNAPC5
chr12	94126669	94225126	48.0001	0.166666	10.9826	4.92415e-05	SOCS2,CRADD
chr11	59521023	59571946	23.0001	0.260868	19.3732	5.96038e-05	OR5A1
chr16	8925737	8965596	14.0001	0.35714	30.4883	7.45432e-05	CARHSP1,TMEM114
chr16	68064561	68131606	24.0001	0.249999	18.2969	7.70705e-05	TSNAXIP1,EDC4,CENPT,DDX28,DPEP2,LCAT,NRN1L,SLC7A6,C16orf86,GFOD2,RANBP10,NUTF2,RIPOR1,PSKH1,DUS2,SLC12A4,THAP11,ENKD1,NFATC3
chr20	39761397	39814688	24.0001	0.249999	18.2969	7.70705e-05	ZHX3
chr19	3094520	3110113	7.0001	0.57142	73.1553	7.83597e-05	TLE6,SGTA,AES,NCLN,ZNF554,DOHH,GNA11,ZNF77
chr4	144256092	144344759	37.0001	0.189189	12.8103	8.55644e-05	USP38
chr3	65904382	66041584	52.0001	0.153846	9.98398	8.83166e-05	MAGI1
chr19	39612459	39673774	25.0001	0.239999	17.3338	9.72036e-05	FBXO17
chr9	72988247	73126874	53.0001	0.150943	9.76207	0.000101175	TRPM3,KLF9
chr21	46364485	46478298	54.0001	0.148148	9.54981	0.000116217	SUMO3,ADARB1,SLC19A1
chr18	46181309	46553843	157	0.0828025	4.96134	0.000130858	SMAD7
chr12	45584618	45706918	40.0001	0.175	11.6456	0.000142712	ANO6
chr2	128384236	128442383	16.0001	0.312498	24.9447	0.000146602	GPR17,LIMS2
chr4	83691768	83736742	16.0001	0.312498	24.9447	0.000146602	SCD5
chr13	30414308	30437375	8.0001	0.499994	54.8662	0.000147377	UBL3
chr11	19973117	20137077	74.0001	0.121621	7.60438	0.00015565	NAV2
chr4	103171978	103275655	41.0001	0.170731	11.303	0.000164203	BANK1,SLC39A8
chr12	54721053	54834003	41.0001	0.170731	11.303	0.000164203	ITGA5
chr3	127086723	127148131	28.0001	0.214285	14.9699	0.00018438	TPRA1,PLXNA1
chr3	196335847	196412836	28.0001	0.214285	14.9699	0.00018438	WDR53,NCBP2-AS2,CEP19,PCYT1A,NRROS,FBXO45,PAK2,SENP5,NCBP2,PIGX
chr7	120418386	120518889	28.0001	0.214285	14.9699	0.00018438	TSPAN12
chr3	99352458	99451208	42.0001	0.166666	10.98	0.000189217	COL8A1
chr5	172063350	172384053	140	0.0857142	5.15123	0.000194235	LOC101928093,RPL26L1
chr12	48104156	48251430	59.0001	0.135593	8.61335	0.000211488	HDAC7,ZNF641,PFKM,SLC48A1,ENDOU
chr19	47537898	47637025	29.0001	0.206896	14.3189	0.000222785	TMEM160,KPTN,PPP5D1,ARHGAP35,CALM3
chr7	99154222	99179041	9.0001	0.44444	43.8927	0.000242016	ZNF655,PDAP1,BUD31,FAM200A
chr10	18946232	18974500	9.0001	0.44444	43.8927	0.000242016	NSUN6
chr20	1296403	1326079	9.0001	0.44444	43.8927	0.000242016	C20orf202,SDCBP2,FKBP1A,TMEM74B
chr16	57116121	57226192	44.0001	0.159091	10.3864	0.000250901	MT1E,CCL17,MT1M,CIAPIN1,DOK4,COQ9,ADGRG1,MT2A,CETP
chr11	76269788	76392623	45.0001	0.155555	10.1131	0.000290983	LRRC32,ACER3
chr5	78780134	78811647	10.0001	0.399996	36.5771	0.0003863	TENT2
chr22	39565229	39584117	10.0001	0.399996	36.5771	0.0003863	SYNGR1,MGAT3,PDGFB,DNAL4
chr10	99209745	99312023	47.0001	0.148936	9.60731	0.000388837	AVPI1,ANKRD2,HOGA1,FRAT1,FRAT2
chr8	141989254	142211829	106	0.0943395	5.72152	0.000435713	GPR20,PTP4A3,CHRAC1,DENND3
chr7	150252389	150332419	20.0001	0.249999	18.2925	0.000437783	GIMAP1,GIMAP5,GIMAP7,GIMAP2,GIMAP8,GIMAP4,GIMAP6,GIMAP1-GIMAP5
chr19	16173396	16231212	20.0001	0.249999	18.2925	0.000437783	AP1M1,FAM32A,KLF2
chr17	4376714	4450055	33.0001	0.181818	12.1974	0.000458952	INCA1,GGT6,KIF1C,PSMB6,RNF167,ANKFY1,MYBBP1A,CXCL16,SLC25A11,UBE2G1,ZMYND15,SMTNL2
chr5	149825924	150056167	87.0001	0.103448	6.3366	0.00052172	SYNPO,MYOZ3,GPX3,NDST1
chr3	52533959	52609250	34.0001	0.17647	11.7617	0.000543341	TNNC1,MUSTN1,NEK4,GLT8D1,SPCS1,PHF7,SEMA3G,BAP1,GLYCTK,ITIH3,NISCH
chr3	50157110	50222909	21.0001	0.238094	17.1491	0.000552031	TMEM115,SEMA3F,TRAIP,LSMEM2,RNF123,HYAL2,HYAL3,RBM6,SEMA3B,CDHR4,TUSC2,INKA1,NAA80,HYAL1,APEH,UBA7,GNAI2,ZMYND10,RASSF1,CACNA2D2,CYB561D2,IFRD2,MST1
chr8	22392044	22463673	21.0001	0.238094	17.1491	0.000552031	PDLIM2,SFTPC,PPP3CC,LGI3,NUDT18,C8orf58,PEBP4,SORBS3,BIN3,CCAR2,DMTN
chr22	22280491	22308514	11.0001	0.363633	31.3517	0.000570379	PPM1F
chr3	129187069	129252730	22.0001	0.227272	16.1402	0.000691798	GP9,EFCAB12,RHO,TMCC1,KIAA1257,H1FOO,EFCC1,PLXND1,CNBP
chr3	197169514	197233946	22.0001	0.227272	16.1402	0.000691798	DLG1
chr20	35439896	35496331	22.0001	0.227272	16.1402	0.000691798	SOGA1,MYL9,SAMHD1
chr2	23686585	23799203	52.0001	0.134615	8.53964	0.000709645	MFSD2B
chr5	141161941	141263685	36.0001	0.166666	10.9775	0.000732072	PCDH12,DELE1,ARAP3
chr5	142304260	142406613	36.0001	0.166666	10.9775	0.000732072	NR3C1
chr8	97504666	97546863	12.0001	0.333331	27.4326	0.000815257	CPQ
chr4	84126144	84182325	23.0001	0.21739	15.2435	0.000844116	PLAC8
chr5	139510537	139563992	23.0001	0.21739	15.2435	0.000844116	CYSTM1,CD14,APBB3,HBEGF,PFDN1,TMCO6,SLC35A4
chr15	41182855	41294599	38.0001	0.157894	10.2913	0.000985074	INO80,CHST14
chr12	123993760	124019814	5.0001	0.599988	82.2791	0.00098585	PITPNM2,EIF2B1,RILPL2,RILPL1,GTF2H3,CDK2AP1,DDX55,SNRNP35,TCTN2,KMT5A
chr9	139534339	139594804	24.0001	0.208332	14.4411	0.00103098	EDF1,LCN12,GPSM1,ANAPC2,PMPCA,LCN6,SSNA1,DIPK1B,EGFL7,ENTR1,INPP5E,AGPAT2,MAN1B1,LCNL1,NPDC1,PTGDS
chr18	19740087	19804911	24.0001	0.208332	14.4411	0.00103098	GATA6
chr14	36897737	36931621	13.0001	0.30769	24.3844	0.00112337	MBIP
chr5	123963425	124087987	57.0001	0.122807	7.68549	0.00123187	ZNF608
chr3	134009001	134127176	40.0001	0.15	9.68585	0.00128905	AMOTL2
chr12	3181846	3275486	40.0001	0.15	9.68585	0.00128905	TEAD4
chr6	36927375	37042326	43.0001	0.139535	9.40907	0.00147705	MTCH1,PI16
chr9	107729892	107758002	14.0001	0.285712	21.9459	0.001512	OR13C5
chr12	50184579	50223963	14.0001	0.285712	21.9459	0.001512	PRPH,NCKAP5L,MCRS1,SMARCD1,GPD1
chr19	46784648	46809528	6.0001	0.499992	54.8525	0.00185843	HIF3A,CALM3,DMWD,PPP5D1
chr17	37795341	37837756	15.0001	0.266665	19.9507	0.00200988	TCAP,PNMT,THRA,STARD3,RAPGEFL1,CSF3
chr19	2148444	2217676	28.0001	0.178571	11.9294	0.00214171	ABHD17A,CSNK1G2,REXO1
chr1	218515211	218584537	29.0001	0.172413	11.4323	0.00253289	TGFB2
chr5	154192122	154281499	29.0001	0.172413	11.4323	0.00253289	FAXDC2
chr19	7458084	7495898	16.0001	0.249998	18.2881	0.00259559	ZNF358,PEX11G,ARHGEF18
chr3	64273820	64431658	65.0001	0.107692	6.62518	0.00271499	PSMD6,PRICKLE2
chr6	13358535	13468297	46.0001	0.130434	8.23274	0.00272753	GFOD1,PHACTR1
chr19	48100862	48172986	30.0001	0.166666	10.975	0.00293654	NAPA,KPTN,SELENOW
chr16	67874648	67899978	7.0001	0.428565	41.1392	0.00308476	TSNAXIP1,EDC4,CENPT,DDX28,DPEP2,TPPP3,LRRC36,LCAT,SLC7A6,C16orf86,GFOD2,RANBP10,NUTF2,RIPOR1,PSKH1,DUS2,SLC12A4,THAP11,ENKD1,NFATC3
chr16	16038657	16194565	67.0001	0.104477	6.40428	0.00323156	MARF1
chr1	113719770	113764104	17.0001	0.235293	16.8812	0.00324673	MAGI3
chr13	32820462	32860763	17.0001	0.235293	16.8812	0.00324673	ZAR1L
chr15	64384288	64427171	17.0001	0.235293	16.8812	0.00324673	SNX1,DAPK2,SNX22
chr19	16421846	16584248	68.0001	0.102941	6.29926	0.00348731	F2RL3,KLF2,SIN3B,AP1M1,FAM32A
chr17	36570695	36643982	32.0001	0.15625	10.1619	0.0039102	ARHGAP23,CWC25
chr3	12483525	12527795	18.0001	0.222221	15.6753	0.0040297	TSEN2,PPARG,RPL32,MKRN2,IQSEC1
chr7	100484266	100544097	18.0001	0.222221	15.6753	0.0040297	C7orf61
chr12	8110721	8148402	18.0001	0.222221	15.6753	0.0040297	NECAP1,FOXJ2,SLC2A3
chr3	42038384	42232701	70.0001	0.0999999	6.09923	0.00409454	SEC22C,VIPR1,ULK4,TRAK1,SS18L2
chr7	150125157	150222306	33.0001	0.151515	9.79894	0.00443842	GIMAP1,GIMAP5,GIMAP7,GIMAP2,GIMAP8,GIMAP4,GIMAP6,GIMAP1-GIMAP5
chr20	39841619	39965295	33.0001	0.151515	9.79894	0.00443842	ZHX3
chr16	53534481	53555260	8.0001	0.374995	32.9112	0.00461224	LOC643802
chr6	56660594	56710086	19.0001	0.210525	14.6302	0.0048604	PRIM2,DST
chr7	73281689	73320500	19.0001	0.210525	14.6302	0.0048604	ELN
chr11	126179570	126308931	53.0001	0.113207	7.00636	0.00551936	ST3GAL4
chr17	19140385	19269740	53.0001	0.113207	7.00636	0.00551936	SLC47A2,RNF112,ALDH3A2
chr10	126286148	126447260	74.0001	0.0945945	5.73499	0.00554888	EEF1AKMT2
chr3	29542776	29626696	35.0001	0.142857	9.14559	0.00567307	RBMS3
chr6	43632055	43856650	98.0001	0.0816326	4.88002	0.00583933	ABCC10
chr2	129102853	129155010	20.0001	0.199999	13.7158	0.00584865	UGGT1
chr12	79914938	79962293	20.0001	0.199999	13.7158	0.00584865	PAWR
chr1	228325923	228370265	9.0001	0.33333	27.4259	0.00647078	WNT3A,WNT9A,RNF187,GUK1,IBA57,GJC2
chr3	111569707	111593937	9.0001	0.33333	27.4259	0.00647078	PHLDB2
chr8	144286903	144313084	9.0001	0.33333	27.4259	0.00647078	ZNF707,MAFA,GPIHBP1,ZFP41,EEF1D,MAPK15,GSDMD,LYPD2,ZNF623,NAPRT,TIGD5,ZNF696
chr12	117155217	117176300	9.0001	0.33333	27.4259	0.00647078	RNFT2,C12orf49
chr2	71679829	71736548	21.0001	0.190475	12.9089	0.00693244	TEX261,DYSF
chr9	2258618	2308635	21.0001	0.190475	12.9089	0.00693244	SMARCA2,VLDLR
chr6	11170269	11443875	127	0.0708661	4.18782	0.00718529	NEDD9
chr15	71647982	71751485	38.0001	0.131579	8.31406	0.00804205	LRRC49,CT62,THAP10
chr3	56917632	56977769	22.0001	0.181817	12.1917	0.00822755	ARHGEF3
chr3	119858586	119902837	22.0001	0.181817	12.1917	0.00822755	GSK3B
chr15	92392589	92529206	58.0001	0.103448	6.33253	0.00846392	SLCO3A1
chr3	45548716	45736781	82.0001	0.0853657	5.12307	0.00974201	LZTFL1,CLEC3B
chr1	223166523	223327894	60.0001	0.0999998	6.09793	0.0100809	TAF1A
chr4	41103969	41220176	41.0001	0.121951	7.62111	0.01119	LIMCH1
chr10	30060947	30172672	41.0001	0.121951	7.62111	0.01119	SVIL
chr15	80956214	81051455	41.0001	0.121951	7.62111	0.01119	ARNT2
chr13	33664065	33729862	24.0001	0.166666	10.9724	0.0112977	STARD13,KL
chr4	144433660	144464236	11.0001	0.272725	20.5692	0.0116126	FREM3
chr8	131426064	131458104	11.0001	0.272725	20.5692	0.0116126	ASAP1
chr10	65384306	65406945	11.0001	0.272725	20.5692	0.0116126	NRBF2
chr12	112252735	112281540	11.0001	0.272725	20.5692	0.0116126	BRAP,ACAD10,SH2B3,ALDH2,PHETA1,MAPKAPK5
chr12	96556016	96663761	42.0001	0.119047	7.4151	0.0122018	ELK3,CFAP54
chr11	61445945	61549888	43.0001	0.116279	7.21993	0.0135563	DAGLA,FADS3,MYRF
chr6	3787352	3852236	26.0001	0.153846	9.97484	0.0149839	PXDC1
chr12	26109666	26187587	26.0001	0.153846	9.97484	0.0149839	RASSF8
chr10	16992152	17128354	44.0001	0.113636	7.03478	0.0150165	VIM,TRDMT1
chr3	52035171	52181359	66.0001	0.090909	5.48799	0.0158824	TNNC1,PCBP4,STAB1,ACY1,RAD54L2,DNAH1,PARP3,SEMA3G,DUSP7,RRP9,PPM1M,NISCH,GPR62
chr13	114503138	114640050	45.0001	0.111111	6.85887	0.0164124	C13orf46,GAS6,LINC00452,CDC16
chr11	118462412	118534893	27.0001	0.148148	9.54111	0.0170398	CCDC84,PHLDB1
chr22	39821890	39899948	27.0001	0.148148	9.54111	0.0170398	PDGFB,SYNGR1,TAB1,MIEF1,MGAT3
chr20	19843450	20004117	67.0001	0.0895521	5.39799	0.0170625	INSM1
chr10	11046656	11093879	13.0001	0.230767	16.4552	0.0187158	CELF2
chr10	71920789	71955967	13.0001	0.230767	16.4552	0.0187158	EIF4EBP2
chr7	30874429	30979062	48.0001	0.104166	6.38026	0.0215532	CRHR2,AQP1,INMT
chr10	13699852	13775479	29.0001	0.137931	8.77774	0.0219936	FRMD4A
chr12	12927510	13000005	29.0001	0.137931	8.77774	0.0219936	GPRC5A
chr17	1455518	1534037	29.0001	0.137931	8.77774	0.0219936	SERPINF1,RILP,WDR81,SLC43A2,SCARF1,CRK,INPP5K,ABR,OVCA2,SERPINF2,SMYD4,MYO1C,SMG6,RPA1,PITPNA,PRPF8,TLCD2
chr5	131529606	131564762	14.0001	0.214284	14.9592	0.023065	C5orf56,IL4,SLC22A5,IRF1
chr3	58126979	58205594	30.0001	0.133333	8.44009	0.0246825	FAM3D,ACOX2,RPP14,HTD2,ABHD6,FAM107A
chr5	148649910	148729706	30.0001	0.133333	8.44009	0.0246825	AFAP1L1,SH3TC2,ADRB2,ABLIM3,GRPEL2
chr14	103955185	104039125	30.0001	0.133333	8.44009	0.0246825	APOPT1,CKB,BAG5,TRMT61A
chr18	7810709	7960088	50.0001	0.0999998	6.09664	0.0252027	PTPRM
chr13	97863238	98051148	73.0001	0.0821917	4.91446	0.0253426	RAP2A
chr1	94015085	94218503	74.0001	0.081081	4.84216	0.0270307	BCAR3,ARHGAP29
chr3	127378538	127557100	74.0001	0.081081	4.84216	0.0270307	MGLL,TPRA1
chr16	57267060	57353413	31.0001	0.129032	8.12746	0.0273867	PLLP,CIAPIN1,DOK4,COQ9,ADGRG1,KIFC3
chr2	192700202	192736855	15.0001	0.199999	13.7126	0.0275153	CAVIN2
chr7	130902707	130937095	15.0001	0.199999	13.7126	0.0275153	MKLN1
chr19	36617426	36676106	15.0001	0.199999	13.7126	0.0275153	CAPNS1,HSPB6,LRFN3
chr18	33035631	33108009	32.0001	0.125	7.83716	0.0304564	INO80C
chr3	120134277	120172501	16.0001	0.187499	12.6577	0.0329827	FSTL1
chr9	135600946	135647378	16.0001	0.187499	12.6577	0.0329827	GTF3C4,DDX31
chr15	75043345	75101845	16.0001	0.187499	12.6577	0.0329827	CLK3,FAM219B,PPCDC,MPI,LOC105376731,SEMA7A,CYP1A1,CSK
chr13	113582459	113683033	33.0001	0.121212	7.56687	0.0337303	TUBGCP3,MCF2L
chr9	90111446	90302405	80.0001	0.0749999	4.44943	0.0387099	DAPK1
chr3	48438881	48483065	17.0001	0.17647	11.7535	0.038828	ATRIP,SLC26A6,PLXNB1,SHISA5,NME6,SLC25A20,TREX1
chr11	117569314	117621649	17.0001	0.17647	11.7535	0.038828	DSCAML1
chr12	122207561	122252484	17.0001	0.17647	11.7535	0.038828	RHOF,VPS33A,MORN3,CAMKK2
chr14	103850389	103896403	17.0001	0.17647	11.7535	0.038828	APOPT1,BAG5
chr11	74983556	75103284	56.0001	0.0892856	5.37923	0.0392401	ARRB1,MAP6,SLCO2B1
chr10	3461800	3549592	35.0001	0.114285	7.07862	0.0410321	KLF6
chr1	23850419	23962689	36.0001	0.111111	6.85738	0.0448084	LUZP1
chr1	64055018	64112379	18.0001	0.166666	10.9699	0.0451153	PGM1
chr3	125975499	126021468	18.0001	0.166666	10.9699	0.0451153	CHCHD6,KLF15,TXNRD3
chr10	21447510	21498942	18.0001	0.166666	10.9699	0.0451153	MLLT10,SKIDA1,NEBL
chr17	1282196	1360641	18.0001	0.166666	10.9699	0.0451153	WDR81,RILP,SLC43A2,SCARF1,CRK,INPP5K,TIMM22,ABR,SERPINF2,MYO1C,NXN,PITPNA,PRPF8,TLCD2
chr5	150380688	150538798	59.0001	0.0847456	5.08032	0.0481533	SYNPO,GPX3,NDST1,TNIP1,MYOZ3
