# Supplementary material for: A systematic dissection of the epigenomic heterogeneity of lung adenocarcinoma reveals two different subclasses with distinct prognosis and core regulatory networks
Source: Genome Biol. 2021 May 17;22:156. doi: 10.1186/s13059-021-02376-1 (PMC8127276; doi:10.1186/s13059-021-02376-1)
Supplement: Supplementary file 4 — Additional file 4: Table S3. Tumor tissue specific SEs and associated genes. [file 13059_2021_2376_MOESM4_ESM.xlsx]

## Sheet: Sheet1
Table S3: Tumor_specific_super_enhancers_and_associated_genes
chrom	start	end	num_of_bins	tumor_bins_ratio	OR1	tumor_pval	tumor_padj	associated_genes
chr4	11583740	11653405	29.0001	0.793101	517.049	4.66966e-44	1.76093e-40	HS3ST1
chr14	65673311	65829756	70.0001	0.357142	75.015	2.60467e-35	4.91111e-32	FUT8,SPTB,FNTB
chr6	107138998	107254379	45.0001	0.488888	128.927	4.87387e-35	6.12645e-32	BEND3
chr17	70385097	70537654	57.0001	0.403508	91.2321	4.28161e-34	4.03649e-31	SOX9
chr16	52560171	52616417	21.0001	0.80952	571.113	3.7095e-33	2.79771e-30	TOX3
chr14	61019277	61126892	48.0001	0.416666	96.1544	3.52285e-30	2.21411e-27	SIX1,SIX4,DHRS7,PPM1A
chr17	70552735	70632401	37.0001	0.432431	102.313	9.59017e-25	5.16636e-22	SOX9
chr20	52322039	52491756	72.0001	0.25	44.8107	1.33558e-22	6.29561e-20	CYP24A1,ZNF217
chr2	96547874	96591168	18.0001	0.666663	267.922	5.11661e-22	2.14386e-19	ANKRD36C
chr21	36016573	36137223	43.0001	0.348836	71.8914	1.45431e-21	4.98563e-19	RUNX1,CLIC6
chr14	106149245	106177482	14.0001	0.785709	490.892	1.38153e-21	5.20976e-19	BRF1
chr11	20688408	20747699	20.0001	0.599997	200.939	3.42466e-21	1.0762e-18	NELL1
chr12	59417317	59481926	27.0001	0.48148	124.465	3.87547e-21	1.12418e-18	LRIG3
chr17	57823890	57951192	62.0001	0.258064	46.7025	1.71009e-20	4.60626e-18	PTRH2
chr8	133249207	133380799	53.0001	0.283018	52.9701	5.59578e-20	1.40678e-17	KCNQ3
chr2	213764939	213825084	20.0001	0.499998	133.792	9.01667e-17	2.00011e-14	IKZF2
chr15	59840291	59889742	17.0001	0.529409	150.424	1.62087e-15	3.39571e-13	FAM81A,GCNT3,CCNB2,FOXB1
chr6	21101740	21117497	8.0001	0.874989	934.845	1.01283e-14	2.0102e-12	SOX4
chr20	52717605	52770006	24.0001	0.374998	80.2237	8.31843e-14	1.56844e-11	BCAS1,CYP24A1,DOK5
chr2	20289414	20443612	66.0001	0.181818	29.7625	9.76389e-14	1.75332e-11	SDC1
chr7	3219757	3263864	16.0001	0.499997	133.628	1.15602e-13	1.98153e-11	CARD11,GNA12,SDK1
chr6	43873932	44125530	112	0.125	19.1529	1.92123e-13	3.14998e-11	CAPN11,VEGFA,C6orf223
chr6	10380064	10431241	17.0001	0.470585	118.78	2.16919e-13	3.40834e-11	TFAP2A,TMEM14C
chr6	44595275	44640655	21.0001	0.380951	82.2305	1.76831e-12	2.66732e-10	SLC35B2,SLC29A1,HSP90AB1,NFKBIE
chr12	17213796	17238157	13.0001	0.538457	155.804	2.10281e-12	3.04988e-10	LMO3
chr1	245394783	245456287	22.0001	0.363635	76.3565	2.76044e-12	3.85542e-10	KIF26B,COX20
chr2	223275009	223320822	14.0001	0.499996	133.546	4.17829e-12	5.62726e-10	SGPP2
chr14	68540867	68792304	118	0.110169	16.5883	7.18245e-12	9.33966e-10	RDH11
chr7	40232344	40274554	15.0001	0.466664	116.852	7.78338e-12	9.4681e-10	SUGCT
chr1	182109585	182240782	53.0001	0.188679	31.1097	7.61403e-12	9.57084e-10	RGS16
chr6	26685194	26707774	9.0001	0.666659	266.931	1.41203e-11	1.66399e-09	HIST1H2AH,HIST1H4D,HIST1H2BK,ZNF322
chr1	201970046	202136332	60.0001	0.166666	27.2996	2.35595e-11	2.69221e-09	ELF3,SYT2,UBE2T,LGR6,NAV1
chr2	228710441	228730016	10.0001	0.599994	200.197	3.50759e-11	3.89033e-09	CCL20
chr1	180520510	180587765	32.0001	0.249999	44.5392	8.49886e-11	9.15691e-09	ACBD6,XPR1,STX6
chr17	70328002	70371744	20.0001	0.349998	71.9071	9.07569e-11	9.50679e-09	SOX9
chr6	82436931	82502060	21.0001	0.333332	66.7706	1.35251e-10	1.37847e-08	TENT5A
chr6	52974791	52997267	12.0001	0.499996	133.463	1.52374e-10	1.51211e-08	GSTA1,GSTA2
chr1	43387826	43447351	23.0001	0.304347	58.4237	2.81463e-10	2.6535e-08	SLC2A1
chr1	205397920	205427663	13.0001	0.461535	114.397	2.81177e-10	2.71877e-08	RAB29,NUAK2,SLC26A9,KLHDC8A,SLC45A3
chr20	50347871	50386322	15.0001	0.399997	88.9744	8.09689e-10	7.44716e-08	ZFP64,ATP9A,SALL4
chr20	52506945	52567279	29.0001	0.241378	42.4888	1.72326e-09	1.54724e-07	CYP24A1,ZNF217
chr1	202430866	202454949	9.0001	0.555549	166.728	2.83017e-09	2.482e-07	KDM5B,ELF3,RABIF,UBE2T,LGR6,KLHL12,PPP1R12B
chr10	69547939	69610838	18.0001	0.333331	66.7299	2.94622e-09	2.52504e-07	DNAJC12
chr1	18955484	18998864	19.0001	0.315788	61.5965	4.27861e-09	3.58547e-07	IFFO2,PAX7
chr5	6892008	6912797	10.0001	0.499995	133.382	5.62527e-09	4.56191e-07	TENT4A,ADCY2
chr7	31401990	31425658	10.0001	0.499995	133.382	5.62527e-09	4.56191e-07	ITPRID1
chr8	120979791	121018978	20.0001	0.299999	57.1965	6.0734e-09	4.77141e-07	DEPTOR,COL14A1
chr7	16915061	17144904	103	0.0970873	14.3807	6.57583e-09	5.0607e-07	AGR2,AHR,ANKMY2,BZW2,AGR3
chr19	42150742	42316939	56.0001	0.142857	22.2671	9.79508e-09	7.38745e-07	DEDD2,ZNF526,PRR19,CEACAM4,PAFAH1B3,LOC390937,CEACAM7,CEACAM6,CEACAM3,CEACAM5
chr11	134120458	134154908	11.0001	0.454541	111.151	1.02491e-08	7.57831e-07	GLB1L3,ACAD8,GLB1L2,THYN1,IGSF9B
chr5	13989601	14043730	22.0001	0.272726	50.0465	1.1543e-08	8.21295e-07	TRIO
chr6	100893950	100970227	22.0001	0.272726	50.0465	1.1543e-08	8.21295e-07	SIM1
chr11	129233191	129289958	22.0001	0.272726	50.0465	1.1543e-08	8.21295e-07	ARHGAP32,BARX2
chr4	25422923	25685147	117	0.08547	12.4983	2.2627e-08	1.55139e-06	SLC34A2
chr17	39050752	39121279	25.0001	0.239999	42.1438	2.68788e-08	1.81e-06	KRT40,KRT20,KRTAP29-1,KRTAP2-3,TOP2A,KRTAP1-1,KRT23
chr6	10125011	10172551	13.0001	0.384612	83.3623	2.81985e-08	1.86555e-06	TFAP2A
chr11	59011282	59071630	26.0001	0.230768	40.0364	3.47202e-08	2.25741e-06	FAM111B,DTX4
chr2	228625265	228686944	27.0001	0.222221	38.1298	4.43565e-08	2.63415e-06	CCL20
chr4	74532649	74601328	27.0001	0.222221	38.1298	4.43565e-08	2.63415e-06	CXCL1,CXCL6,CXCL8
chr6	21019643	21029436	6.0001	0.666656	266.602	4.58386e-08	2.65934e-06	CDKAL1
chr1	97710695	97746709	14.0001	0.35714	74.0995	4.35927e-08	2.71716e-06	DPYD
chr2	197359954	197393428	14.0001	0.35714	74.0995	4.35927e-08	2.71716e-06	HECW2
chr11	102700177	102741354	14.0001	0.35714	74.0995	4.35927e-08	2.71716e-06	MMP3,MMP13,MMP10,MMP1,MMP7
chr12	12150764	12187969	14.0001	0.35714	74.0995	4.35927e-08	2.71716e-06	BCL2L14
chr5	34436369	34539251	47.0001	0.148936	23.3669	6.17669e-08	3.52914e-06	DNAJC21,RAD1,RAI14,TTC23L,AMACR,BRIX1
chr5	125686465	125724610	15.0001	0.333331	66.6892	6.49841e-08	3.63045e-06	GRAMD2B
chr17	60853518	60903457	15.0001	0.333331	66.6892	6.49841e-08	3.63045e-06	2020-03-10
chr7	117201135	117372767	73.0001	0.109589	16.4421	8.28617e-08	4.52857e-06	ASZ1
chr4	74398205	74417699	7.0001	0.57142	177.734	1.0632e-07	5.72761e-06	PF4
chr1	118619489	118668207	17.0001	0.294116	55.5739	1.32254e-07	7.02437e-06	SPAG17
chr14	21147590	21234775	33.0001	0.181818	29.6557	1.59739e-07	8.36631e-06	RNASE1,EDDM3A,RNASE4,RNASE6,ANG
chr5	95445743	95552056	34.0001	0.17647	28.5964	1.92736e-07	9.95628e-06	ELL2
chr1	192444960	192573308	56.0001	0.125	19.0742	2.14838e-07	1.0948e-05	RO60,RGS2,RGS1,UCHL5
chr1	209526222	209609682	35.0001	0.171428	27.6102	2.31135e-07	1.16215e-05	LAMB3,UTP25,TRAF3IP3
chr1	245934437	245991298	19.0001	0.263157	47.6343	2.45456e-07	1.20995e-05	KIF26B
chr4	154124326	154173133	19.0001	0.263157	47.6343	2.45456e-07	1.20995e-05	TLR2,MND1,TRIM2
chr15	90289827	90392980	36.0001	0.166666	26.6897	2.75601e-07	1.33243e-05	MESP2,ANPEP,MESP1
chr5	100748310	100766023	9.0001	0.44444	106.639	3.78209e-07	1.80535e-05	SLCO4C1
chr6	45385588	45483084	38.0001	0.157894	25.0214	3.85676e-07	1.81798e-05	RUNX2
chr8	94913739	94975242	21.0001	0.238094	41.6796	4.2425e-07	1.963e-05	GEM,RAD54B,PDP1
chr20	52191375	52242132	21.0001	0.238094	41.6796	4.2425e-07	1.963e-05	TSHZ2,ZNF217
chr8	109579762	109656240	39.0001	0.153846	24.2631	4.52906e-07	2.05772e-05	EMC2,EIF3E
chr1	17510514	17579894	22.0001	0.227272	39.2277	5.45634e-07	2.40654e-05	PADI2,PADI1,RCC2,ARHGEF10L,PADI3
chr2	169044879	169105892	22.0001	0.227272	39.2277	5.45634e-07	2.40654e-05	CERS6,STK39
chr11	121315450	121371521	22.0001	0.227272	39.2277	5.45634e-07	2.40654e-05	SC5D,SORL1
chr20	52255518	52298027	22.0001	0.227272	39.2277	5.45634e-07	2.40654e-05	CYP24A1,ZNF217
chr7	134037841	134060917	10.0001	0.399996	88.8657	6.26599e-07	2.68512e-05	AKR1B10
chr2	105983585	106093622	45.0001	0.133333	20.5297	1.08831e-06	4.56e-05	NCK2,FHL2
chr3	181412209	181480058	25.0001	0.199999	33.3431	1.08055e-06	4.57839e-05	SOX2
chr1	244208876	244259150	12.0001	0.333331	66.6486	1.45947e-06	6.01492e-05	C1orf100,ZBTB18
chr15	62613824	62637865	12.0001	0.333331	66.6486	1.45947e-06	6.01492e-05	C2CD4A,VPS13C,C2CD4B
chr1	172207870	172266336	27.0001	0.185184	30.3116	1.62165e-06	6.54038e-05	SUCO,C1orf105
chr2	87757198	87837355	27.0001	0.185184	30.3116	1.62165e-06	6.54038e-05	RGPD1
chr14	32473765	32481238	4.0001	0.749981	399.658	1.6511e-06	6.55398e-05	ARHGAP5
chr1	200368242	200400114	13.0001	0.30769	59.243	2.09559e-06	8.14686e-05	KIF14,ZNF281,INAVA
chr7	75714818	75752974	13.0001	0.30769	59.243	2.09559e-06	8.14686e-05	HSPB1,YWHAG
chr17	55431960	55458388	13.0001	0.30769	59.243	2.09559e-06	8.14686e-05	MSI2
chr1	211748313	211819207	29.0001	0.172413	27.7854	2.3561e-06	8.92949e-05	NEK2,RCOR3,DTL,TRAF5,SLC30A1,INTS7,LPGAT1
chr1	222110031	222173028	29.0001	0.172413	27.7854	2.3561e-06	8.92949e-05	DUSP10
chr1	233787064	233869445	30.0001	0.166666	26.6738	2.80986e-06	0.000104911	SLC35F3,KCNK1
chr20	29515165	29546799	14.0001	0.285712	53.3184	2.91638e-06	0.00010782	DEFB123
chr7	20816795	20839057	5.0001	0.599988	199.828	4.10468e-06	0.000149553	ITGB8,SP8
chr12	20971607	20986206	5.0001	0.599988	199.828	4.10468e-06	0.000149553	SLCO1B3
chr1	200261796	200350506	33.0001	0.151515	23.8156	4.59355e-06	0.000164192	ZNF281
chr3	156787307	156856852	33.0001	0.151515	23.8156	4.59355e-06	0.000164192	PQLC2L
chr6	46994996	47169238	59.0001	0.101695	15.1058	5.50781e-06	0.000194112	ADGRF1,CD2AP,TNFRSF21,ADGRF2
chr1	224239550	224295826	17.0001	0.235293	41.0136	6.81122e-06	0.000236729	CNIH4,CNIH3
chr3	112490517	112533661	17.0001	0.235293	41.0136	6.81122e-06	0.000236729	CCDC80,CD200R1
chr16	14045220	14056283	6.0001	0.499992	133.218	8.16352e-06	0.000278594	MRTFB
chr21	19109615	19120463	6.0001	0.499992	133.218	8.16352e-06	0.000278594	C21orf91
chr2	235072307	235114181	18.0001	0.222221	38.0839	8.70528e-06	0.000291801	SPP2,UGT1A1,HJURP,ARL4C
chr17	46566884	46601338	18.0001	0.222221	38.0839	8.70528e-06	0.000291801	HOXB1,HOXB6,PRAC1,HOXB7,HOXB2,HOXB8,SKAP1,HOXB13,HOXB9,PRAC2
chr1	31939426	31991516	20.0001	0.199999	33.3231	1.36202e-05	0.000446625	SERINC2,ADGRB2
chr1	156625469	156682868	20.0001	0.199999	33.3231	1.36202e-05	0.000446625	NAXE,IQGAP3,C1orf61,BGLAP,TTC24,RHBG,CRABP2
chr2	113679501	113717260	20.0001	0.199999	33.3231	1.36202e-05	0.000446625	CKAP2L,IL37,SLC20A1,IL36RN
chr2	98869503	98931384	21.0001	0.190475	31.3628	1.67252e-05	0.000539065	CNGA3
chr6	129809849	129824015	8.0001	0.374995	79.9301	2.26035e-05	0.000722353	TMEM244
chr1	206253484	206331724	23.0001	0.173912	28.0612	2.44528e-05	0.00076524	RHEX,RASSF5,AVPR1B,DYRK3,SLC26A9,IKBKE
chr3	101640389	101704104	23.0001	0.173912	28.0612	2.44528e-05	0.00076524	RPL24
chr3	185027335	185086778	23.0001	0.173912	28.0612	2.44528e-05	0.00076524	MAP3K13,LIPH
chr7	16792187	16862837	25.0001	0.159999	28.0612	2.44528e-05	0.00076524	AGR2,TSPAN13,AGR3
chr7	20228566	20288524	24.0001	0.166666	26.658	2.91694e-05	0.00089429	MACC1,ITGB8
chr5	147200893	147273990	25.0001	0.159999	25.3884	3.45196e-05	0.000993691	SCGB3A2,SPINK1,SPINK13
chr2	219743858	219774660	9.0001	0.33333	66.6081	3.37161e-05	0.000997203	CDK5R2,TUBA4B,TUBA4A,WNT10A,ABCB6,NHEJ1
chr6	47422782	47453251	9.0001	0.33333	66.6081	3.37161e-05	0.000997203	ADGRF1,CD2AP,TNFRSF21
chr6	153443884	153488484	9.0001	0.33333	66.6081	3.37161e-05	0.000997203	RGS17
chr7	12608924	12659477	9.0001	0.33333	66.6081	3.37161e-05	0.000997203	TMEM106B,SCIN,VWDE
chr7	73112453	73135142	9.0001	0.33333	66.6081	3.37161e-05	0.000997203	CLDN3,CLDN4,STX1A,TRIM50,LIMK1,FKBP6,METTL27
chr14	77765797	77785096	9.0001	0.33333	66.6081	3.37161e-05	0.000997203	TMEM63C
chr8	124624387	124743406	49.0001	0.102041	15.1543	3.34318e-05	0.0010167	FAM83A,FBXO32
chr15	70689876	70823747	51.0001	0.098039	14.4952	4.06789e-05	0.00115339	TLE3
chr17	77768711	77846170	26.0001	0.153846	24.2343	4.05542e-05	0.00115856	CARD14,CBX8,CBX4
chr2	101816545	101888037	27.0001	0.148148	23.1805	4.73251e-05	0.00133181	CNOT11
chr2	31084655	31104774	10.0001	0.299997	57.0924	4.78973e-05	0.00133299	CAPN14,GALNT14
chr5	42929481	42955170	10.0001	0.299997	57.0924	4.78973e-05	0.00133299	HMGCS1,CCL28,ZNF131,ANXA2R
chr2	108871916	108943578	28.0001	0.142857	22.2146	5.48856e-05	0.00151076	SULT1C2,LIMS1,CCDC138
chr15	39504835	39595746	29.0001	0.137931	21.3259	6.32903e-05	0.00172323	THBS1
chr17	55482759	55563881	29.0001	0.137931	21.3259	6.32903e-05	0.00172323	MSI2
chr4	74454468	74487390	11.0001	0.272725	49.9556	6.54917e-05	0.00173312	CXCL8
chr6	80008819	80029868	11.0001	0.272725	49.9556	6.54917e-05	0.00173312	LCA5
chr8	124527974	124562201	11.0001	0.272725	49.9556	6.54917e-05	0.00173312	FAM83A,TBC1D31,FBXO32
chr12	58805902	58839748	11.0001	0.272725	49.9556	6.54917e-05	0.00173312	LRIG3
chr12	71531376	71561888	11.0001	0.272725	49.9556	6.54917e-05	0.00173312	PTPRR,TSPAN8
chr17	70700881	70724881	11.0001	0.272725	49.9556	6.54917e-05	0.00173312	COG1
chr1	31838188	31871356	12.0001	0.249998	44.4048	8.68358e-05	0.00224286	SERINC2,SPOCD1,FABP3
chr2	196394936	196480835	33.0001	0.121212	18.384	0.000106483	0.00273162	SLC39A10
chr4	41693861	41718164	13.0001	0.230767	39.9641	0.000112258	0.00285067	UCHL1
chr6	116441233	116488590	13.0001	0.230767	39.9641	0.000112258	0.00285067	FRK
chr15	90684166	90778983	34.0001	0.117647	17.7712	0.000119967	0.00301598	SEMA4B,MESP1
chr1	154964715	155004299	14.0001	0.214284	36.3308	0.000142078	0.00354819	EFNA4,DCST2,RUSC1,ZBTB7B,LOC101928120,DPM3,TRIM46,LENEP,ADAM15,DCST1,SLC50A1,PYGO2,HCN3,EFNA3,CLK2
chr13	96131713	96229556	37.0001	0.108108	16.1554	0.000167836	0.00416389	CLDN10,DNAJC3,DZIP1
chr1	246018557	246047180	15.0001	0.199999	33.3031	0.00017661	0.00431064	KIF26B
chr3	189620052	189673517	15.0001	0.199999	33.3031	0.00017661	0.00431064	TP63,CLDN1
chr7	20343241	20396053	15.0001	0.199999	33.3031	0.00017661	0.00431064	MACC1,ITGB8,SP8
chr8	39890771	39929534	15.0001	0.199999	33.3031	0.00017661	0.00431064	TCIM
chr4	78482281	78519779	16.0001	0.187499	30.7412	0.000216156	0.0051754	CCNG2
chr7	36475686	36526396	16.0001	0.187499	30.7412	0.000216156	0.0051754	ANLN,KIAA0895
chr1	224893511	224936540	18.0001	0.166666	26.6421	0.000311478	0.00729556	DNAH14,CNIH4,CNIH3
chr2	38654127	38697449	18.0001	0.166666	26.6421	0.000311478	0.00729556	ATL2
chr2	98960558	99004086	18.0001	0.166666	26.6421	0.000311478	0.00729556	CNGA3
chr8	121063306	121098141	18.0001	0.166666	26.6421	0.000311478	0.00729556	DEPTOR
chr16	1716265	1775329	18.0001	0.166666	26.6421	0.000311478	0.00729556	MAPK8IP3,UNKL,FAHD1,NME3,JPT2,SYNGR3,HAGH,RAB26
chr8	128643041	128987145	170	0.0411764	5.73094	0.000318993	0.00733489	MYC
chr7	14015367	14033299	4.0001	0.499988	133.136	0.000330766	0.00755952	ETV1
chr2	204426358	204463680	19.0001	0.157894	24.9769	0.000367825	0.00835584	CD28
chr4	57516284	57636281	46.0001	0.0869563	12.693	0.000393181	0.00887835	HOPX
chr6	45532533	45595188	21.0001	0.142856	22.2015	0.000499267	0.0112068	RUNX2
chr4	143390444	143407711	5.0001	0.399992	88.7572	0.000548541	0.0122399	INPP4B
chr14	98633553	98694852	22.0001	0.136363	21.0329	0.00057489	0.012715	C14orf177
chr16	15665238	15708389	22.0001	0.136363	21.0329	0.00057489	0.012715	MARF1,NDE1
chr1	180083501	180147893	23.0001	0.130434	19.9811	0.000657455	0.014331	QSOX1
chr4	149706882	149780231	23.0001	0.130434	19.9811	0.000657455	0.014331	NR3C2
chr5	42970787	43022385	23.0001	0.130434	19.9811	0.000657455	0.014331	TMEM267,ANXA2R,C5orf34,CCL28,ZNF131
chr2	201604220	201679682	24.0001	0.124999	19.0296	0.00074721	0.0160098	SPATS2L
chr12	51764403	51836533	24.0001	0.124999	19.0296	0.00074721	0.0160098	SLC4A8,SCN8A,GALNT6,SLC11A2
chr15	33130665	33182081	24.0001	0.124999	19.0296	0.00074721	0.0160098	SCG5,GREM1
chr20	31946016	31963234	7.0001	0.28571	66.5676	0.000818729	0.0173451	BPIFA2
chr2	158258832	158337562	25.0001	0.12	18.1645	0.000844395	0.0177394	ERMN,CYTIP
chr2	235149437	235219800	25.0001	0.12	18.1645	0.000844395	0.0177394	SPP2,UGT1A1,HJURP,ARL4C
chr1	207068236	207210186	57.0001	0.0701753	10.0581	0.000891906	0.0185822	FCMR,C1orf116,FCAMR,YOD1,RASSF5,CR2,C4BPA,PIGR
chr10	71442575	71499669	26.0001	0.115384	17.3747	0.000949244	0.0196681	HKDC1,HK1
chr11	78605982	78673757	27.0001	0.111111	16.6506	0.00106198	0.0218838	TENM4,NARS2
chr1	119524990	119551940	7.0001	0.28571	53.2538	0.00114054	0.0232485	TBX15
chr11	18082671	18095661	7.0001	0.28571	53.2538	0.00114054	0.0232485	LDHA
chr17	28688998	28711778	7.0001	0.28571	53.2538	0.00114054	0.0232485	ATAD5,CPD,EFCAB5,SSH2
chr4	173862602	173938317	29.0001	0.103448	15.3697	0.00131201	0.0264578	GALNT7
chr14	38012465	38092429	30.0001	0.0999997	14.8004	0.00144973	0.0290794	TTC6,MIPOL1,FOXA1
chr2	163096478	163119319	8.0001	0.249997	44.378	0.00151318	0.0300327	FAP,DPP4
chr12	47660385	47675821	8.0001	0.249997	44.378	0.00151318	0.0300327	PCED1B,AMIGO2
chr19	39282391	39301232	8.0001	0.249997	44.378	0.00151318	0.0300327	GGN,HNRNPL,LGALS7,NCCRP1,LGALS7B,ECH1
chr5	41127567	41232806	31.0001	0.0967739	14.2717	0.00159618	0.0313499	C6
chr1	225996139	226088402	32.0001	0.0937497	13.7795	0.00175156	0.0341351	TMEM63A,EPHX1,LEFTY1
chr17	66047259	66125501	32.0001	0.0937497	13.7795	0.00175156	0.0341351	C17orf58
chr1	155593345	155623103	9.0001	0.22222	38.0381	0.00193589	0.037057	RUSC1,GON4L,MEX3A,RIT1,DPM3,KRTCAP2,TRIM46,LAMTOR2,SYT11,SLC50A1,LMNA,HCN3,MSTO1,RAB25,CLK2
chr2	27513857	27547910	9.0001	0.22222	38.0381	0.00193589	0.037057	SLC30A3,DNAJC5G
chr5	54506037	54539109	9.0001	0.22222	38.0381	0.00193589	0.037057	CDC20B,MCIDAS,CCNO
chr7	7215085	7243355	9.0001	0.22222	38.0381	0.00193589	0.037057	COL28A1,C1GALT1,UMAD1
chr9	79132978	79153097	9.0001	0.22222	38.0381	0.00193589	0.037057	GCNT1
chr6	64145850	64172710	10.0001	0.199998	33.2832	0.00240789	0.0449512	PTP4A1
chr7	24847026	24874419	10.0001	0.199998	33.2832	0.00240789	0.0449512	OSBPL3,MPP6
chr7	156791455	156821714	10.0001	0.199998	33.2832	0.00240789	0.0449512	MNX1
chr15	85450975	85472141	10.0001	0.199998	33.2832	0.00240789	0.0449512	SLC28A1
chr18	45971709	45990129	10.0001	0.199998	33.2832	0.00240789	0.0449512	ZBTB7C
chr15	62342005	62459124	37.0001	0.0810809	11.7528	0.00266895	0.0490956	C2CD4A,VPS13C,C2CD4B
