# Supplementary material for: A systematic dissection of the epigenomic heterogeneity of lung adenocarcinoma reveals two different subclasses with distinct prognosis and core regulatory networks
Source: Genome Biol. 2021 May 17;22:156. doi: 10.1186/s13059-021-02376-1 (PMC8127276; doi:10.1186/s13059-021-02376-1)
Supplement: Supplementary file 5 — Additional file 5: Table S4. The co-expression network constructed based on the GI specific regulators. [file 13059_2021_2376_MOESM5_ESM.txt]

HOXD-AS1
FAS
RP11-679C8.2
RP11-673E1.3
GUCY1A2
EIF4E
ANKRD20A17P
C5orf38
GSTM2
PRKAR1A
HNRNPCP6
LRRC36
PPP2R5A
TACC1
SACM1L
ITIH5
RP11-365H8.2
CES4A
RP11-177G23.2
BEND7
FAM200A
ZXDA
OR52N4
FAM226B
MIR186
FAM90A2P
PRDM16
RP4-782L23.1
COPS4
CITED2
BCO2
CYFIP2
CLEC3B
CTB-161M19.4
MMACHC
FGF10
GGTLC1
RP11-647P12.1
LINC00092
UQCR10
RP11-594N15.3
ARL6
RNY4P7
AL590007.1
HMGN2P15
SETDB2
RAB37
RP11-720L2.3
ITGA9
SDK2
ADAMTS8
NINJ2
RP11-545I5.3
SLC30A3
CHRDL1
CTD-2589H19.4
SLC8A3
C6orf165
ZNF652
NIPA2P4
RP11-309E23.2
ACOXL
CRHBP
TMEM50B
MTND5P5
IRX6
ATG4C
ACTR10
CTC-360G5.9
CBR4
ADH1B
MTND2P16
EIF4E3
ANK3
TBX2
ZNF441
CTD-2245E15.3
RP1-137H15.2
MIR30E
PXMP4
TMEM232
LCORL
SLC7A2
S1PR1
EPB41L5
NDUFA5
PKMP3
RP3-449M8.9
KIAA1324L
INMT
AL928768.3
RP11-68I3.11
LGALSL
C1orf63
RP11-147L13.8
HOXA4
PLAC9
AC024257.1
RHOBTB2
ZMYM6
RP1-234P15.4
RAP1GAP
FPGT-TNNI3K
RHOJ
ZNF91
LIMCH1
NFATC3
ADCY9
TRAJ10
LINC00478
SORBS1
RNU4-36P
JAM2
PGS1
FAT3
C3orf33
RP11-480D4.2
CASC1
ESYT3
ZNF781
PAPPA-AS1
ZNF429
RPL13P5
RP11-550I24.3
MUSK
RP11-259K15.2
RPL7P14
KLHL13
FAM150B
ST7
HPGDS
MTND4P9
CDNF
AL162511.1
RORB
AC098820.4
RP11-758N13.3
IFT80
CTD-2325A15.5
SCP2
AASDH
WNT3
EPAS1
AC024475.1
PLXNA2
LINC00908
UNC45B
FRMPD4
HSPB6
ZNF385B
ABCC6
RNF148
RP1-251M9.2
ZNF287
RP11-503L19.1
EPHX2
GPR98
AC079210.1
AC013275.1
GSTM5
RP3-323P13.2
CTB-36H16.2
RP11-381K20.5
LPCAT1
LINC00710
RP11-755F10.1
CTC-308K20.4
CD36
RP11-494K3.2
PGM5
DHCR24
RNA5SP344
PIP5KL1
GTF2IRD2B
RP11-419I17.1
FOLR1
USP53
AP002954.6
ALPL
ZMAT1
ADAMTS9-AS1
ACOX2
RP11-445O16.2
NAALAD2
RN7SL724P
NHLH2
RP11-793H13.3
PGC
RP11-482L11.1
RP3-525N10.2
RP11-114H24.5
PLCXD3
MIR3612
CXorf23
RIOK2
SNRK
NUDT6
ABCA3
AC079630.2
RP11-125O18.1
MIR30B
TLR2
FAM175A
PREPL
PAFAH1B1
NFE2
ETAA1
COX16
AOX1
LDLRAD2
IL6R
C10orf68
RP11-419L20.2
HDDC2
PEAK1
FAM184A
ECHDC3
SYT9
RP11-15H20.6
ADRB2
C10orf112
CTC-510F12.2
MAGOH
ACSBG1
HHIP
RP11-352D13.6
CTD-2012M11.3
CCNT2
GHR
FHOD1
RP11-280O1.2
CCL14
MIR30C1
CTSG
RPEP3
RP11-88I18.3
GRIA1
AP001626.1
FXYD7
FGF14
RP3-511B24.5
RN7SL582P
SLC16A4
ABCA11P
PKHD1L1
SERINC1
COLEC12
NKX2-1-AS1
RP11-212D3.2
HSPB8
HNRNPA1P72
CDKL2
NMRK1
SFTA3
RP1-20N2.6
MAP2K4
ARMC2
ZYG11B
ABCA9
FAM86B1
CMA1
XPA
AC079630.4
TNRC6C
CTD-2280E9.1
RP11-328J6.1
DNAH9
NKX2-1
MIR644A
SENP7
MTUS1
ASPA
IL2
GIN1
FNIP2
RPS12P27
RRAD
MACROD2
OR52U1P
RP11-346I3.2
NAPSA
ACADSB
MTHFD2P1
MST1P2
CTD-2514K5.2
C11orf1
TMEM108
PAQR5
GCSAML
TXNDC11
IRX2
C1orf167
RP11-4M23.2
RP11-113K21.2
MTM1
ATXN3
ADH4
GPM6A
ADAMTS9-AS2
KIAA0408
IGIP
RP4-535B20.4
RP11-129K12.1
AASS
PA2G4P4
CNRIP1
NPNT
PWAR6
COX6B1P4
RP11-902B17.1
RPL5P9
C14orf164
CASQ2
C8orf34
RP11-779O18.1
ZNF720
ZNF442
KLF15
KSR2
CCL16
SMYD3
TAL1
LINC00271
C11orf65
AC016251.1
RP11-782C8.5
ATP13A4
AQP7
FAM8A1
RP11-384F7.2
RP11-448G15.1
C2orf40
FRMD4B
GNG11
SLC4A5
ARL1
PLIN5
PHKB
C12orf54
OR51B2
CAMK2D
RP11-114H24.6
BX842568.2
GPX3
CORO2B
TFPI
STK33
CYP4A22
MKLN1
EFCAB6
KLF9
FCHSD2
NME5
MAATS1
AC007405.4
CREBRF
OARD1
TNNI3K
KAT2B
NAV2-IT1
REV1
KY
HMGCL
EBF2
PDE2A
VSIG2
CXorf30
GFRA2
RP11-357C3.3
MCCC1
RP4-813F11.4
RNU6-242P
CTB-191K22.6
NKX2-8
RP11-284N8.3
CTC-428H11.2
CNTFR
LINC00402
ACACB
CCDC152
NUP210L
CALCRL
ESD
SPATA41
C1orf116
LINC00987
PPP1R42
RP4-594I10.3
ORC4
ABCG2
METTL24
FAM85A
LINC00663
RNU6-4P
RP11-682N22.1
U82670.4
AC008074.3
TMC2
MIR326
NT5DC1
CAPN7
KIAA1430
COL4A4
SLC35F5
TBCK
NTN4
MT1A
RAPGEF3
PCDP1
TBX4
C2orf73
ROBO4
RP4-657D16.3
SHROOM4
GS1-115G20.1
NDNF
RASGRF1
PRELID2P1
RP11-384C4.6
SLC9A5
AL137224.1
SMARCA5
BANK1
FCER1A
EBAG9
FAM117A
RBM26-AS1
RP11-131N11.4
RP11-26L20.4
RP11-384P7.7
AC084290.2
RP11-292F22.5
TAF9B
USP50
TSPEAR-AS1
RP11-196G11.4
C16orf89
TPPP
MAPT
FGF9
MPC1
CUL5
RP11-128L5.1
RP11-456K23.1
PON3
RP11-5C23.1
OLFML1
CACNA1F
ZNF19
LCN6
RP11-522L3.4
RP11-342L8.2
AC017035.2
NME9
GFRA1
CEP112
RP11-334A14.5
ATP8A1
LCNL1
PALM3
PGR
RP11-164J13.1
ZNF536
TPT1
PER1
ZNF141
CLN5
CASD1
HSDL2
SNX2
DNAJB14
MUC19
GAPT
SRSF6
RP11-15H20.5
RP11-848P1.9
SPIRE1
SCAPER
TENC1
RMDN2
CARF
AC140061.12
RP11-502M1.2
YTHDC2
LEFTY2
SEPT10P1
RP11-521L9.2
MOB4
RP11-510H23.1
PMM1
ELF5
RP11-715J22.1
ARHGAP31
PPP1R13B
C4orf33
CC2D2A
FAT4
C6orf3
KIAA1257
CADM1
CPNE3
NDUFC1
AC097468.4
ATP5F1P5
SENP6
MTND1P32
REV3L-IT1
RP11-747H12.6
IRAK1BP1
RP11-136H19.1
PIEZO2
RP11-255P5.2
PPM1A
LINC00571
MAP7D3
PLEKHH2
CXCL17
BCHE
SLC34A2
RBL2
PRPH
RANBP3L
PTCSC3
MIR99A
AKR1B1P4
AC016995.3
PARD6B
CRY2
ZNF493
AC010423.1
RP11-85G21.3
ABCA10
ADRA1A
C4BPA
SLC22A31
PTPRS
PIGP
VWA5A
SNURF
NOS1
CASS4
LZTFL1
CYP4F34P
TMEM192
ARL2BP
CD200R1
RP11-440L14.4
CTC-366B18.4
RP5-1132H15.3
RPL5P14
FMO4
AJAP1
RP11-333E13.2
AC019181.2
SCGB3A1
PEG3
MAOA
FDX1P2
PID1
RNU6-1016P
MACF1
PRCD
SMDT1
GCNT4
CHD9
SCN1A
KBTBD3
TNXB
RP11-287J9.1
STXBP1
AC093609.1
C7
PCDH15
AADAC
CTD-2623N2.3
DNASE1L3
RP11-788M5.3
APLP2
CPEB1
CTD-2031P19.5
LHFP
RP11-252E2.1
FAM185BP
ZNF254
RP3-368A4.5
RNF180
MAP1LC3C
RAI2
IRX1
PDE5A
TSTD3
ATG2B
MTRR
ACSL6
RAB40A
RNU6-936P
C10orf107
SNX25
PIGFP1
TLR3
NDN
RP11-692D12.1
PTPRQ
C1QTNF7
LINC00163
PEBP4
LRRTM2
CD1C
LIX1L
RBMS3-AS3
KLHDC2
AC010090.1
GGT2
LYSMD3
RP11-945A11.1
HOXA2
RGS13
WDFY3-AS2
AC109642.1
RP1-186E20.1
HERC3
EML5
SYT15
XXbac-BPGBPG55C20.2
REEP5
RPL3P13
MIR3671
RP11-723O4.6
RP11-373N22.3
CD300LG
RP11-4F5.2
TRMT1L
TCEB3
RP11-214K3.20
OMG
RP11-397O4.1
RP4-799P18.4
PRICKLE4
RP11-476D10.1
CD28
ROBO2
RP11-91J19.3
ZBTB37
RP11-677M14.3
ZDHHC2
RPL7L1P10
KLHL33
LINC00998
CRIM1
MICU3
TCF21
ZNF253
ROS1
NAP1L2
SFTA1P
IL33
RP11-156K13.1
ICAM5
STRADB
CASC2
RP11-33A14.1
SCN2B
MMAB
AC020910.2
MIR4794
RP11-184J23.2
MIR133A1
CD34
ANKRD29
VEPH1
RP11-571I18.4
FREM2
MR1
RP11-154D6.1
AL358813.1
UFSP2
ANKRD30A
FGF14-IT1
RP13-514E23.1
DTWD1
CCBE1
HSD17B11
CFD
ADHFE1
MINOS1
SMARCD3
EMCN
RP4-635E18.8
AC007970.1
RP11-379I19.3
CLU
PXK
CTD-2536I1.1
CTD-2541M15.4
RAMP2-AS1
CTSH
ITIH3
PLCH1
LY86-AS1
RP1-97G4.1
RP11-468H14.2
AC007000.10
SNORD116-29
ATPIF1
SMAD9
HYDIN
APOH
GGT3P
RN7SKP96
MYOCD
AC137932.5
EZH1
EBF1
ATP11A
SEC24B-AS1
GS1-293C5.1
ENAM
RP11-801F7.1
RP11-335G20.7
CDH23
RBMS3
RP1-136B1.1
RP1-34H18.1
NXF5
RP11-3K16.2
PRDM5
RP11-664D7.4
MYRIP
MIR4798
CCR2
SNX14
PARK2
NAV3
CADPS2
RP11-768G7.2
GPR34
MBNL1
NR3C2
PACRG
AL359878.1
RP11-49K24.8
FEZ1
MIR573
BBS4
PEAR1
SPHKAP
ABCA17P
KANK3
ACSM1
RNU6-1045P
AC023385.1
AC004022.7
PIK3R1
RP11-647P12.2
RP11-247L20.4
CAT
COL6A6
CECR2
LYRM1
CTC-277H1.7
RP11-301G23.1
AFF3
SPOP
ALOX15B
PLA2G1B
RP11-612B6.2
SVEP1
MYCT1
DYNC2LI1
RSPO2
ZNF33BP1
CACNB4
CLDN18
SLIT2
GDF10
RP11-96D1.10
DCT
CTD-2631K10.1
SPATA18
CRYAB
JAZF1
CNOT6L
KANSL1L
AGR3
CCM2L
FAM81B
ABCC12
RP11-58H15.1
B3GNT8
PINK1
ABCA8
H1FNT
RP11-71E19.2
ESR2
DLG4
ABCC6P1
CCDC79
RP11-173M1.8
hsa-mir-7162
THUMPD1
AP000255.6
SIGLEC6
AL139139.1
ABHD14A
DMXL1
MEF2C-AS1
AL591069.1
PRG4
OMA1
RP11-728K20.1
RP11-238K6.1
RP11-388K12.2
HHIP-AS1
SLC25A4
ERG
A2M
RPL17P22
RP11-395I6.3
ZNF660
DYNLRB2
CRBN
SCGB3A2
ISCU
PLSCR4
LINC00312
FAM154B
MIR421
MOCS1
NMNAT3
RNF11
HABP2
FOXJ3
RP11-687M24.7
SH3D19
HOPX
TNS1
ANKRD44
CAPN3
FAM227B
SDR42E2
PRODH2
KIAA2022
MALL
ANKHD1-EIF4EBP3
MS4A2
ZNF214
SHH
MAPK10
ZNF14
RSPO4
SLC9B1
AL133481.1
SDPR
RP5-831C21.1
DPYSL2
CACNA2D2
RP11-436I9.6
TMEM163
HELQ
TUB
RP11-183M13.1
NFIX
RP11-704J17.2
C4orf32
ACSM3
HSD17B6
RP11-517A5.7
STAM2
DDX3YP1
RP5-1052I5.1
RP11-244H3.1
KLHL10
SEC63
CDIP1
NOVA2
RLIMP2
DUSP19
PKNOX2
RP11-309N17.4
DNAJC18
FLRT3
SFTA2
RPL26P20
ERBB4
LINC00924
BBIP1
FABP4
BMP5
F10
USP12
C4BPAP1
MEAF6
RP11-677M14.2
CYP4V2
CTB-167B5.2
AGAP11
EIF3J-AS1
PIAS1
RNU6-6P
RN7SL69P
IGFN1
PAPOLA
AC006042.8
RP11-124A7.1
RAPGEF2
AC091697.1
GYPC
RP11-480D4.5
F8
KLHDC1
GPR116
MYL3
CCNH
RP11-287D1.3
RUNX1T1
UFL1
GPHN
SUSD2
AC008063.2
SMTNL2
KLHL8
RP11-701H24.7
RPGR
RP11-714G18.1
RP11-664H7.2
TBC1D19
ZBTB44
NUPL1
CYBRD1
SNX18P16
OTC
RP11-258O13.1
RP5-1049N15.2
LAMTOR3
UBR3
HAS3
RP11-302F12.1
TMEM125
CASP12
RP11-219C20.3
GEMIN8
NUDT7
AGBL3
ADAMTSL3
CLEC14A
LEPR
KCNN3
ARRB1
CXorf36
SPA17
SNORD64
ZDHHC11B
RN7SKP283
USP44
AP000473.8
ANKRD24
AC093787.1
ST3GAL6
FBXL4
RP11-379K17.12
TTYH2
ETV1
RP11-530N7.3
RP11-515O17.2
IL1R1
COX18
RP11-541N10.3
TTC18
LAMA2
COBLL1
snoU109
SBSPON
ASTN1
ZMYND12
MIR3178
KLRB1
CEP70
GLS2
PWRN2
MARC2
RP1-209B5.2
SLC25A46
STAT4
REV3L
SPARCL1
ZC3H6
GTF2H5
LINC00535
NXPH3
RP11-503N18.1
GPR146
AC090616.2
NR2F2
PAPD5
RP11-768G7.1
CTA-134P22.2
RP11-641D5.1
AC009120.4
C15orf59
RP11-96D1.9
BCMO1
MGLL
RNU6-944P
SULT1A1
RP11-806O11.1
TMEM243
FAM188A
ANKRD20A12P
HLF
LOC100421166
CHIC1
CNEP1R1
CTB-131B5.5
SEPSECS
ATP1B2
RNU7-135P
SCTR
NPHS2
AP003041.1
RP11-611O2.5
LINC00968
ATP13A4-AS1
RP11-1143G9.2
GLTP
EFCC1
PGM5-AS1
ZNF431
ZDHHC11
ART4
DSTN
FBXL5
RP11-445H22.4
RNU6-95P
AC090103.1
NFAT5
ACAT1
IPP
CCR4
CTD-2369P2.8
VN1R83P
CMPK1
BTBD9
GRIK4
TDRP
GPLD1
GAB1
GPM6B
MAP3K15
SNX18P15
HSPD1P16
AC007405.6
ADRBK2
MBLAC2
CTC-462L7.1
RPL21P135
CCDC180
RP11-571L19.8
RASSF8
ZNF846
ALDH5A1
AC007392.3
CTD-2078B5.2
CACNA2D3
SLC26A8
AKAP7
RCHY1
FAM114A2
SEPT4
SYNE1-AS1
GYPE
RP11-473D24.1
DARC
MEOX2
RP11-345M22.2
GULOP
ORM1
CTD-3105H18.13
KLHL20
LYRM9
GPRASP2
CCT8P1
RP11-1260E13.3
RP11-732A21.2
SRL
ANAPC16
ZNF708
LYRM5
OSR1
CUBN
RAD17P1
CTA-228A9.3
RSPO1
MIR548F3
ATP1A2
FAM104B
RP11-787I22.3
MIR3163
STEAP4
RP11-395L14.5
RP11-550F7.1
MIR548F2
AC007566.10
REPS2
RNU6-39P
PTGFR
N4BP2L1
CTD-3179P9.1
BTNL9
HOXD1
RP11-399E6.4
LMBRD1
ERP29P1
C5
RP4-603I14.3
PEBP1
MCC
AP000857.2
TEF
ZDHHC1
SLC26A5
HIGD1B
MIR3139
WWC3
FAM49A
POU2F3
ALDH6A1
KCNA5
SNX30
NCKAP5
CTB-43E15.2
ANKRD20A9P
CTSO
PRKRIRP4
RP11-276H19.1
GPR183
RP11-344F13.1
MAST4-IT1
PTPN13
TRIM63
RGN
SIK3-IT1
SFTPD
F11
SMARCA2
ABCC6P2
LEPREL1
CTD-2298J14.2
COQ7
ZSCAN31
RP5-855D21.2
RP11-723D22.2
HSD3BP5
SLC17A8
RPS6KA2-IT1
C1orf21
LDB2
CTB-51J22.1
HSD17B13
RNU6-59P
PLA2G10
NDUFA6-AS1
RP11-17E13.2
RP11-153M3.1
HGF
THAP9
GPD1L
RP11-416A14.1
SETBP1
PON1
RP5-1159O4.1
TSPAN7
RP11-299H22.5
USP48
ZKSCAN3
LEKR1
CYP7B1
FGF22
DLC1
RN7SL308P
SLIT3
FHL1
ATRNL1
KCNB1
DNALI1
CCDC7
TRAV38-2DV8
RNU6-1283P
ABI3BP
CRYZL1
ANO2
CENPC
ACTN2
CTD-2600O9.1
KLRG1
MTAPP2
GLIPR1
GNG7
RNU6-321P
RP3-342P20.2
MIR548B
VWF
CACHD1
RP11-328K2.1
SLC30A9
CTC-359D24.3
TSPYL6
PTCHD1
CYYR1
RP5-1068E13.7
DMBT1
LIAS
AC004019.10
IL34
BAIAP2-AS1
SLC1A2
ITM2A
TGFBR3
RP11-736K20.5
CPB2
RP5-1180E21.4
RP11-325F22.5
RP11-255H23.2
PLCL1
MMRN1
PIGA
GPIHBP1
EDNRB
LRFN5
EFEMP1
CTB-50L17.14
LPPR4
AC007277.3
RNA5SP168
LIFR
FIGF
RP11-399O19.9
AC023115.1
RASL11A
MAPRE3
KIF6
ANKRD42
LCA5
NTRK3
PENK
MPP7
THAP6
RP11-417J8.6
PLEKHA3
NCAM2
TCEAL2
CYP2B7P1
ZNF737
CAV1
PPP1R3C
VAMP2
COL4A6
TCEANC
SCN7A
ZNF483
AOC4P
POU6F1
FAM138B
SELENBP1
RP11-95I16.2
RP1-68D18.2
C1orf132
TARSL2
FXYD6
RP11-332L8.1
RP11-290D2.6
EDA2R
DUOXA1
RAB9B
FBLN5
N6AMT1
LANCL3
CD44
CTC-498M16.3
OTUD7A
OR52P1P
USP3-AS1
DPYS
RP11-159N11.4
SRPX
ZNF44
METTL7A
LRRK2
SKIDA1
TRAT1
PTH1R
PARM1
LRRN3
RP11-182I10.3
ANKRD44-IT1
MTND4P14
CELF2
RP11-386O9.2
TRDMT1
LSAMP
RP11-56M3.1
VN1R82P
LINC00982
RP11-757O6.1
N4BP2L2
AP000473.5
C14orf180
GPRASP1
GANC
B3GNT1
RBP5
RGCC
HPD
CNTN1
HMCN1
ATG12
MBL1P
CTC-210G5.1
WASF3
ANKRD20A11P
SPTLC3
CYP4B1
FAM13A-AS1
RASL12
CD302
TOX
CETN3
RP11-782C8.2
C14orf64
FRZB
PNRC1
AC092071.1
RNU4-87P
AC090044.1
BDNF-AS
TXLNG
ZFP90
GLCCI1
RP5-855D21.1
LYRM7
ABCA6
NAA16
ZSWIM7
SGCA
RPL22
P2RX2
RP11-349A22.5
GAPDHP66
DLX4
SMIM11
SEPP1
OGN
HMGCLL1
FPGT
ZNF43
RP11-1007O24.2
AC092839.1
DNM1P46
RP11-720L2.2
TRIM71
CBR3-AS1
OCIAD1
C10orf32
SEC24B
MEF2C
WDR96
CDO1
ADPRM
ANKRD46
GPR112
RP11-346M5.1
TPPP3
NAP1L3
SYNDIG1L
DPPA2P3
HOXA5
TTBK2
RPS6KA2
RP4-799P18.5
RP11-376P6.3
ANGPTL1
RFESD
RP11-503N18.4
SFTPC
PHF3
ANKAR
RP11-229C3.2
EID1
RP11-1024P17.1
DUSP15
SLC46A3
SCN4B
CTD-2373J6.1
DES
BMP3
RP11-597M17.3
SCARA5
CTD-2337A12.1
INMT-FAM188B
MMP28
IGJ
MBIP
RNU6-341P
CCDC66
RP11-133F8.2
RP11-395L14.4
LRRC28
CTD-2207P18.1
CTD-2260A17.2
EML6
PRRG1
VSTM4
FDX1
THRB-IT1
CCDC39
SLC22A3
RNF133
TMEM150A
MST1L
AOC3
NKIRAS1
RPL39P29
DTHD1
ADAMTS15
ZFP2
FBXO38
VPS13D
RPL24P8
RP13-726E6.1
LGI3
NAE1
AC007405.2
ABCA5
OPHN1
MIRLET7C
RP11-213G2.2
GNPDA2
ZBTB16
ECHDC2
DIAPH2
RP11-546B15.2
RNU7-57P
ALDH3A2
AC136289.1
DNAJB9
RP11-752G15.9
KPNA5
USP16
GABPA
RP3-368A4.6
CEMP1
RP11-479O17.10
ZNF563
ITGA8
ACE2
RP11-561I11.4
RP11-674P19.2
HCFC2
PREX2
RP11-212D3.4
SLC35A1
PPIL4
CGNL1
AC016910.1
RORA
PRIMA1
ANKFN1
IL11RA
ST3GAL5
COL4A3
RPS26P21
SLC25A30
RP11-1099M24.8
CNR1
LINC00472
WDFY3
LAMP3
SRP14-AS1
FAM13C
RAB8B
CYP4Z1
LINC00886
FAM162B
RP11-347C18.5
CTD-2651B20.6
STPG2
ACYP2
RP11-752G15.3
CLK4
AL161784.1
AC003090.1
MIR4486
ACTR3C
SIAE
MFAP4
CALCOCO2
ZNF540
TMEM132C
FAM212A
RN7SKP137
PLA2G4F
RP11-408O19.5
GK-AS1
ATPAF1
COL14A1
CYP2U1
AQP4
RGMB-AS1
MEGF11
DIO3OS
TMEM56
HPSE2
CYB5D2
POLR2M
DPH6
DZIP3
LCN10
MGP
FMO2
NECAB1
IMPA1P
AP003041.2
RP11-435B5.3
NTNG1
ST3GAL3
SKINTL
PTGDR2
SLFNL1
C21orf49
MAMDC2
PAXIP1-AS2
MAST4
SMIM1
SEC14L6
TTC21B
FGF2
AP001065.15
RP11-779P15.2
AL138999.1
UBA5
LDHD
NR2F2-AS1
AC073133.1
ERICH2
SNORD45
RXRG
NIPAL3
LHFPL3-AS1
B3GALT2
TAPT1
LINC01024
TBX5
TMPRSS2
CTD-2183H9.3
ZNF721
SETP12
CTC-347C20.1
RP11-435B5.5
EFCAB14
RPL11
KIAA0319L
PTGDS
SYNE1
GPR133
RP11-299J3.8
USP51
PER3
POLR3B
RP11-380G5.2
RP11-87E22.1
ACSM2B
RBM43
SMIM8
AC018647.3
ADCYAP1R1
DCTN4
CEP120
RRM2B
RP11-420K14.1
TNFAIP8
VPS37A
RP11-819C21.1
RP11-430B1.2
DRAM1
ABCC9
RP11-1G11.2
IL6ST
ARMCX4
MLH3
AC098617.1
RP11-810P8.1
PROS1
CTC-428G20.3
NUDT12
DPP4
STK17A
TMEM220
HRC
EPB41
SMCO3
C1orf210
SULT1A2
AARD
C8orf46
KIAA1109
UPRT
MIR548V
C16orf96
FAM98B
SNRPGP14
SLC39A8
RP11-266A24.1
KCNC3
XCR1
IL16
METTL21EP
MIR30C2
RP11-164O23.7
ANGPT1
DLX3
LIFR-AS1
KLHL14
IGSF10
P2RY12
RP3-449M8.6
RP11-387A1.5
KIAA1658
RP11-242C19.2
PDE1C
PLA2G12A
KCTD19
CNGA4
C11orf54
SPAG9
C6orf163
DUOX1
FHL5
GPRC5C
APPL1
SPATA4
METTL14
CLEC4F
