# Supplementary material for: A systematic dissection of the epigenomic heterogeneity of lung adenocarcinoma reveals two different subclasses with distinct prognosis and core regulatory networks
Source: Genome Biol. 2021 May 17;22:156. doi: 10.1186/s13059-021-02376-1 (PMC8127276; doi:10.1186/s13059-021-02376-1)
Supplement: Supplementary file 6 — Additional file 6: Table S5. The co-expression network constructed based on the GII specific regulators. [file 13059_2021_2376_MOESM6_ESM.txt]

PTMAP5
GPR113
LINC00622
ZNF350
RP11-402G3.3
AC018890.6
TMEM176A
C11orf84
SPTBN2
CTBP2
DMRTA2
FDPS
ZNF646
TBCB
RP11-1042B17.5
ZNF598
FIZ1
EXOSC5
TMEM198
KRTAP12-4
NKIRAS2
RP11-598F7.4
AC104841.2
SYT4
PRPF40A
LINC00676
MIR205HG
MAP2K6
RP11-662J14.1
SSNA1
ZNF841
RP11-7F17.7
HIST1H2BN
FAM163A
LRRC7
EGR4
CACNG2
SYT14
AGMAT
AC009234.2
BCL9
PPIA
GFPT1
RP11-809C18.3
CHGB
AC005355.2
CBX8
IFIT1P1
RP11-665N17.4
RP11-297P16.3
LGALS7B
RP11-1C8.7
ZFR
EDARADD
RN7SL132P
KPNB1
MAP3K11
METTL13
NRXN1
RP11-395P17.11
GPR35
MESTP3
CSNK1D
GABRG2
TSEN34
VDAC3
HIATL2
SULF1
ETHE1
TOP3B
RN7SL815P
HCN3
MMP11
PPP2R5B
NPM1P10
MSH4
UBQLN4
NDUFA3
CNTNAP2
PTDSS1
MIR3646
C5orf34
SIX1
LINC00696
RNA5SP111
RP13-463N16.6
ANKRD19P
SNORA71B
HMGB2
U2AF2
MTBP
AC019118.2
CTD-2118P12.1
SYT11
RPS3AP3
EME1
RP11-752G15.4
AC011995.1
SNX7
CDH9
SLC2A1
CTD-2307P3.1
UPF3AP2
FAM64A
TBC1D22B
CENPW
KIAA0101
RP11-475J5.8
MLLT11
C17orf70
KBTBD4
PRKD2
XXbac-B476C20.14
ZBTB9
DPH7
CFHR3
PPME1
RP11-462G8.3
RP11-566J3.2
PSMD14
PDCD11
QPCT
CUEDC1
LRRC8D
PKN1
SPINT1
CCK
PPFIBP1
RP11-575C20.1
TFF1
RN7SL346P
TPX2
PTTG1IP
KIAA1841
IRF3
PRR20FP
TRIO
ASB5
PTPN20CP
CYP4F43P
ST8SIA6-AS1
KIF2C
CHSY1
ANO1
KCNMB2
RUVBL1
EIF3G
LINGO2
IGHVIII-82
EXTL2P1
AC105402.4
IMPDH1
YY1
PPFIA3
ARHGDIA
GON4L
TRIP13
AC011484.1
CAMK2N1
TUBBP1
FSD1L
PSMA7
C4orf50
AC092835.2
AC010980.2
ZNF324
KIF26B
GTF2F1
STARD3
RBM17
SRF
PBX3
CALCA
WDR43
RP11-515E23.1
ZNF417
AC007682.1
FIGNL1
MBD1
SLC35B3
EFHD1
SP6
PLCB3
KRTAP12-1
DNAJC9
RP11-414H23.3
RN7SL677P
RNU6-115P
RN7SKP43
CPT1A
CAMKK2
RRM2
AC005789.11
RP11-629O19.1
EFHD2
AC097468.7
CALML3-AS1
MAP2
NIPAL1
MED25
RP11-357H14.17
CAD
ENTPD7
SRRM4
PML
TTLL12
KRT16
RCC2
GAP43
RP11-692C24.1
GYS1
S100P
RBFOX1
SLC2A4RG
KRTAP5-AS1
WDYHV1
ARNTL2
DRAXIN
CTD-2377D24.8
CDHR2
DSCC1
RP11-438B23.2
BRCA1
TRMT2A
RIOK1
CTD-2218K11.3
LEMD2
PRKCDBP
MRPS17
MEDAG
IRF2BP1
FDPSP3
RIPK4
BRSK2
MKL1
PSMG3
ZNHIT6
RP11-192H23.4
RP11-862G15.1
RP11-70F11.7
TELO2
CCDC9
WRNIP1
AC006978.6
TWF2
GLIPR2
SMG8
STXBP5
CCDC28B
IL11
AC108676.1
KIF18B
PLIN3
RP11-114G22.1
VARS2
SNORD88A
RP11-122F24.1
KB-1460A1.3
RP11-611L7.1
DSG3
RP11-662J14.2
THOC5
AC108057.1
SDHAF1
ZNF749
DLGAP4
RAB3B
PARP11
ITGB1BP1
HIST1H2BB
H2AFZP6
PVRL1
MIR4746
PEX5L
SAC3D1
SLC5A6
C11orf80
NOL7
MIR137HG
CTC-327F10.5
PITPNC1
OR51A8P
CARM1
SSH1
RELA
MTOR
LIME1
HOMER2P1
SIX4
HOXC-AS3
NCS1
NAB1
RAPGEF4
NR1I2
PIK3C2G
DOPEY2
RP11-758N13.1
UPK3BP1
OR51A7
CTU1
RP11-205M20.7
ZNF557
KCNK12
TYMS
AC015933.2
C19orf70
HK1
PDXP
RNF186
CCRN4L
RP11-139K4.1
PCNT
ELFN1
CPN1
MUC13
UPF3AP3
ECE2
RP11-691H4.4
RXRB
FBXO45
TFDP1
CSTF3
POTEJ
CYP17A1-AS1
PLOD1
ZSCAN2
RP11-133O22.6
MAFF
RABL6
RP5-881L22.5
B4GALT2
PRDM4
TRIM26
FAM133A
TARS
BABAM1
RP11-437J19.1
LINC00337
METTL2A
RP11-201A3.1
INTS1
AC011995.3
TIAM1
YWHAQ
ZDHHC22
AC005077.14
SYT13
OGFOD2
RP11-247A12.7
S100A2
ZNF584
MORC2
TSSC1
NAP1L4
AC074338.5
RPL5P16
HES6
ZNF282
RP11-214N1.1
TAF2
RP11-554D13.1
LHX8
LA16c-380H5.4
CLK2
SAAL1
TJAP1
CGA
SCARNA4
ZNF845
ATG2A
ZNF45
PI3
HNF4A
TEX101
PEX16
NEK4
WDR4
NCAPH2
DNAJC5
TBC1D13
CSNK1G2
SCN3A
NUDT4
HCAR2
RP11-396O20.2
RP11-9L18.2
FAM71F1
BANF1
CHAMP1
TUBB4B
FBL
SRSF9
CAPN1
SRP9
ACOT7
TCIRG1
HOXC-AS5
TTBK1
XIRP1
LSM12
RP11-212P7.2
FAM73B
RN7SL394P
FBLIM1
EEF1GP8
CHTF18
RP11-351O2.1
CDH3
PARG
TPM4
MAD1L1
TMEM55B
HIST1H2BM
C4orf46
DZIP1
RFC5
RCE1
TOR1B
SYT1
LHFPL5
KEAP1
SRPK1
RANBP9
IGHV3-42
SLC39A3
C15orf39
ACAD9
RP11-17E2.2
CDH18
PEPD
ZNF611
PATL1
ZNF653
AZGP1P2
MOV10
MVB12A
MTA1
ZNF562
RBBP4
TLL2
AC087393.1
ADAM12
AC005624.2
NRG1
INCENP
TOMM22P2
ZNF121
HOXC12
FKBP10
SLC25A25
AC027811.1
HBQ1
HOXC9
KCTD15
HNRNPUL1
RP11-390N6.1
ZMAT4
KCNH5
C19orf48
MYLPF
FBXW4P1
ANKRD13D
NOL10
PDLIM4
TMEM203
RP11-675F6.4
HOTTIP
ANAPC2
TOP2A
RRP36
HIST1H2AL
AC004158.2
RP11-626G11.4
CASP3
PDZRN3
AC009236.1
PTMS
CTD-2520I13.1
RP11-443B20.1
AC106876.2
MAP6D1
RP11-79P5.7
EFNA4
ASB1
TRIM37
TICAM1
E2F6
MIR548Y
SGPL1
GLTSCR1
FAM136A
LIMS3L
CTU2
MCM7
RNU2-35P
AC007009.2
PBK
NFATC2IP
RRP12
NAT10
ZSWIM5P3
AC140481.8
RAD51
PLEKHG3
NAV1
ACTN4
LINC01059
RP11-467L20.10
ZNF574
TCERG1L
ZDHHC14
MIR629
ZNF260
DBN1
RP11-433J22.2
TRIM36
HERC2P10
PSRC1
PLAA
TRAF2
RP11-217O12.1
RP5-1119A7.17
FAM98A
CARM1P1
TRIM27
RP11-350G24.2
KLHL17
JHDM1D-AS1
PPP1CB
TUBA1B
FAM211B
AC144449.1
DKK1
RTN3P1
DOLPP1
RP13-143G15.3
MTUS2
CLN6
USP37
CDH17
ZNF24
RNF7
LINC00491
NPDC1
SHC4
ZNF317
PRMT1
RP11-649A18.5
RP11-51E20.1
CKAP2L
SLC9A3
FGF14
CLMN
RUVBL2
IL23A
CMTR1
RP11-145A3.1
NAT9
AP2S1
INSM1
SLC6A15
GPC2
FBRSL1
SMARCD1
MSTO1
SHCBP1
FKBP4
PSAT1
SLC12A8
ZNF358
MSX2
STXBP5-AS1
RAN
RIN1
EIF6
RP11-142G7.2
TMCC2
GJB2
CHAF1A
CENPF
PRRX2
KRT15
SYN1
ARHGEF7
DNMT1
GID8
UBE2E3
GRAMD4P8
RP13-143G15.4
PLK1
AC156455.1
ZNF718
TECPR1
TMEM158
LIMK1
ZNF777
MCF2
ARFRP1
PHC2
ITGB1
SNRPB
ORAI2
UBXN1
SULT1D1P
RAD54L
MEIS3
RP11-769O8.3
SHISA5
MARCH5
SLITRK1
ZNF304
ZNF776
GDAP1
HOXD13
TAAR1
CEBPB
POLR3C
CENPK
RNU6-714P
TPMT
ITGA6
ZNF416
GAPDH
AC006003.3
DAXX
FAM83F
MIR196A2
NSMF
LINC01019
ZNF524
TRBV7-5
PLXNB1
SLC4A1AP
HOTAIR
PSMC3
CDH2
CEP78
GRM8
RNU1-20P
C2orf54
WDR76
GOLGA3
MSANTD3
HIST2H2BE
SEMA3F
NAA40
AP3B2
C1QTNF1-AS1
LINC01079
RAB39A
EXO1
NCBP1
MCM3
CLIC1
C9orf142
TMEM132A
RP5-984P4.4
ANKS4B
AC010731.4
PRKRIP1
NRON
SOX21
RQCD1
TEAD2
NPPB
HIST1H2AE
GUSBP8
RP11-176N18.2
TINAGL1
CEND1
ATXN7L3
LINC00942
RP11-139K4.4
RP11-157P1.5
RP11-429B14.1
AIM1L
JAG2
AC090627.1
CLP1
PXDNL
QSER1
PIH1D1
RNF121
USF2
BIRC5
KCNK16
AC098823.3
REG3A
CREB3
TRIP4
TACC3
RP11-618K13.2
EFNA3
AC004540.4
SART1
RIBC2
LGI2
TCP11L1
LSM5
CTB-174O21.2
SART3
SHB
GINS2
AUNIP
LRFN2
SH3TC2
WDR5
RP11-981G7.6
HIST1H4L
KLHL7
MTHFD2
H2AFX
MAPK6
REXO1
SLC38A1
NFKBID
SOCS5P4
ZNF341
RP11-163E9.1
MED24
GPR115
BUD13
UCKL1
AC011747.7
RP1-249H1.4
RP1-45C12.1
RP11-966I7.2
AC007405.8
IP6K2
MYH9
AC105443.2
NUP214
PSMB7
IL20RB-AS1
VPS37B
TTL
TRPM4
KCTD5
RP11-834C11.3
MGAT4C
AC005077.7
DDX49
SRM
CDC25A
SMG5
RN7SL562P
DISP2
AGPAT1
RN7SL456P
RP11-429A20.3
RP11-438P9.1
RP11-396C23.3
COL4A1
NBEAL2
UCHL1
AC139712.4
GOLGA2
DOT1L
NFKBIZ
GTPBP3
LRRC2
MTCO2P3
PRR15
CCNE1
E4F1
CDK2AP1
CTA-313A17.2
RHOV
AP000797.4
TMEM14B
ATAD3A
FANCF
AC010984.4
NAA35
AC003002.6
THBS2
EMC10
ASAP1
EFCAB4B
ZNF614
UBE2T
PLAUR
MCM8
ZNF274
RP11-332J15.3
RP11-423G4.7
GPC6
IMMT
TAF4
CYP3A5
CPB2-AS1
CACNG4
DUS1L
AC005518.2
PPP2R1B
PXDC1
PRKCSH
ZNF669
TSPO
SAA3P
C19orf43
SRGAP1
RP11-137N23.1
RBL1
AC009014.3
TFF2
RBM42
EPT1
HNRNPA1P64
RP11-803D5.4
HIST1H3F
TMEM201
MIR4435-1HG
ZNF587B
AIMP1P2
C2orf72
CSMD2
ACAP3
snoMe28S-Am2634
VPS9D1-AS1
TTF1
EHBP1L1
BRICD5
PSMC4
RPRML
MYB
DPYSL4
AC010150.1
RP11-445N18.5
NDST4
CD2BP2
VPS29
NCL
OR2B6
FAM210A
IRG1
ESPL1
NEB
LA16c-381G6.1
TENM3
PLEK2
PPARD
LIMK2
ESRRA
LCE1E
ALDH1B1
TFAP2A-AS1
AC008982.2
SLC25A5P4
RP11-213H15.1
FGFBP1
ZNF724P
COPS7B
DYRK1B
RNMT
TEAD4
TFG
HOXA10
CHD5
PLSCR1
IFNE
ING1
AQP6
LINC00599
RALBP1
CCNO
MRPL12
RNASEH1
ENOPH1
FAM169B
KLHL25
MIR3648
RP11-223I10.1
UBR5
MIR3160-2
COL5A2
MKRN3
KIAA2013
RP11-410N8.3
BARD1
MIR31HG
LAMB3
GTPBP2
FADD
NAA10
SOAT2
AP5Z1
C5orf52
RP11-510N19.5
PKP1
NRG1-IT2
NUP62
MIR4301
HSP90AB1
GPR87
SMARCC1
ZGPAT
USP1
SNORD12C
SENP1
RELT
CLUH
AC022311.1
MRAP2
PCDH1
ADAM17
USP42
RPS23P3
LAMB1
ZNF649
KIAA1715
C19orf47
LRRC26
ZSCAN9
ID2
AC002511.2
TOR1A
APCDD1L
DUS3L
PIP5K1C
NLGN1
USP49
SPC25
HNRNPA1P46
LBX2
SNORA71C
CHST12
PARPBP
VPS33B
SLC25A10
HMGB1P45
MBD3
RP11-80B9.4
TRIP12
DBF4
LOXL2
VASH2
AC093627.12
TBRG4
PLOD3
PUF60
ZBTB45
AC013406.1
BTF3P14
FLOT1
TMEM45A
RRP1B
SUV420H2
CDKN2C
MFN1
LARS2
ZSWIM8
EZH2
ELAVL1
RP11-294L11.1
FDPSP8
PTPRN
NIPSNAP3A
RP4-656G21.1
KDM5B
RPL18
GRTP1
AKAP12
ICMT
PRR11
CCHCR1
RHBDL2
ST8SIA3
SKIV2L
AP000569.9
BACH1-IT1
STRN4
UCP3
HOXB8
ZBTB5
GPR142
CD3EAP
MIDN
DSC2
TRRAP
PUSL1
TROAP
COL3A1
RP13-379O24.2
ZNF615
B4GALT1
ZNF71
MED22
ZNF324B
RP11-320M2.1
SOX4
PDX1
TRIM31
MIR595
AC112721.1
DYNLL1P1
XKR7
AC007682.2
HIST1H2BI
ZFYVE27
MRPS10
C2orf48
NINL
ZNF577
SRSF3
RP11-316I3.1
C9orf69
SLC20A1
AC005176.2
AC006045.3
AC009478.1
PAXIP1
PHLDA1
ECT2
AC010984.3
RN7SL455P
CABP7
NTMT1
PAK4
TMEM184B
C18orf42
SLC16A3
AP000695.1
MOV10L1
EIF4A3
NAA50
SLC39A7
NUDT19
POLR1C
SKP2
CDK2
TESK1
TMEM65
RNF24
TLE1
PGLS
RP11-6K23.1
KDM1B
MIR196A1
SPC24
SLC3A2
FAM214B
UQCC2
RBM15B
ZNRF2P1
RP13-614K11.1
HIST1H2AJ
TMEM51
RP11-136K7.2
PNO1
RP1-293L6.1
CDKN2A
MIR4747
ARHGEF10L
FRMPD1
MARCH4
DNAJA4
UCN2
MAST2
RN7SL184P
RP11-252O18.2
MARK4
MIR3687
CGB5
AC010096.1
SYT5
DMPK
RAC1
MRPL23-AS1
KIAA1211
EEPD1
ZNF137P
RP1-170O19.14
CCNB1
HSBP1
RP11-529E10.7
FBXL12
LINC00543
RP1-152L7.5
HIST1H2BL
AKR7A3
MIR7-3HG
ZNF865
DLGAP1-AS2
SPTBN5
TNFAIP1
NOP2
AL121578.5
RP1-279N11.1
TRIM28
PAQR6
CACNA1A
RP11-503C24.1
RP11-626H12.3
DDX12P
RHBDF1P1
UBE3C
C6orf136
LRRC19
DTL
CTC-297N7.11
ATP6V0B
TIMM10
ARHGAP1
TAC1
ABRACL
RPLP0P2
GTPBP4
RAB3D
PAGR1
MMD
BTN2A1
AKT1S1
PPP1R37
RP4-669H2.1
LINC00152
NTNG2
CIC
RP11-271M24.2
GLYATL3
RP11-699L21.2
ADAMTS7
CLVS1
PLXNA3
HIST1H4H
OR1N2
RP11-460C6.1
PATZ1
EXOC4
ASNA1
KRTAP10-6
YKT6
C19orf40
UPF3A
AC007375.1
TPH1
MEP1B
AC046143.3
NFRKB
ANKRD10-IT1
URI1
AC007560.1
NCLN
LINC00355
AC007255.8
PSME3
DDX39A
RP11-465N4.4
GEMIN8P3
CDT1
RN7SL538P
C12orf56
RPS3AP23
RP3-368B9.2
YDJC
VPS72
GNAI3
HOXB9
PRCC
XXbac-B461K10.4
BAG3
MLF1IP
CENPO
CKAP5
ANAPC7
TENM4
TBC1D31
ST18
KCNJ14
HAT1
AC013402.2
ATP8B3
BCL3
ZNF761
KRT6A
RP11-506H20.1
MIR2467
PDE6D
DGKB
FANCD2
TNFAIP6
TAF11
C16orf59
PROM2
SLC7A5
PADI3
HCN2
BEX1
RP11-521O16.1
SLC1A5
PRR12
SMOX
LRFN3
RP11-220I1.5
BZW2
TNFRSF25
RALA
TPRN
RP11-265E18.1
SRSF1
GMPS
RP11-542C10.1
TIMM50
DTX4
SEC11C
NEURL3
RP1-170O19.20
C11orf83
GPC1
HOXC-AS2
HN1
LL09NC01-254D11.1
RP11-362M19.1
LSM4
CTD-2650P22.1
CHEK2
EIF5AP3
PTMAP4
AC006538.1
SYNJ2
KLK2
XXbac-BPG181M17.6
RNF183
ZNF695
HADHAP1
TNFRSF21
RP11-424C20.2
TUBB6
MIR5008
LINC00616
ZNF300
ISOC2
OSTCP2
C19orf24
ATG4D
KIF11
CCDC85C
GCH1
CLSTN1
ZNF883
RCOR2
RP11-285A18.2
PCDHB9
ADH5P3
ASAP2
AC074264.1
LRFN4
UNC13A
PIK3R3
HOXB7
HIRA
DSG2
IGSF9
OR51C4P
AC107057.2
ARHGAP32
BRPF3
SELRC1
ABHD8
PANK2
HOXC4
KIF4A
PRPF31
AC005522.7
CDCA2
FIBCD1
OR56A4
FAM222A
XPNPEP1
CLSPN
KANSL2
AC005539.2
RN7SKP240
YPEL1
ERCC1
RP11-372M18.2
CTB-114C7.4
NUF2
STX1A
PHF14
C3orf65
RP11-93O17.1
NUP85
HIPK2
CYP2D7P1
EIF4EBP1
REEP2
MFSD12
PGM2L1
DAZAP1
ZNF212
LRRC42
LENG8-AS1
RP3-465N24.6
MIR1179
SAP30
MARK2
GRM1
STYK1
RP11-274B21.4
LANCL2
A1CF
RP1-40E16.9
TRAPPC10
HIST1H2AG
AC002310.7
USP31
AC010967.2
GTF3C2
BRIX1
NOP16
CCDC86
RP11-501C14.6
AGAP6
LHX2
PDSS1
URB2
ESCO2
MEA1
FTSJ2
MAPK13
VWC2L
CARD9
MIR3143
AC091559.1
FAM104A
CSRNP2
SLC12A9
PRPF4B
YEATS2
MIER2
COL22A1
STXBP2
HMGN1
RN7SL566P
AMMECR1L
MIR3198-1
ARHGAP11B
GMEB1
EPPK1
AGRN
DDC
CTD-3216D2.5
C19orf57
RP11-54O7.17
RN7SL431P
B3GNT3
RP11-82C23.2
KCNF1
MTMR11
MIB1
RP11-74D7.1
DDR1
CLCN4
SST
PIM1
AP000349.1
C9orf114
DENR
RP11-69L16.6
CYP27C1
TXNDC9
PARP2
PCID2
OR51E2
ENTHD2
TNS4
RP11-299L17.3
MEX3D
RP11-119H12.4
RAC3
AC145141.2
GLRX3
ABL1
FNDC3B
AC061961.2
SIRT6
FBXO46
CTNND1
ANO7
CLTA
KRT81
RHBDD3
AC005513.1
GATAD2A
MED20
LZTS3
PIAS3
UBA52P6
SLC37A1
WIZ
NELFB
KCNJ6-IT1
CEP192
CELSR3
HIST1H2AC
CALM3
AC140481.9
SCARA3
POLR2I
CLIP2
KIAA1524
NCKAP5L
ENOX1
TOP3A
FOXO6
BCAR3
ETV6
FBXL19
CDYL
LSM2
RP11-678L1.1
LINC01035
RP4-595K12.2
DOCK7
AC093616.4
MUS81
RP11-445O3.1
ZNF668
SPAG5
GDPD5
AC107016.1
TRIM10
RP1L1
AC007560.2
HIST1H1B
C9orf163
AC011450.1
JARID2
NT5C3A
GSDMA
AC083899.3
PRRC2A
MSH6
DAG1
RNU6-737P
RP11-144F15.1
OLA1
AP2A1
SULF2
QSOX2
BAIAP2L2
FOXL1
DEPDC1
MRTO4
TUBA8
IRGQ
PARD6G
RP11-783L4.1
AP000695.4
ADAMTS19-AS1
RPL36A
ITPA
LINC00941
GARS
CDCA8
CENPL
WBP11
BCL7C
MTFR2
RECQL
POLA2
MIR10A
EIF3B
RP11-298D21.1
NOTCH3
RP11-88H10.3
TM9SF1
SNORA65
ZNF764
CA6
H2AFZ
NCAPH
PTMA
SEC61A1
ZNF35
MADD
PTOV1
SIN3B
ABHD17B
KLC2
OR9A4
RALGAPA1P
VIL1
PRKAR1B
FAM109B
HRH1
ZNF79
VEGFA
API5P2
GABRA2
RNU2-50P
NDUFA11
SCAND1
UPF1
AC103801.1
ADD2
MGAT4A
ATF6B
SH3BP2
DROSHA
CTD-2050B12.2
DDX11-AS1
BAG1
PPP1R14BP3
UAP1
CDH24
CIB1
HPS6
E2F8
GRHPR
TUSC1
RP11-97O12.2
RP11-314N2.2
RP11-262H14.1
HIST2H2BF
POU4F1
NOC4L
CHFR
PAX6
SETD5
PDLIM7
GNG4
MOCOS
FBXO10
PPP4C
RP11-136K7.3
ABCC10
PSMA2
AC112721.2
P2RY11
RBM4B
RN7SL541P
SMC2
FAM157C
HIST1H3G
SGTA
APH1A
CAMK2N2
NR5A1
WHSC1
MKI67
CRTC2
IGF2BP3
VHL
AL050316.1
TDGF1
GNA12
ANKRD35
GRP
PGP
ZNF93
EPHB4
DOK6
ANAPC5
MIR5707
CIZ1
AC005550.4
RP11-810H18.1
CCDC97
ISG20L2
LCLAT1
HGS
MIR3161
KIF18A
TMTC4
DUSP4
HOXA9
VOPP1
ABCF3
PSENEN
AP000783.1
HIST1H2BJ
S100A16
GUCY2C
ZRANB1
NSG2
SNCA
RP11-290L1.5
RPL7L1
CFHR1
RN7SL359P
EIF3A
RP11-680H20.1
ALKBH6
ARHGAP27
IL1R2
WDR74
APOA2
FUT9
SAMD1
SRPK3
XPOT
PPAN
POLG
HRASLS2
ALDH16A1
SLC29A4
HIST1H3B
RNF44
HOXB2
SFXN5
IL18BP
RP11-629G13.1
LENG9
SF3B2
KB-1592A4.14
COX19
RPS6KB2
C7orf62
LRRIQ4
CRMP1
RP11-231K24.2
PCBP2P1
DDAH2
ARPC5L
BCR
BCL2L12
RPS27P15
TUBGCP2
KDM1A
AC108488.3
RHPN2
TUBGCP3
CDC34
NETO1
RAET1L
DUTP3
RBM15
DAND5
ACP2
SNORD19B
ELOVL6
PKIB
C19orf25
KMT2C
RP11-889D3.1
ITPKC
NPC1L1
AC018766.5
RNASEH2CP1
APOPT1
GPR125
EDF1
NONO
HNRNPK
ZC3H4
ALG1L3P
CEP76
CACNA1C
SCN2A
SCLT1
CCNJ
UCK1
HDGF
WDR45B
GMEB2
TBCC
FOXK2
ABCC5
PHGR1
SSFA2
FAM211A
DBR1
RPIA
HMGXB3
MB21D1
RP11-383J24.6
SP1
PHLPP2
SNORA5C
SLC8A1-AS1
EGLN2
LINC01022
MIR873
AC064875.2
CTD-3193O13.9
ATE1
RIC8B
ROR2
MIR192
CTD-2105E13.15
TMEM61
NOSIP
RAB8A
FGF18
SEPT11
TNR
RPN1
ARFGAP1
KIF24
C7orf49
ARRDC1
ORAI1
TIMM13
RN7SL368P
RP11-445P17.6
MYT1
SLC6A19
ATP2A2
ZSCAN22
PMAIP1
TMEM5
COPE
FAM24B
RP1-240K6.3
RNF2
FOXP4
POLR3A
TUBB3
AC011196.3
PPFIA1
DRP2
RP11-866E20.3
PLK4
ICA1L
HIST1H3A
RP11-332J15.4
KLHDC3
RNA5SP199
PHF2
TBC1D10B
ERF
POU3F3
BUB1B
PADI1
RP11-216L13.19
SNX11
RN7SKP184
AP000695.6
RP11-531A24.3
HAUS1
UQCRC1
RNU6-560P
KIF14
PRR14L
RP11-153K16.1
RP1-288H2.2
OIP5
ZEB1-AS1
BRIP1
RP11-410C4.4
EVI5L
PYGO2
CYTH2
CCM2
RP13-200J3.2
ZUFSP
CDC37
HOXA-AS4
BRAT1
STOML2
FHOD3
IKBKAP
HOXC5
SFN
HIST1H3I
ILF2
RP11-59H7.3
MRPL34
PES1
CIRBP-AS1
SLC12A1
NRAS
XRCC2
MIR5586
NOLC1
GPR137C
FSD1
COL18A1
GAK
USH1G
AC017002.2
ILF3
ATRN
FBLN7
SMCO2
ACRV1
CTD-2339L15.3
KRT7
TSEN54
KLHDC7B
MRPL21
SH3GLB2
RP11-789C2.1
AC078864.1
CTA-796E4.4
AC074117.10
KB-1836B5.1
TRIM62
TOMM22
CECR6
CABLES2
CDK19
STK36
RP11-497D6.5
MESDC1
RP11-165N19.4
ZDHHC13
ZFR2
HCG11
RP11-472I20.2
CTXN1
ARHGAP11A
MRPS33P4
CBFB
FFAR2
KNOP1
LEPREL4
PTBP3
POMK
WDR90
MARCH2
RPS24P13
RP11-152P23.2
RNF26
NCAM1
JAM3
IER2
SRRM3
SNX5P1
ADRBK1
RTEL1-TNFRSF6B
RING1
CAPN10
CORO2A
CNTNAP5
EXT1
MTA2
ZNF17
AKR1C7P
PTBP1
HIST1H1C
RP11-143A12.3
HOXA11-AS
DENND1A
RP11-111M22.3
SRCAP
HIST1H2BC
LINC01050
Z85986.1
RP11-420O16.2
ZSCAN20
ECHS1
SPPL2B
AC005339.2
RECQL4
GSG2
ALK
HIST1H2BO
HNRNPAB
RN7SL741P
RP11-398M15.1
NT5DC2
TERT
RN7SL481P
BLOC1S3
MMP14
SNORD39
MELK
THOC1
GS1-24F4.2
TEP1
TUBA1C
NELFE
CPSF3
C7orf43
TOMM40
PUS1
RP11-229P13.22
HIST1H2AB
RN7SL508P
RP11-742D12.2
GALNT6
ATP1B3
KRTAP5-5
SYNGR4
FGF12-AS2
HIST1H2BE
VGF
C12orf75
C19orf73
RP11-41O4.2
CCNA2
C2CD3
NKX1-2
RNU6-462P
MYO7B
C6orf62
RHPN1
LRRC59
RP13-492C18.1
RPS4XP1
RNF40
GCN1L1
AFG3L2
CTD-2529O21.1
HIST1H2BH
RP11-74C1.4
LBX2-AS1
CAMSAP1
GPANK1
CDK1
GJA8
MEST
MDFI
FAM89B
ZBED4
AGMO
MIR592
PRKAB2
PPM1F
GRM4
C2orf27A
ARTN
SKIL
NRM
CDKN2D
RP11-650P15.1
RP11-433J22.3
CCDC18
MIR25
EMCN-IT1
FOXG1
SUPT7L
RP11-475J5.7
NRARP
SKA3
DGKZ
LRSAM1
NUP188
JUP
FANCL
SAFB
GNL3
RP11-644C3.1
SNORD12B
RBFOX2
MAN1B1
CEP135
ST3GAL4
OAT
PISD
RP11-430H10.2
UBAC2
RP11-309H21.2
AC009234.1
ELAVL4
AC007879.7
CD82
FPGS
AC093376.1
TMEM160
SKA2
SMARCAL1
SERPINA6
SMG9
E2F3-IT1
VANGL1
PSMD4
PPP1R13L
MXRA5
ZIC2
DHX16
CTC-394G3.1
C10orf55
AC096559.1
CDK5R2
RP11-430H10.3
CD2AP
YWHAH
ECE1
RP11-561B11.6
CCT3
GPATCH1
SNORD124
SLC12A2
OR51F2
AP002364.1
FBXO32
MSH2
CHCHD3
RP11-203M5.6
FAM72B
RFC2
RGL2
FAM57B
DONSON
GPRIN1
NR2C2AP
ZNF543
RN7SL75P
HIST1H2BK
RP11-378N18.1
FAM101A
RP11-87P13.2
PGAM5
SH3BP5L
SMPD4
MYBL2
LYRM4
CDC25C
VCP
PHKG2
CCDC142
MIR601
RP11-673F18.1
HEATR2
SNORA5A
RP11-689K5.3
HOTAIRM1
EXTL1
MYCNUN
HTR5A
SNAI1P1
CLASRP
AL121578.7
MYO19
DKK4
PERP
MRGBP
MUM1
DBNDD1
CTB-175P5.4
GREM1
KRT19
PSMG1
RP11-290L1.3
RP11-771F20.1
CDK5RAP1
TSPAN8
MIEF1
ZNF146
RP11-384O8.1
YWHAG
VPS52
LGALS13
EDC3
LRRC1
XRCC1
TXLNA
C10orf126
CUL9
MIR3170
JAKMIP1
HNRNPF
F7
SYNJ2-IT1
ASNSP1
C6orf132
FAM41C
RP11-480I12.5
CTD-2572N17.1
NR0B1
DSCAML1
RP11-272L13.3
KRT4
PRRC2B
HOXA7
PASK
MCM5
RHEBL1
PPP1R10
CHM
RP11-492I2.1
FAM220A
MTATP6P2
B3GNT2
ATG16L1
SPTAN1
CEP55
SNRPC
SETD1A
WBSCR28
ARVCF
AC017002.1
UNC79
PPP2R1A
PBX2
AC064850.4
PWWP2B
SERGEF
RP11-18B16.2
LRRC4C
ACTN1
RPS14P4
KRI1
TNPO2
DYNC1I1
MIR433
RP11-179A18.1
RP11-21A7A.3
SH3BP1
KRT17
ZNF347
TMCO3
ZNF28
DLL3
AC073046.25
KCNH7
PPP1R12C
ZNF629
HMGB3P4
POTEI
RP11-540B6.3
TMCC1
CAMK2G
FAM32A
MDC1
AC012501.3
HMGA2
STRIP1
GSK3A
CAPRIN1
RP5-823G15.5
CERS6
FAM72A
VPS18
ZBTB34
DENND4B
RP11-309H21.4
LYSMD1
RP11-32D17.4
KCTD20
CCDC150
CHAF1B
RP11-225B17.1
HOXB3
ANKRD10
CARS2
KPTN
RP1-261G23.7
RPL31P12
OPA3
TUBB4BP6
RANP2
UBE2Q1
RP11-69L16.3
DVL3
AC002451.1
PQLC2
NABP2
RP11-121L10.3
DDX1
PNPLA6
APOL1
KIAA1614
FKRP
AC018705.5
RNA5SP283
RP13-766D20.1
SUN1
CTC-250I14.6
LNX1-AS2
FSCN1
ODF2
WDR34
POTEF
SARS2
RAVER1
C9orf89
SF3A2
IGF2BP2
CLPB
RP11-351O2.2
C12orf44
CAMK2B
TMEM147
KIF3C
FUT6
RP1-193H18.2
PRC1
UBE2R2
ABCG1
HOXD8
LAMA5
HIST1H3J
UNC80
HOXC6
CCDC61
ARSH
ZC3HAV1L
RTL1
RPL5P24
TMEM97P1
RP11-227D2.3
TTF2
PCDH8
ASCL1
CCT6A
CFL1
RN7SL375P
IRAK1
OR51T1
CTD-2006C1.6
SURF6
PAXBP1
UBR7
MCM3AP
RFK
BLM
KCNH2
KIF3B
EIF2B4
RP11-347D21.3
SUPT5H
RNU2-20P
RP11-307C19.2
REEP6
EPS8L3
RNF123
USP41
NAIF1
HIST1H4F
SULT4A1
COPB2
FANCM
AC093702.1
LRWD1
UQCRFS1
NUSAP1
RN7SKP38
RP5-1178H5.2
CTD-2377D24.6
MUC16
MIR1245A
C1orf159
KRT80
PLAGL2
RP11-631F7.1
RP3-512B11.3
EYA2
CICP27
C1orf74
R3HDM1
PCDHA13
FBXW5
SLC27A4
RP11-403A21.3
GPR19
ERCC6L
HAUS6
CCDC94
HMGN4
NUDT1
RP11-29H23.5
ANXA13
TEX30
SNHG1
ZMYND19
KIAA1429
DLX2
MIR4292
RP11-416N2.4
C20orf24
CPXM1
CTSV
CUL7
TNRC18
MRPS12
REM2
GPR161
RP11-421P23.1
HIST1H2AH
RAB35
HAUS2
XXbac-B33L19.4
RP11-685A21.1
RP11-480I12.2
GTPBP1
LZTS1
RELB
CKMT1B
RP11-698N11.2
KRTAP5-4
CPLX2
HIST1H2AI
ABT1
KIF15
MRPS18A
DHX34
NCAPG
RAD54B
HEPHL1
BMP8A
CTC-550B14.6
PAXBP1-AS1
CORO1B
SMIM13
MYL6
LINC00617
BRMS1
RP11-653B10.1
MAZ
PRPF19
AMPD2
GNAO1
SAFB2
AMER3
RP1-290I10.7
HILPDA
CBX3
SOBP
AKR1B15
ERH
RP11-74E22.4
CCNE2
RP11-336A10.5
SLC35B2
TRPA1
SPRED3
CKS1B
SLC37A3
ANGPTL3
AC005740.3
RP11-119K6.6
C14orf80
CTXN2
DNAJC10
SUV39H1
CACNA2D1
RP11-45P15.2
IGF2BP1
EHMT1
AL139147.1
ZNF280A
SLC35G2
PNMA1
RP11-375B1.3
SERINC2
NFYA
AL354680.1
B3GALT5
RP11-121A14.3
RUNX2
FGF12
RNA5SP263
SUPT16H
LRP5
LPIN1
AC007401.1
SLFN13
SNAP25
RP1-76B20.11
RP11-1E6.1
TRMT10C
TUBB2B
RANGAP1
SPRR3
ATG9A
RP11-573N10.1
ZNF131
EIF2S1
RP11-507B12.2
FAM115A
HIST2H2AB
PSPN
ZFAND3
CDCA4
MMS22L
PSMC1P2
MZT2A
RP11-656G20.1
RP11-541G9.1
STAC3
PACS1
RP11-357G3.2
TLDC1
RNF126
MIR1193
HDAC1P2
CDC6
HTR5A-AS1
ZNF736
GINS1
PCSK1
CDC42SE1
RP11-44M6.1
GUCA1A
RACGAP1
MAP3K10
AB019438.66
EGLN3
AVL9
GS1-21A4.1
FAM20C
HRAS
AC021218.2
KMT2B
MLF2
RIN2
ZNF283
PNKP
RHBG
CHD4
AC093627.7
MEIS2
FAM91A1
MDK
RP5-940J5.9
MLXIP
TGM5
CTD-2130F23.2
RP11-304L19.1
SGOL2
KMT2D
RP4-657E11.10
RP11-469J4.3
TMEM238
PSMC3IP
RP11-445N18.3
DTNBP1
AL138847.1
MIR3972
AC109826.1
AES
KCNK9
ZNF133
PDCD5
RP11-449P15.1
UHRF1BP1
RP11-960H2.2
ZNRD1
GIT1
FOSL1
CBFA2T2
ZNF205
MIS18A
SCYL1
DGCR14
MIR548S
RP11-69L16.5
RP11-397H6.1
URM1
AC093642.3
OTX1
POLRMT
RP11-490D19.6
MYC
ENDOG
ZNF805
RP5-1120P11.3
RP11-47G11.3
DAPK3
NPSR1
RTKN
ZNF703
STMN1
KLRF2
SVIP
CKAP2
STIL
TTK
CARKD
RP11-358L4.1
SUV420H1
FTH1P3
NME1-NME2
RP11-417O11.5
NRBP1
PIAS4
UROS
ATP13A3
TCOF1
WDR62
MPZL1
MAP1S
KDM3A
HIST1H2BD
PDXK
RP11-26O3.1
USP20
RP11-981G7.2
RP11-21L23.2
IARS
C1QL1
TET3
MYO3B
TMSB10
OASL
ASB4
BLOC1S5
ZG16B
PTGFRN
CCNF
PNP
PPP2R2D
ARPC4
GINS4
TMEM196
DTX2P1
ORC1
USP5
SNRPF
OTOP3
LRRC45
MCM2
LDLRAD3
RP11-486A14.1
FAM175B
SLC43A1
AC140481.7
RGS4
HRH3
SPOCD1
CAPN15
AC068580.5
RNU1-24P
COL7A1
FBLL1
RP11-61K20.1
MTF2
REPIN1
COL1A1
EXOSC2
CTD-2532K18.2
RP11-408B11.2
SHKBP1
TMPO
TOR3A
RNU6-442P
PPM1G
KLHL18
SNORD113-8
ROBO1
MIR593
NEUROD1
MYPOP
IQGAP3
AP001205.1
RP11-373D23.3
ADAMTS2
CNP
FNTAL1
VWA5B2
TONSL
ZNF526
CDC42EP2
RP11-6F2.5
MEGF8
MGME1
APAF1
RN7SL12P
RP11-638D14.1
RTCB
NANOS1
AP000439.3
HIST1H4I
TRPS1
PHF13
HNF1A-AS1
GRWD1
FAM72D
ACTL6B
ZNF613
SSRP1
RP11-121P10.1
CALCB
TARBP2
TK1
LINC00518
YWHAZ
AC117947.1
SRRT
DOCK1
TEN1-CDK3
CENPB
ERCC2
TSKU
CTD-2583A14.11
EIF2AK1
CASP2
DEPDC1B
CASP8AP2
GALNT14
ZNF426
RAET1E-AS1
RP4-773N10.4
AC091801.1
MIR320E
DNAJC6
RP11-485G4.2
SPHK1
SLC7A14
TUBG1
MTX1
KLF6
NOM1
NAT14
CCDC167
CARHSP1
HDAC2
MRPS2
NPM1P6
CNKSR3
DBH
FBRS
HOXA-AS3
GNA11
EFTUD2
RPRM
GDA
DIAPH3
PROX1
VDAC2
UNG
SERTAD1
RP11-420L9.5
PFDN2
TRAPPC12
PKDCC
DEDD2
HSPBP1
RPS10
CEP152
SDCBP2
C1QTNF6
RP4-583P15.15
WDR46
CTD-2532D12.4
SUV39H2
XYLT1
DCUN1D2
DHX30
COX6B2
RP11-521I2.3
CTD-2151A2.3
NRG1-IT3
TUBB
ACTBP7
HMMR
HMG20B
CREB3L4
RP11-417L19.2
AC079602.1
HTR3A
AC084149.2
COPZ1
DHX32
AC093850.2
ABCF1
FARSB
RP11-320H14.1
CHRNA7
RP11-672L10.3
NFX1
AC005546.2
ARHGEF39
SP9
MRPL4
RIPK1
STK19
AC108488.4
AP000679.2
GAL3ST2
DNMT3A
AC092635.1
MBOAT2
HIST1H2BF
RP11-274K13.5
LCN15
GSK3B
RP11-332J15.2
ZNF473
RP11-157P1.4
BAG6
CDKAL1
GRHL2
STRIP2
RP5-837O21.3
RTBDN
MBOAT7
SETD1B
ZP1
ALYREF
APCDD1L-AS1
RP11-501C14.7
ZNF480
UBE2C
NME1
ATAD3B
SERPINB5
IQCE
NOXA1
RMI2
MAPK8IP1
AP4M1
FBN2
RNF103
PRDM10
GPR6
LRR1
KLF3
HIST3H2BB
SAPCD2
COMMD4
SH3BP4
XRCC5
RP11-944C7.1
LDLRAD4
RP11-659P15.1
CEP89
LRRC8A
CTC-529P8.1
PAQR4
DYNC1I2
RALY
CACNA1H
CLGN
DDX3YP3
AC090587.4
SCG3
RASSF6
RAD23B
RIPPLY2
VCL
CCNB2
MYO1E
ORC6
HIST1H3H
CTD-2560E9.5
SH3PXD2B
DIP2B
TEX29
SLCO5A1
RP1-86C11.7
ADAM8
NUP153
OXGR1
AC096669.2
KCNJ3
KRTAP10-2
CD248
SUMO2
RP11-42L13.2
ZNF532
HAUS5
SMARCA4
CNOT11
CENPP
SLC45A2
NUS1P2
MAP7D1
TPI1
NACC1
RP11-672L10.2
RP11-405F3.5
ATAD5
ZNF496
GPR158
AC105402.3
SPAG11A
MIR4453
SMC6
NKX2-4
RAG1
TCF3
FOXM1
RP11-731N10.1
ZNF627
RP11-513H8.1
KNTC1
FAM65C
IL1RN
KRT6B
SCRIB
OR51C1P
C21orf58
RP11-20G13.1
RP11-422J15.1
DIP2A
C19orf12
EPN1
DHX9
SYMPK
CTD-3187F8.14
AC073410.1
OFCC1
RP11-436F23.1
MIR615
ZNF670
SGK2
TMEM38B
TRIM11
MRPL47
BDKRB2
ZSCAN16
ZDHHC12
RP11-426C22.4
PLAU
SLC6A9
RP11-661P17.1
ANLN
C1QTNF1
CENPA
AC005077.12
AC012307.3
NFE2L3
SEH1L
UBTF
PLCB4
NTN1
ZNF513
FOXK1
SIX6
HNF1A
RP11-17L5.4
BTBD3
TMPRSS3
USH1C
HIST1H2AK
RRP7B
MTERFD1
CYP2D8P1
CD200
GET4
MMP9
EMC8
LMNB1
MIR4636
POP4
CHGA
AC004381.6
HELLS
CREM
TWIST1
TMEM200A
CYP2C18
CTD-2015G9.2
GPR148
CDCA5
TTLL7
C19orf52
VN1R107P
HDGFRP2
CDCA3
FADS2
OR51L1
BACH1-IT2
CENPN
TPM3P7
RP11-49I11.2
PLEKHG2
VCAN
ZNF320
MIR876
GAS2L1
MAPKAPK5
RP11-397J20.1
RP11-85O21.2
RP3-337H4.6
MFAP2
CKAP4
IGHV2-10
HMGXB4
ZNF768
LINC00346
PFKFB4
RP11-347D21.4
MAP2K2
ELOF1
FOXA3
DDX51
UBAC1
CRAT
BAALC
AC090673.1
ADAMTS14
IGSF5
MCMBP
REXO4
KHSRP
PWP1
AC105402.2
TOMM40L
TBX10
FANCC
MXRA5P1
ZNF256
RPTOR
RNF8
AC010642.1
AC004951.6
MOGS
NUP205
PAK1IP1
AURKB
SPDEF
EPS8L1
CNOT3
KRT8P30
CTD-2144E22.5
THY1
FAM83G
TPM3P9
TLDC2
PPP2R2B-IT1
STK25
LINC00925
POLE
RP11-34P13.13
CERS6-AS1
COMTD1
CARS
RP11-415C15.2
RP11-57A19.2
AC012531.25
PSMA5
PLCD4
HNRNPL
PRDM15
RP11-662M24.2
MCM6
DDX23
SKAP2
VTCN1
ABTB2
FANCB
TYK2
RP11-555G19.1
RP11-680F20.11
RP11-303E16.2
RP11-432J24.2
DHRS11
MIR194-2
CERCAM
PRPF4
RP11-219G17.4
ZNF701
RNU6-1334P
RP5-968D22.3
AC002116.7
ELF4
BYSL
CDKN2B-AS1
CASC5
SPINT2
POC1B
KRTAP10-5
TPRKB
PPIF
BID
TBC1D16
CPS1
AC011998.1
GPI
MSL1
AL138498.1
RP11-483H20.4
SOCS3
TICRR
DPF1
AC018685.2
RP11-734K21.5
GFOD2
MYL7
SCAF1
MTHFD1
RP11-339B21.10
SLC52A2
ZNF587
RRM1
AURKC
PRMT6
CSK
TUFT1
ZNF783
RP3-410B11.1
SPDYA
C17orf62
NCAPG2
CENPT
FANCI
NUDT2
CNIH2
RP3-328E19.4
RP11-256I23.3
MAEL
SH3GL1
HCFC1
TCF19
RP11-449O16.2
PHKBP1
CLLU1OS
LINC00954
HECTD4
PFKL
SPAG11B
VRK1
RP11-120K24.5
ZNF365
ZNF66
RP1-20B21.4
LAMC2
C10orf85
FASTK
ABHD11
RP11-507B12.1
C19orf55
CCT7
RNF20
TMUB1
RP4-715N11.2
RP11-324L17.1
E2F7
C2CD4C
RP5-1125N11.1
UBA2
SLC39A13
FAM189B
HIST2H3D
TJP2
HOXB-AS3
SH2B2
PPP5C
RNPS1
DISC1FP1
TDP2
DRG1
MAD2L1BP
PRSS27
F5
MYNN
AC104654.2
SLC26A6
PIN1
TIPRL
ZNF525
RPP40
ADCK4
FANCA
KNSTRN
BRD3
COL11A2
LMNB2
RP11-321L2.1
MCRS1
CDC42BPB
RP11-268G13.1
C4orf21
NAGK
KRTAP10-1
RCC1
RP13-39P12.2
HJURP
C9orf40
RPS6KA4
QTRT1
RP11-313M3.1
PPP1R18
RPS19
RP1-29G21.1
OR51H2P
RNU6-594P
GMCL1
ZNF445
RP11-416N2.3
AL121578.2
ATAD2
PAOX
VPS16
DYSF
TAF6
GSTCD
LAT2
ZFP57
ZNF628
SNHG17
KCTD17
SPHK2
ANKRD54P1
GPC5-AS1
ZC3H15
PPIAP10
KIF20A
QTRTD1
RHOC
PDX1-AS1
AHCY
ACLY
RP11-386M24.9
FOXD1
CLDN14
RP11-812I20.2
RP11-964E11.2
TRAIP
CLPTM1
CACTIN
RPPH1
MARCKSL1
KIAA0355
YIF1B
NKAIN1
MAFG
PRR3
GTSE1
GULP1
FGF12-AS3
RP13-614K11.2
RPL23AP79
SLC26A2
FAM111B
CENPH
DCHS2
LINC01014
IER3
RP11-545D19.1
ACTR6
AC027119.1
NARF
COMMD5
C7orf73
RP11-398B16.2
MED27
TMEM206
PRKCG
CDC45
TAP1
HPDL
NDOR1
CDKN3
FAM83D
MARS2
MFSD6
TMEM17
GS1-114I9.1
RP11-791G16.2
CCDC137
RP11-64C1.1
RDH13
HMGA1
CTC-261N6.2
AC016773.1
NAALADL2-AS2
SEC14L1
PPRC1
SPATS2
FAP
AC002401.1
SLC4A11
AKT2
SEPT9
ACTG1
CDK5RAP2
CEBPG
RP11-458I7.1
RP11-63P12.7
GRAMD1A
RP11-371I1.2
ZDHHC23
AP000251.3
RP11-495P10.8
GPR107
R3HDM4
ZNF408
CDH7
FARSA
RP11-785H5.1
MARS
ASPHD2
C17orf96
ADAMTS12
C14orf23
AL356270.1
GNB1L
ATP2A3
PXDN
SGOL1
VARS
KHK
PET100
CTA-390C10.9
NDUFS8
MZT2B
RUSC1
DFNB31
AC097713.5
GCK
RP11-465I4.3
HSD17B2
HIVEP1
RP11-87O11.1
AC097499.1
ONECUT2
SCGN
SIRT7
RDM1
IPO5
MIR578
PLAT
PRAC2
HOXA13
AC104777.1
ZNF142
CASP6
VRK3
RP11-282I1.1
RP11-966I7.1
E2F1
CLCA1
SOX21-AS1
RIF1
PAK1
RP11-475J5.5
CPE
BUB3
LA16c-321D4.2
ABCA12
USP14
SUGT1P2
FARP1
DNA2
RP11-390P2.4
AC091814.3
POLQ
PCDHB16
CSNK1E
MAD2L1
CADM4
TSN
PRKDC
RNU6-848P
KCND2
HCAR3
KHDRBS1
FKBP9
PIF1
PCNA
COLGALT1
KLF16
PDRG1
NFYB
PIN4P1
RP11-374A22.1
TMEM184A
MIR1301
SDHCP4
PPP2R4
ZSWIM4
TTYH3
RP11-139I14.2
HIST1H4A
EFTUD1P1
RAD18
NDUFA8
DNMT3B
RP11-255J3.3
AC007563.3
FMN2
DDA1
IPPK
B3GNT5
AC010729.1
RP11-262H14.11
RP11-429A20.4
GCNT1
KIAA1033
ASPM
SNRPA
SERPINA10
PSMB5
PPAPDC1A
NEURL
RP11-449P1.1
ATXN7L2
CC2D1A
MIR3122
BANP
AARS2
ULK1
GP2
LSM14B
RGS12
RPL12P9
SMARCB1
HOXB5
FRK
GNL1
SLC44A1
RP11-425L10.1
PDE11A
ATP8B1
LZTR1
LUZP1
RP11-1260E13.1
CNFN
GSDMC
TIMELESS
DDX56
HOXD11
C7orf50
VPS37C
LINC01001
C21orf88
DOHH
UBE2M
ZNF428
CDK6
TEAD3
RP11-117L5.4
RP5-884M6.1
ANO8
CLTCL1
TBC1D17
CTA-384D8.31
C2orf70
MTCH1
CDR2L
MICALL1
RNU6-1223P
STON2
MARK1
SLC25A39
CCDC90B
MRGPRX3
STK38L
NDE1
RP1-267D11.1
ILKAP
SORCS1
NCKIPSD
HOXB13
NAAA
RP11-713C5.1
RAI1
RP11-433M22.2
RPL5P13
RP11-180M15.5
LFNG
RP11-404J23.1
NRF1
SNRPD1
NDC1
CASC15
DLL1
PPP6R1
DPF2
SLC17A4
RP11-133K1.7
RP11-147G16.1
ZNF486
ZNF786
NOP56
SOHLH1
CIB3
SEZ6
GPR111
HOXC8
TMEM214
SNRPG
AREL1
FAIM2
RP11-19O2.2
AL160471.6
TPD52L2
FEV
ZNF48
TIMM44
SAE1
PHF5A
CHRM3-AS1
G2E3
LINC00359
MYLK2
CHERP
UHRF1
CTC-471J1.2
MAU2
FOSL2
RP11-1275H24.1
STK24
CNOT10
RP11-433M22.1
CTD-2272D18.1
POP7
GPD2
AC007740.1
RP11-351J23.2
MIR3151
MIR375
SCNM1
RP11-122K13.12
RP5-914M6.1
RP11-1036F1.1
GPS1
AC006023.8
LYPD1
MIR4296
NKAIN2
OR51F5P
CCAT1
HSD3B7
WT1-AS
RMI1
WIPI2
C2orf82
RNA5SP156
KCNK13
TRIM53CP
AC010536.1
RP11-148I19.1
SSX2IP
MUC6
RP11-74C1.2
LETM1
BTBD17
RPL7P31
RUNDC3A
C11orf82
RREB1
DIDO1
RAE1
BRWD1-IT2
AKR7L
ATF4
SUGP1
RNF219
SEZ6L
FBXO5
RP11-546M21.6
SCRT1
IGHVIII-38-1
AC093838.4
AC079753.4
AP001187.1
CTD-2534I21.9
RP11-1003J3.1
MICAL3
RP11-626H12.2
AKT1
CTD-2319I12.5
ZIC5
OTUB2
DTYMK
NAT16
RP11-98G7.1
AC011747.4
RP11-221J22.2
AGPS
SNX8
RAD9A
ZNF184
FAM109A
FOXO4
RNF144A
E2F3
NOL6
RP11-8L2.1
MIR5579
CUL4A
AC008746.3
CYP2C19
DPYSL5
STC2
LHX5
KIF23
SEMA7A
TTC30A
CTD-2034I21.2
SOCS2P2
CDC42BPG
RPS16
AUP1
CENPE
MPL
MIR378D1
RANBP1
OXTR
ST14
HS3ST1
RPSAP52
RRP1
CANT1
SF3B4
CTD-2265M8.2
SLC2A8
MIF
EIF3K
TBX15
ZWINT
MRPL35
RP11-459D22.1
RP11-526P6.1
MFAP5
RN7SL430P
DLG1
STXBP5L
APOBEC1
MRPL53
AC092299.8
HIST1H4C
FANCE
ZNF544
HGFAC
RP11-364C11.3
RP11-71C5.2
SOGA1
AL158151.2
SLC6A17
RP11-236F9.2
POC1A
AC140481.1
IHH
AL132709.1
CD276
UBALD2
ZNF316
SNRNP48
BOP1
OTUD7B
RP11-108E14.1
CTC-297N7.7
TRIM15
GPN1
AZGP1P1
NCAPD3
KRTAP10-3
ACP1
MIR647
AKAP8L
RNA5SP327
SET
AC018359.1
CECR5
HTRA2
IGFBP3
GTF3C5
PVRL2
RAD23A
CORO1C
TPCN2
DPY19L1P2
RP11-398C13.6
SLC7A9
NRIP1
CD177P1
MTNR1B
CHRNB2
CPD
HOXC13
ATXN2L
FIBP
OGFR
ZNF446
PROX1-AS1
SNAPC4
RP11-490G2.2
GRIK1
VDR
TFPT
SBK1
RPS27P22
AF064860.5
AC002511.3
RNASEH2A
OR51N1P
SERPINA11
RAD51AP1
SAYSD1
PTGES2
HOXC10
ASF1B
AC091969.1
AGO2
ABCD1
LIN37
DSP
ARL14
ZNF432
AC131097.3
CACNB3
PLEC
AC015977.5
PRR26
DDX11
RTP3
RP11-549B18.1
ZPLD1
PIN1P1
SBNO1
C19orf66
MED15
NUBP2
RP11-981G7.1
CBX6
RP1-212P9.2
MIAT
GLRX2
POLR1A
FCF1P9
ASB6
DGCR8
RP11-503C24.4
DPH2
RP11-863P13.3
C19orf77
TMEM181
CFC1
PGM5P1
PAX9
RFWD3
FRMD8
MEX3B
MCM10
PLXNA1
CEL
WEE1
NOL4
SUGP2
DLG5
S100A3
MYRF
LEF1
C1orf112
POLA1
ANAPC11
C6orf106
BCCIP
BSN
PREB
RBM8A
KIF22
ZWILCH
CTD-2535I10.1
ZNF318
IGFL1P2
DSN1
PATE4
VAC14-AS1
TSPAN2
VCAN-AS1
AC062028.1
MANSC1
RP4-676L2.1
ZNF765
STC1
RNU6-350P
SYT8
MIR548AQ
RP11-32I2.1
AC079780.3
HAUS8
ANO4
HCG18
DEK
CTD-2555A7.2
AC010894.5
SH3D21
GEMIN7
RP11-478H13.1
GAREML
CLEC2A
RP11-76I14.1
FEN1
RNF34
CMTM3
RP11-397A16.3
RN7SKP105
RP11-572H4.1
ATXN7L3B
LINC00951
CPT1C
RN7SL117P
PLEKHJ1
ALDH3B2
TMEM79
ACTL6A
COX5BP6
RP11-88H10.2
C10orf12
NPPA
RN7SL450P
TGIF1
PMS2CL
CDK5R1
CXorf27
RAB11B
MIR7-2
ANP32B
SCG2
RP11-711M9.1
CCDC166
NEIL3
RP11-120K24.4
XRCC3
ARHGEF7-AS2
CELF3
RP11-324C10.1
CRYBA2
MRPL11
MCF2L
COCH
CYCS
RP11-16O9.2
AC091643.1
RP11-379C10.1
RP11-154H12.2
DACH2
RP11-90P16.1
AC098973.2
HOMER2P2
EP400
BRD4
INPP5E
C7orf26
PDLIM5
SLC25A51
DNAJB6
SMPD3
UNC45A
ENTPD2
ATG4B
RP11-369E15.1
TPM3
WNK2
CBLN1
C9orf16
MURC
DCAF15
MIR3616
EVX1
ZNF551
SLC18A1
BAK1
NDUFS1
ZNF697
TMEM2
FANCG
SNORA71A
FBXW9
MARCH11
CTD-2218K11.2
CACUL1
ZNF367
TSPAN14
GBA2
CTHRC1
SDCCAG3
GADD45GIP1
LINC00567
HOXC11
CDX2
RP11-479A21.1
FBXL18
ZNF738
SASS6
MTL5
TMEM229B
LONP1
AC018730.1
DSCAM-IT1
NXT1
ISY1
GINS3
PPIL1
TFAP2A
CTB-49A3.4
SOWAHA
DCLRE1B
PPP1R14B
CTC-273B12.5
TM4SF5
FAM129B
SCAMP4
ATP5EP2
AGPAT4
C2CD4D
AD000684.2
SLBP
SNORA71D
AC018470.4
ATAT1
MYL6B
POLD2
RNU6-298P
AC006953.1
NEK2
TAOK1
LIG1
RFC4
VAV2
KIAA1211L
HOXA1
MIR153-1
AC092170.1
AC025016.1
ATAD2B
GAS2
PWP2
RP11-369E15.4
GTF3C3
NUDT8
AL138815.1
MARCKS
FUT3
DNAJC11
CD109
CIDEC
FAT1
TRIB2
ZNF707
HR
PPP2R5D
RNA5SP338
PPIP5K1
PDE10A
ZNF264
ZMIZ2
CTD-2318H23.1
COX6B1
RP11-351J23.1
ODC1
CENPI
MEX3A
UCK2
PAPSS1
CALY
GABRR1
KRT18P58
GDI1
ZNHIT1P1
RP11-551L14.1
IL8
KIF20B
SBF1
SLC8B1
DHX37
AC002368.4
AC003958.2
RP11-380J14.1
NUDCD3
EHMT2
RAB1B
PCNXL3
TIA1
PLGLB2
SVOP
AC018685.1
ANKLE2
CHRM5
UBE2S
DRD2
SMAD7
KCNH6
TMEM86B
TRMT61B
CTD-2151A2.1
RNU7-40P
MAP2K7
RP11-55K22.2
ZNF530
IMMP1L
LASP1
ZC3H3
ASIC2
TDG
FEM1A
FAM20B
RP11-1246C19.1
KCNC1
AOC1
RP11-313C15.1
PLXNB3
ZNF565
TIMM8B
BCS1L
CBX2
H19
GEN1
AC007394.3
PRPSAP1
PKM
RP11-675F6.3
POLD1
CTD-2537I9.13
SYNDIG1
MPHOSPH10
AC004951.5
HOMER3
AL391421.1
SLMAP
SURF2
ELF3
C17orf53
MARK2P15
AC096677.1
CA5A
DDX52
TPM3P6
PTGES3L
ABCA7
CTD-2267D19.6
SNRNP70
AC092933.3
CTA-246H3.12
C1orf216
POU2F1
S100A8
SOX2
COL1A2
CBX1
MIR941-1
BMPR1APS2
DLGAP1-AS1
FLAD1
RP11-70F11.11
CTD-3018O17.3
RN7SL65P
MAPKAP1
F2
CDC7
KCNA1
SOX11
ZNF787
IDH2
YES1
AC018766.4
MCM4
PRKCI
QRICH2
TTI1
TSTD2
CTC-260E6.6
B3GALT2
STRA6
HNRNPA1P37
NFKBIB
KRBA1
PTRH1
HS1BP3-IT1
WISP1
WDHD1
CDC20
PKMYT1
AL136303.1
CYP4F23P
UBXN2A
TAP2
ADRM1
IGHVIII-44
RSRC1
MIR621
HES4
TSHZ2
RP11-730G20.1
PURB
POSTN
RNF31
FPR2
MIR5699
U91328.2
AZIN1
SS18L1
RP11-475J5.6
TMEM183A
ANKRD27
CLRN3
IGLON5
TGIF2
RP11-395P17.3
KIAA0087
RP11-465N4.5
KCNB2
HOXB-AS1
DTX2
SLC38A11
FGF3
KLK1
FAM178B
FBXO43
RP11-552E20.4
C19orf10
RNFT2
CDC5L
AC018865.8
PCMTD2
SLC25A1
SEMA4C
RP11-10G15.4
MAEA
POLE2
AP3D1
SKA1
DUSP8
PRKACA
PAFAH1B3
CNPY3
EPN3
CHEK1
LSM7
SNTG1
ECSIT
VKORC1
C9orf37
TOPBP1
SERPINF1
HIST1H3C
AURKA
OR51A9P
RPL23P8
HTRA3
LENG8
SNX17
MAD2L2
XXbac-BPG252P9.9
CENPM
CCBL1
KPNA4
RN7SL57P
SV2B
LINC00634
RP11-1C8.4
LPAR2
PTTG1
NCAPD2
MMP26
GOLGA6L7P
CDHR5
WDR18
ST13P12
RP9P
IKBKE
SNF8
LGALS4
E2F2
PITPNM1
RET
MINK1
RP11-247I13.6
KDM4B
HEPACAM2
TNFSF4
ADARB2-AS1
HSD17B7P1
ZNHIT2
POLE3
CIB2
HIST1H1E
HAPLN3
STRA13
CTD-2526M8.2
STIM2
RANBP3
RP1-244F24.1
RP11-390P2.2
NFKBIL1
CCDC106
RP13-238F13.3
FOLH1
AZI1
CENPQ
RP11-717D12.1
TRIM67
BUB1
RP11-756P10.3
TFF3
PLEKHG5
LSR
TESC
PMPCA
GADD45A
KCNN4
FAM207A
GMNN
CADM2
KIFC1
FAM171A2
INPP4B
RP11-122K13.14
RP3-430A16.1
ZNF850
OTOGL
SLC35D3
FAM163B
SAMD4B
PLEKHG6
KIF5C
ZNF511
DLGAP5
THOP1
JOSD1
ATP13A1
HOXB6
FAM168A
DXO
UFD1L
ZNF579
C19orf68
LUCAT1
AC005077.8
TRMT1
RP11-13J10.1
PSMD10P2
IER5L
SP8
BZW1
COL11A1
ADM
LYPD6
PPP1R11
RP3-462C17.1
HOXB4
NR2F6
GPR128
OR52E8
AP001572.1
MTG1
VASP
PHKG1
DMWD
APEX1
EIF4A1P12
AKR1A1
AC132807.1
LINC00857
PEX26
RP11-458N5.1
HOXA11
CTB-50L17.7
TNNI2
SEC16A
ZNF618
PPP1R26
PTPRH
TMEM259
SERTAD3
FAM102A
ARMC6
RPL26P31
NDC80
RP11-285M22.1
ACTB
TMEM104
EPHA8
SEMA4B
HNRNPM
RP11-636O21.1
CYP4F30P
ZNF124
CTD-2320J21.1
GPSM2
TAGLN3
STK38
KPNA2
SP3
ZNF85
MRPL9
MIR552
C8orf56
XPO5
RP11-381E24.1
POLD3
ZNF460
SLC2A6
CALB1
STAMBP
EMCN-IT2
RP11-268J15.5
LENG1
