# Supplementary material for: A systematic dissection of the epigenomic heterogeneity of lung adenocarcinoma reveals two different subclasses with distinct prognosis and core regulatory networks
Source: Genome Biol. 2021 May 17;22:156. doi: 10.1186/s13059-021-02376-1 (PMC8127276; doi:10.1186/s13059-021-02376-1)
Supplement: Supplementary file 7 — Additional file 7: Table S6. 38 protein-coding genes regulated by top 3 GI regulators. [file 13059_2021_2376_MOESM7_ESM.txt]

Top3-co-regulated-protein-coding
ABCA3
ABCC6
ACADSB
ACTR3C
C8orf46
CACNA2D2
CD302
CDKL2
CLU
COL4A3
COL4A4
CYP4B1
ERICH2
ESYT3
FOLR1
GPR98
GPRC5C
HSDL2
LIMCH1
MAOA
MAPK10
ORM1
PCDP1
PGC
PID1
PLA2G1B
RGN
ROBO2
RSPO2
SELENBP1
SFTPD
SUSD2
TCEAL2
TFPI
TMEM125
TMEM163
ZDHHC11B
ZNF385B
