# Supplementary material for: A systematic dissection of the epigenomic heterogeneity of lung adenocarcinoma reveals two different subclasses with distinct prognosis and core regulatory networks
Source: Genome Biol. 2021 May 17;22:156. doi: 10.1186/s13059-021-02376-1 (PMC8127276; doi:10.1186/s13059-021-02376-1)
Supplement: Supplementary file 8 — Additional file 8: Table S7. Hyper variable peaks identified in tumor samples. [file 13059_2021_2376_MOESM8_ESM.xlsx]

## Sheet: Sheet1
Table S7： Hyper_variable_peaks_identified_in_tumor_samples
Note : peaks with p-value <=0.01 were defined as hyper-variable peaks
chrom	start	end	observed.mean	observed.var	prior.var	fold.change	pval
chr1	1078895	1080895	6.71219	0.694206	0.180492	3.8462	0.00907231
chr1	1098523	1100523	7.58002	0.630514	0.147095	4.28643	0.00569248
chr1	1100523	1102523	6.32808	0.768179	0.203029	3.78359	0.00972308
chr1	1356072	1358072	7.43471	0.725401	0.151385	4.79175	0.00347357
chr1	1396583	1398583	7.00473	0.946469	0.166932	5.66979	0.00160649
chr1	1546028	1548028	6.78092	0.741438	0.177054	4.18763	0.00630074
chr1	1548028	1550028	6.74728	0.745325	0.178716	4.17043	0.00641421
chr1	1623608	1625374	5.78762	1.18736	0.246845	4.81012	0.00341432
chr1	1676927	1679169	5.17863	2.28266	0.320494	7.12231	0.00054147
chr1	1983049	1985049	5.76233	0.946788	0.249325	3.7974	0.00957502
chr1	2035179	2037179	6.54022	0.896618	0.189844	4.72291	0.00370662
chr1	2037179	2039179	5.95116	0.891249	0.231816	3.84463	0.00908796
chr1	2057508	2059508	6.59327	1.33012	0.18684	7.11907	0.000542671
chr1	2059508	2061508	6.54169	1.4787	0.18976	7.79251	0.000348588
chr1	2065508	2067508	7.18191	0.83696	0.15996	5.23229	0.00232957
chr1	2067508	2069508	6.51811	0.912889	0.19113	4.77627	0.00352446
chr1	2984557	2986557	6.91598	1.08743	0.170759	6.36822	0.000928427
chr1	2986557	2988557	8.15047	1.04565	0.133873	7.81077	0.00034459
chr1	2988557	2990557	8.0472	1.33385	0.135897	9.8152	0.000109764
chr1	2990557	2992557	7.11221	1.307	0.162601	8.03806	0.000299045
chr1	2992557	2994557	6.38353	1.09786	0.199394	5.50598	0.00184129
chr1	2994557	2996557	6.6049	1.34646	0.186195	7.23145	0.000502825
chr1	3037835	3039835	6.00663	0.880121	0.227094	3.87558	0.00878442
chr1	3039835	3041835	6.00956	0.90526	0.226849	3.99058	0.00775542
chr1	3041835	3043835	6.34935	0.915884	0.201618	4.54267	0.00440866
chr1	3043835	3045835	6.70325	1.05564	0.180951	5.83387	0.0014057
chr1	3045835	3047835	5.85449	0.976782	0.240493	4.06158	0.00719021
chr1	3047835	3049835	6.34215	0.780092	0.202093	3.86006	0.00893515
chr1	3049835	3051835	7.34944	1.0787	0.154112	6.99946	0.000589209
chr1	3086557	3088557	7.64295	0.562229	0.145367	3.86764	0.00886119
chr1	3104264	3106264	7.26256	0.971518	0.15706	6.18565	0.00106626
chr1	3506359	3508359	6.33302	1.05633	0.2027	5.21129	0.00237294
chr1	3529485	3531485	6.72163	0.704515	0.18001	3.91375	0.00842615
chr1	6279988	6281988	6.20708	1.06296	0.211465	5.02665	0.00279775
chr1	6506539	6508539	6.71078	0.710504	0.180564	3.93492	0.00823481
chr1	7530572	7532572	7.89267	0.642225	0.139207	4.61344	0.00411592
chr1	7550572	7552572	7.13846	0.836887	0.161592	5.17902	0.00244142
chr1	7609102	7611102	7.57024	0.708933	0.147371	4.81054	0.00341296
chr1	7611102	7613102	7.19112	0.828131	0.159621	5.1881	0.00242192
chr1	7633102	7635102	7.00999	0.940944	0.166712	5.64412	0.00164086
chr1	7635102	7637102	6.34743	1.14931	0.201744	5.69688	0.00157113
chr1	7707768	7709768	6.55107	1.0866	0.189221	5.74247	0.00151367
chr1	8258863	8260863	6.686	0.720641	0.181845	3.96295	0.00798925
chr1	8260863	8262863	7.89459	0.825816	0.139164	5.93412	0.0012975
chr1	8262863	8264863	7.74863	0.653942	0.14263	4.58488	0.00423121
chr1	8309712	8311712	6.31249	0.914382	0.204077	4.48057	0.00468567
chr1	8311712	8313712	6.45766	1.12221	0.194746	5.76243	0.00148928
chr1	8940122	8942122	7.502	0.613627	0.149345	4.10879	0.00684093
chr1	8972122	8974122	5.67806	1.36083	0.257909	5.27638	0.0022415
chr1	9208407	9210407	6.23413	0.832597	0.209517	3.9739	0.00789562
chr1	9210407	9212407	7.35778	0.873332	0.153838	5.67696	0.00159704
chr1	9498267	9500267	7.79523	0.645311	0.141485	4.56099	0.00433061
chr1	9500267	9502267	7.74034	0.658714	0.142837	4.61163	0.0041231
chr1	9596283	9598749	6.28989	0.818047	0.205616	3.97853	0.0078564
chr1	9962371	9964371	5.9377	0.968676	0.23299	4.15758	0.00650055
chr1	10726206	10728206	6.56114	0.907081	0.188646	4.80837	0.00341991
chr1	10734206	10736206	6.59756	0.806089	0.186601	4.31984	0.00550247
chr1	10782206	10784206	6.68577	0.847585	0.181857	4.66072	0.00393296
chr1	10784206	10786206	7.0524	1.00662	0.164971	6.1018	0.00113754
chr1	10796206	10798206	6.9324	0.850868	0.170033	5.00414	0.00285541
chr1	11847721	11849721	7.86062	0.719579	0.13994	5.14206	0.00252272
chr1	11849721	11851721	8.46705	0.489927	0.128502	3.8126	0.00941504
chr1	11851721	11853721	7.06888	0.795958	0.164308	4.8443	0.00330717
chr1	12049620	12051620	6.96988	0.851891	0.168406	5.05854	0.0027184
chr1	12073412	12075412	6.44709	0.79127	0.195395	4.0496	0.00728215
chr1	12368617	12370617	5.67041	1.03336	0.258713	3.99422	0.00772518
chr1	12511856	12513856	6.81108	0.992342	0.175597	5.65125	0.00163123
chr1	12521856	12523856	6.92916	0.958683	0.170176	5.63349	0.00165534
chr1	16043776	16045776	6.06191	0.927891	0.222565	4.16908	0.00642321
chr1	16469397	16471397	7.44997	0.600706	0.150914	3.98044	0.00784023
chr1	17026723	17028723	7.6193	0.762743	0.146008	5.22398	0.00234663
chr1	17074144	17076350	5.49801	1.15436	0.278021	4.15207	0.006538
chr1	17086045	17088045	6.15099	0.891338	0.215622	4.1338	0.0066639
chr1	17090045	17092045	8.15706	0.916064	0.133749	6.84912	0.000654512
chr1	17092045	17094045	6.70196	1.04693	0.181018	5.78361	0.00146391
chr1	17220809	17222809	7.3433	0.850861	0.154314	5.51382	0.00182917
chr1	17493880	17495880	5.9796	0.919936	0.229372	4.01067	0.00759037
chr1	17515095	17517969	6.57544	0.995155	0.187837	5.29797	0.00219982
chr1	17527206	17529206	5.99709	0.951206	0.227893	4.17391	0.00639104
chr1	17533206	17535206	6.09148	0.847295	0.220212	3.84763	0.00905801
chr1	17558956	17560956	6.55357	0.911214	0.189078	4.81926	0.00338528
chr1	18971315	18973315	5.3973	1.12115	0.290414	3.86053	0.00893056
chr1	19258268	19260268	7.29235	0.699547	0.156029	4.48345	0.0046724
chr1	19390466	19392466	6.38165	0.883298	0.199515	4.42723	0.00493998
chr1	19392466	19394466	7.354	0.812368	0.153962	5.27644	0.0022414
chr1	19412466	19414466	6.18633	0.889694	0.212984	4.17729	0.0063687
chr1	20479806	20481806	7.47966	0.749288	0.150012	4.99486	0.00287957
chr1	20811622	20813622	6.74794	0.681416	0.178683	3.81354	0.00940528
chr1	21835210	21837210	6.81768	1.02234	0.175282	5.83256	0.00140718
chr1	21837210	21839210	6.99745	1.00476	0.167237	6.00802	0.00122395
chr1	21839210	21841210	6.10268	0.908563	0.219333	4.14239	0.00660441
chr1	21841210	21843210	6.76634	1.44002	0.17777	8.10046	0.000287803
chr1	21843210	21845210	6.99955	0.88973	0.167149	5.32298	0.00215264
chr1	21851210	21853210	6.82108	1.05661	0.17512	6.03359	0.00119964
chr1	21869210	21871210	5.85884	1.01177	0.24009	4.21413	0.00613043
chr1	21946772	21948772	6.70462	0.783641	0.18088	4.33238	0.00543309
chr1	21948772	21950772	7.83164	0.558247	0.140616	3.97001	0.00792868
chr1	21950772	21952772	6.75905	0.812125	0.17813	4.55916	0.0043383
chr1	21958772	21960772	6.98806	1.08911	0.167633	6.49698	0.000843702
chr1	21960772	21962772	7.47507	0.86792	0.15015	5.78034	0.0014678
chr1	21962772	21964772	5.58743	1.00861	0.267719	3.76744	0.00989977
chr1	21964772	21966772	7.4084	0.616366	0.15221	4.04946	0.00728322
chr1	21978772	21980772	6.57099	0.732445	0.188088	3.89416	0.00860791
chr1	22581218	22583218	6.47948	0.911789	0.193424	4.71394	0.0037383
chr1	22583218	22585218	6.32448	0.808286	0.20327	3.97641	0.0078743
chr1	22740180	22742180	6.65846	0.727522	0.183295	3.96913	0.00793624
chr1	25188447	25190447	6.73627	0.813769	0.179269	4.53938	0.00442281
chr1	26615315	26617315	7.01708	0.779324	0.166418	4.68294	0.0038503
chr1	27239262	27241262	7.23997	1.17245	0.157856	7.42737	0.000441273
chr1	27424632	27426632	7.40178	0.581738	0.152419	3.8167	0.00937244
chr1	27440632	27442632	6.83656	0.745438	0.174389	4.27456	0.00576181
chr1	27442632	27444632	7.05322	0.687142	0.164938	4.16607	0.00644339
chr1	28266866	28268866	5.79904	0.985226	0.24574	4.00923	0.00760209
chr1	28268866	28270866	6.00815	1.15626	0.226967	5.09438	0.00263234
chr1	28677869	28679869	6.43238	0.856614	0.196305	4.3637	0.00526417
chr1	28851877	28853877	6.8917	0.744785	0.171848	4.33398	0.00542431
chr1	29064676	29066676	5.96234	0.895307	0.23085	3.87831	0.00875821
chr1	29875724	29878164	6.40795	1.11456	0.197836	5.63374	0.001655
chr1	31229413	31231413	7.2654	0.671074	0.156961	4.27542	0.00575674
chr1	31841180	31843180	6.03849	0.850645	0.224462	3.7897	0.00965729
chr1	31847180	31849180	6.21037	0.926683	0.211225	4.38717	0.00514156
chr1	31855180	31857180	6.16177	0.952814	0.21481	4.43561	0.00489899
chr1	31941827	31943827	5.30908	1.36116	0.302003	4.5071	0.00456492
chr1	31943827	31945827	6.551	0.837774	0.189225	4.4274	0.00493914
chr1	32091319	32093319	6.8766	0.843662	0.172534	4.88983	0.00317048
chr1	32093319	32095319	6.80577	0.952055	0.175851	5.41397	0.00199071
chr1	32716037	32718037	7.25754	0.701007	0.157236	4.45831	0.00478989
chr1	35246124	35248124	6.12013	0.864406	0.217978	3.96556	0.00796679
chr1	36947364	36949364	7.12388	0.714551	0.16215	4.40673	0.00504199
chr1	36953364	36955364	6.98451	0.663966	0.167783	3.95728	0.00803818
chr1	38000636	38002636	5.9978	0.983283	0.227833	4.3158	0.00552504
chr1	39024054	39026054	6.4239	0.779587	0.196833	3.96065	0.00800908
chr1	39991518	39993518	5.78134	0.951554	0.247457	3.84533	0.00908095
chr1	40141553	40143553	5.70798	0.983805	0.254804	3.86103	0.00892566
chr1	40391699	40393699	6.53514	0.752456	0.190138	3.95742	0.008037
chr1	40420862	40422862	7.31669	0.639501	0.155202	4.12044	0.00675784
chr1	40422862	40424862	6.62006	0.907572	0.185364	4.89617	0.00315196
chr1	40434862	40436862	6.82115	0.755857	0.175117	4.3163	0.00552226
chr1	40733077	40735077	6.06	1.0299	0.222718	4.62425	0.00407324
chr1	40851756	40853756	7.63924	0.597458	0.145467	4.10717	0.00685259
chr1	40853756	40855756	6.95833	0.754939	0.168904	4.46965	0.0047365
chr1	41180176	41182176	6.29809	1.00793	0.205054	4.91545	0.00309645
chr1	41182176	41184176	5.96875	0.979969	0.230299	4.25521	0.00587699
chr1	41511040	41513040	7.16893	0.652818	0.160443	4.06886	0.00713506
chr1	43472069	43474069	5.54834	1.06896	0.272144	3.92792	0.00829752
chr1	43585091	43587832	5.87211	1.05424	0.238869	4.41349	0.00500807
chr1	43723126	43725126	6.47572	0.901348	0.19365	4.65452	0.00395643
chr1	43732856	43734856	6.38419	1.17989	0.199351	5.91867	0.00131352
chr1	44303013	44305013	6.86284	0.683743	0.173166	3.94848	0.00811492
chr1	44901583	44903583	6.10301	0.888455	0.219308	4.05118	0.00726994
chr1	45644774	45647015	5.23887	1.62695	0.311748	5.2188	0.00235732
chr1	47232878	47234878	7.25579	1.13217	0.157297	7.19762	0.00051445
chr1	47253181	47255181	6.40136	0.812408	0.198254	4.09782	0.0069203
chr1	47264706	47266706	7.26713	1.55595	0.1569	9.91678	0.000104168
chr1	47266706	47268706	7.32339	1.18364	0.154977	7.63751	0.00038483
chr1	47268706	47270706	7.14446	1.02814	0.161364	6.37157	0.000926095
chr1	47270706	47272706	7.62456	0.842066	0.145865	5.77292	0.00147665
chr1	47272706	47274706	6.30096	1.01684	0.204859	4.9636	0.00296275
chr1	47405883	47407883	5.6578	1.1051	0.260049	4.24958	0.00591096
chr1	47788370	47790370	5.8134	0.963463	0.244361	3.94278	0.0081651
chr1	48021875	48023875	6.29982	0.779709	0.204936	3.80464	0.00949844
chr1	48023875	48025875	7.14072	0.996445	0.161506	6.16972	0.00107939
chr1	48340620	48342620	7.25143	0.610473	0.157451	3.87723	0.00876858
chr1	48675115	48677115	5.37588	1.14797	0.293163	3.91579	0.00840749
chr1	50887860	50889860	5.68035	2.07289	0.25767	8.04476	0.000297814
chr1	51109006	51111006	6.4313	0.773182	0.196371	3.93734	0.00821326
chr1	51123006	51125006	5.68726	1.15053	0.256948	4.47767	0.0046991
chr1	51125006	51127006	5.4309	1.1694	0.286182	4.08619	0.00700559
chr1	51127006	51129006	5.14204	1.42871	0.325988	4.3827	0.00516469
chr1	51165134	51167134	5.44665	1.36329	0.284233	4.79638	0.00345852
chr1	51167134	51169134	5.88274	1.39043	0.237897	5.84465	0.00139358
chr1	52202703	52204703	6.12822	0.978699	0.217356	4.50275	0.00458447
chr1	53554867	53556867	6.25138	0.898056	0.208294	4.31149	0.00554926
chr1	53556867	53558867	6.36168	0.792965	0.20081	3.94884	0.00811177
chr1	53572867	53574867	6.92463	0.735315	0.170376	4.31585	0.00552476
chr1	53574867	53576867	7.43226	0.896551	0.151462	5.91933	0.00131282
chr1	53586867	53588867	7.16866	0.65718	0.160453	4.09578	0.00693515
chr1	55046236	55048236	6.45103	0.940221	0.195153	4.81787	0.00338965
chr1	56934414	56936414	6.33614	0.882616	0.202492	4.35877	0.00529031
chr1	57283529	57285529	6.50261	0.765813	0.192043	3.98772	0.00777924
chr1	59039974	59041974	7.52986	0.614022	0.148528	4.13405	0.00666217
chr1	60007640	60009640	6.27406	0.866047	0.206708	4.18971	0.00628718
chr1	60954948	60956941	5.41118	1.84596	0.288654	6.39506	0.000909968
chr1	61517132	61519132	6.80592	0.809313	0.175844	4.60245	0.00415987
chr1	61764413	61766413	6.16771	0.89121	0.214366	4.15743	0.00650157
chr1	64127314	64129314	6.56939	0.813393	0.188179	4.32245	0.00548793
chr1	68771636	68774357	6.12308	0.929278	0.217751	4.26762	0.00580281
chr1	72027557	72029557	5.51186	1.22494	0.276383	4.43202	0.00491649
chr1	76053921	76055921	5.4228	1.1415	0.287193	3.97467	0.00788906
chr1	77462721	77465687	5.89536	1.07031	0.236753	4.52078	0.00450407
chr1	85600247	85602247	6.46407	0.741344	0.194356	3.81437	0.00939662
chr1	86282929	86284929	5.7065	1.09247	0.254956	4.28493	0.0057012
chr1	86288929	86291451	5.91847	1.12147	0.234686	4.77862	0.00351666
chr1	86295289	86298104	5.98446	0.93563	0.228959	4.08645	0.00700373
chr1	86314543	86316543	5.85931	0.925971	0.240047	3.85746	0.00896069
chr1	86968573	86970573	6.88997	0.682107	0.171926	3.96744	0.00795067
chr1	92950162	92952162	6.25573	0.895563	0.207988	4.30585	0.00558112
chr1	94520656	94522656	6.95146	0.807644	0.169201	4.77329	0.00353436
chr1	94837735	94839735	6.3542	0.771299	0.201299	3.83161	0.00921932
chr1	95234908	95236908	6.63129	0.965147	0.184753	5.22399	0.0023466
chr1	95236908	95238908	7.30734	0.716261	0.155518	4.60565	0.004147
chr1	97802020	97804020	6.22051	0.930293	0.210493	4.41959	0.00497771
chr1	104103463	104105463	5.96915	0.925267	0.230265	4.01827	0.00752903
chr1	108223806	108225806	4.52296	1.87548	0.443551	4.22834	0.00604137
chr1	108225806	108227806	5.03427	1.74807	0.343004	5.09634	0.00262772
chr1	108229806	108231806	5.29929	1.97109	0.303335	6.49808	0.00084302
chr1	108231806	108233806	5.60997	1.15122	0.265221	4.34059	0.00538817
chr1	108733884	108736114	3.34278	6.06564	0.870135	6.97092	0.000600996
chr1	109719236	109721236	5.38704	1.42706	0.291725	4.8918	0.00316471
chr1	109727236	109729236	7.26749	0.628224	0.156888	4.00429	0.00764237
chr1	109816258	109818258	7.43917	0.629581	0.151247	4.16259	0.00646672
chr1	110229125	110231191	3.71609	7.56315	0.696059	10.8657	6.52976e-05
chr1	111006440	111008440	6.62797	0.828165	0.184933	4.47819	0.00469669
chr1	111024629	111026629	6.1111	0.84422	0.218678	3.86057	0.00893017
chr1	111414867	111416867	6.34249	0.764603	0.202071	3.78384	0.00972044
chr1	113742499	113744499	6.20184	0.941581	0.211846	4.44465	0.00485522
chr1	113746499	113748499	5.56505	1.23556	0.270237	4.57211	0.00428399
chr1	113748499	113750499	6.71438	0.890182	0.180379	4.93506	0.00304118
chr1	113750499	113752499	6.47944	0.737482	0.193426	3.81273	0.0094137
chr1	116380298	116382298	5.85245	1.65255	0.240682	6.86608	0.000646733
chr1	117169076	117171076	6.34411	0.84631	0.201964	4.1904	0.00628266
chr1	117171076	117173076	6.04653	0.873116	0.223808	3.90119	0.00854216
chr1	117296985	117298985	6.25808	0.845541	0.207823	4.06857	0.00713723
chr1	117752251	117755215	6.65228	0.698806	0.183624	3.80563	0.00948799
chr1	117810129	117812129	5.92811	0.909639	0.233833	3.89013	0.00864588
chr1	118643370	118645370	5.99598	0.899437	0.227986	3.94514	0.00814431
chr1	118659330	118661330	6.84736	0.847247	0.173884	4.87249	0.00322174
chr1	118661330	118663330	6.15428	0.997302	0.215373	4.63057	0.0040485
chr1	119502214	119504214	5.5203	1.12805	0.275392	4.09616	0.00693242
chr1	119542981	119544981	6.88208	0.955921	0.172284	5.54851	0.00177668
chr1	120320306	120322306	5.59726	1.28248	0.266625	4.81005	0.00341453
chr1	145547462	145549462	6.61974	0.707612	0.185381	3.81707	0.00936862
chr1	145553462	145555462	6.11199	0.852786	0.218608	3.90098	0.00854415
chr1	145555462	145557462	6.66374	0.976534	0.183015	5.33583	0.00212887
chr1	146707495	146709495	7.80665	0.762413	0.14121	5.39914	0.00201611
chr1	146709495	146711495	7.2337	0.596985	0.158079	3.77649	0.0098003
chr1	147188611	147190611	6.7686	0.7939	0.177659	4.46868	0.00474103
chr1	147931052	147932868	4.96783	1.73553	0.354144	4.90062	0.00313905
chr1	149398354	149401049	4.68568	1.95217	0.407614	4.78925	0.00348174
chr1	150637883	150639883	6.19192	0.894244	0.212573	4.20677	0.00617722
chr1	150639883	150641883	6.9242	0.844844	0.170395	4.95816	0.00297752
chr1	150641883	150643883	6.38418	0.8735	0.199352	4.3817	0.00516984
chr1	151168258	151170258	6.6554	0.870857	0.183458	4.74691	0.00362335
chr1	151480528	151482528	6.05977	0.884705	0.222737	3.97198	0.00791195
chr1	151741128	151743128	6.64289	0.778554	0.184127	4.22836	0.00604126
chr1	151916614	151918614	7.70275	0.603682	0.143794	4.19825	0.00623188
chr1	151918614	151920614	6.9366	0.643155	0.169849	3.78664	0.0096902
chr1	151932614	151934614	6.7531	0.954666	0.178426	5.35048	0.00210212
chr1	152904350	152906350	5.53461	1.08362	0.273727	3.95878	0.00802524
chr1	153094384	153096728	5.46689	1.33693	0.281758	4.74494	0.00363012
chr1	153703760	153705760	5.97732	0.953125	0.229566	4.15185	0.00653951
chr1	153705760	153707760	6.98575	0.727088	0.167731	4.33486	0.00541948
chr1	153721760	153723760	6.86066	0.780687	0.173266	4.5057	0.00457118
chr1	153738561	153741276	6.66147	0.730956	0.183135	3.99134	0.00774906
chr1	153741276	153743276	6.63126	0.841805	0.184755	4.55634	0.00435025
chr1	154399233	154401233	6.9581	0.7753	0.168913	4.58993	0.00421056
chr1	154413233	154415233	6.84126	0.682815	0.174169	3.92042	0.00836535
chr1	154469367	154471367	5.89758	0.954099	0.236554	4.03333	0.00740918
chr1	154473367	154475367	7.11745	0.663449	0.162398	4.08532	0.00701202
chr1	155010379	155012379	7.45663	0.85081	0.15071	5.64534	0.00163922
chr1	155087571	155089571	7.03359	1.20111	0.165737	7.24708	0.00049756
chr1	155091571	155093571	6.22752	1.13685	0.209989	5.41386	0.00199091
chr1	155093571	155095571	6.13733	0.875336	0.216658	4.04017	0.00735545
chr1	155095571	155097571	7.16481	0.63165	0.160597	3.93315	0.00825065
chr1	155158639	155160639	8.17613	0.618098	0.133393	4.63366	0.00403648
chr1	155605401	155608265	6.87937	0.745794	0.172408	4.32576	0.00546958
chr1	155619227	155621227	6.43714	0.81444	0.196009	4.15511	0.00651732
chr1	155971017	155973017	7.13576	0.914219	0.161695	5.65398	0.00162756
chr1	156148595	156150595	5.76525	1.32943	0.249037	5.33829	0.00212435
chr1	156150595	156152595	6.21846	1.0663	0.210641	5.06219	0.00270948
chr1	156659317	156661317	6.71802	0.730956	0.180194	4.0565	0.00722899
chr1	156661317	156663317	7.4974	0.879846	0.149482	5.88598	0.00134819
chr1	156663317	156665317	7.13148	1.06866	0.161858	6.60243	0.000781015
chr1	156665317	156667317	5.51899	1.06201	0.275546	3.8542	0.00899288
chr1	156673317	156675317	6.96402	0.821033	0.168658	4.86803	0.00323507
chr1	157167913	157169913	7.11521	1.01931	0.162485	6.27325	0.000997335
chr1	157169913	157171913	6.02886	0.945735	0.225251	4.19857	0.00622978
chr1	157208338	157210338	6.85919	0.968174	0.173335	5.58558	0.00172251
chr1	157210338	157212338	6.84309	0.914237	0.174084	5.25171	0.00229029
chr1	158979009	158981009	8.23609	0.592044	0.132303	4.47492	0.00471187
chr1	158981009	158983009	6.69065	0.723885	0.181603	3.98609	0.00779287
chr1	159045419	159047419	6.66236	1.37702	0.183088	7.52111	0.000414972
chr1	159869750	159871750	7.76767	0.68598	0.142158	4.82549	0.00336563
chr1	159877750	159879750	7.27755	0.753141	0.156539	4.81121	0.00341082
chr1	159881750	159883750	7.2239	0.617339	0.15843	3.8966	0.00858505
chr1	160548086	160550086	6.22635	0.854663	0.210074	4.06839	0.00713854
chr1	160615264	160617264	6.81354	0.717185	0.175479	4.087	0.00699962
chr1	161054015	161056015	7.70916	0.61319	0.143629	4.26926	0.0057931
chr1	161056015	161058015	7.67748	0.660324	0.144451	4.57127	0.00428749
chr1	161058015	161060015	8.41041	0.488314	0.129379	3.77431	0.00982418
chr1	161225991	161227991	6.08137	1.42463	0.221011	6.44596	0.000876145
chr1	161480497	161482497	7.15734	1.00781	0.160877	6.26448	0.001004
chr1	161482497	161484497	7.28304	0.717907	0.156349	4.5917	0.00420336
chr1	161484497	161486586	5.04162	1.44636	0.341802	4.23157	0.00602132
chr1	161564156	161566156	6.57695	1.35189	0.187752	7.20038	0.000513489
chr1	162336822	162338822	5.37338	1.21787	0.293486	4.14965	0.00655449
chr1	162342822	162344822	6.59472	0.715733	0.186759	3.83239	0.00921139
chr1	162350822	162352822	7.24857	1.31233	0.157552	8.32951	0.000250579
chr1	162679715	162681715	6.52759	0.726201	0.190576	3.81055	0.00943639
chr1	162681715	162683715	6.48688	0.830965	0.19298	4.30598	0.0055804
chr1	165495025	165497025	6.43644	1.21445	0.196052	6.19454	0.00105902
chr1	165508683	165510683	6.17598	0.935665	0.213749	4.3774	0.00519222
chr1	165510683	165512683	6.00821	0.945363	0.226962	4.16529	0.00644861
chr1	165512683	165514683	5.91929	0.944844	0.234613	4.02725	0.00745731
chr1	167051333	167053333	5.5609	1.02869	0.270709	3.79998	0.0095476
chr1	168805756	168807756	6.86844	1.05832	0.172908	6.12073	0.00112097
chr1	168807756	168809756	6.37025	0.822786	0.200251	4.10877	0.00684112
chr1	168832072	168834072	6.32388	0.999511	0.20331	4.91619	0.00309436
chr1	168834072	168836072	6.65122	0.915124	0.183681	4.98214	0.00291308
chr1	168836072	168838072	6.76708	0.905189	0.177733	5.09296	0.00263567
chr1	168887957	168889957	6.73066	0.688445	0.179552	3.83424	0.00919258
chr1	168889957	168891957	7.08147	0.660826	0.163807	4.03417	0.00740253
chr1	168943022	168945022	6.6065	0.70495	0.186107	3.78787	0.00967693
chr1	169497321	169499321	6.95964	0.763794	0.168847	4.52359	0.00449169
chr1	170632608	170634608	7.53427	0.653008	0.1484	4.40033	0.00507431
chr1	171094243	171096243	6.62524	0.708614	0.185081	3.82866	0.00924934
chr1	171096243	171098243	7.00823	0.637437	0.166785	3.8219	0.00931869
chr1	171108611	171110611	6.91171	0.660917	0.170949	3.86616	0.00887558
chr1	171188901	171190901	6.67525	0.733275	0.182408	4.01998	0.00751528
chr1	171341994	171343779	4.94955	1.35392	0.357301	3.78931	0.00966149
chr1	172213622	172215622	6.78214	0.849167	0.176995	4.79769	0.00345427
chr1	172607490	172609490	6.33219	0.783814	0.202755	3.86583	0.00887882
chr1	173095617	173097617	6.32485	0.838236	0.203245	4.12426	0.00673081
chr1	173122031	173124510	5.9541	1.00682	0.231562	4.34798	0.00534818
chr1	173144074	173146074	6.44754	0.819862	0.195367	4.19652	0.00624299
chr1	173571745	173574431	6.31547	0.774462	0.203875	3.7987	0.00956118
chr1	174207092	174209220	5.60565	1.59244	0.265697	5.99343	0.00123808
chr1	174844138	174846138	7.01977	0.710063	0.166306	4.26961	0.00579104
chr1	179256083	179258083	6.24155	0.82256	0.208989	3.9359	0.00822609
chr1	180096127	180098127	6.94811	1.09077	0.169346	6.4411	0.00087931
chr1	180127150	180129150	7.14104	0.772413	0.161493	4.78294	0.00350244
chr1	180496357	180498357	7.13214	0.854862	0.161833	5.28237	0.00222985
chr1	180498357	180500357	7.90892	0.708113	0.138842	5.10012	0.00261884
chr1	180553518	180555518	7.53494	0.772592	0.14838	5.20684	0.00238224
chr1	180563518	180565518	6.03214	1.08973	0.224982	4.84361	0.00330929
chr1	180959844	180961844	6.00655	0.961523	0.2271	4.23392	0.0060068
chr1	181087135	181089135	7.09438	0.618687	0.163298	3.78871	0.0096679
chr1	182150587	182152587	7.1259	0.674266	0.162073	4.16027	0.00648236
chr1	182196268	182198268	7.0637	0.742626	0.164516	4.51401	0.00453404
chr1	183626446	183628729	5.59731	1.41312	0.266619	5.30014	0.00219567
chr1	184558400	184560400	6.09442	0.948168	0.219981	4.31023	0.00555637
chr1	186462927	186464927	6.34043	0.857409	0.202207	4.24025	0.00596781
chr1	186545938	186547938	7.39154	0.610047	0.152745	3.99388	0.00772803
chr1	186796909	186799305	6.4763	0.751921	0.193615	3.88359	0.00870783
chr1	186811305	186813305	5.50316	1.15561	0.277409	4.16573	0.00644566
chr1	186817305	186819305	6.28866	1.24662	0.2057	6.06035	0.00117481
chr1	192755294	192757294	6.04183	1.11722	0.22419	4.98337	0.00290982
chr1	197767212	197769212	6.28094	0.782624	0.206232	3.79488	0.00960184
chr1	197924136	197926136	6.51079	0.742488	0.19156	3.87601	0.00878029
chr1	197926136	197928136	6.35514	0.764933	0.201238	3.80114	0.00953535
chr1	198607558	198609558	6.06927	0.931338	0.221975	4.19569	0.00624835
chr1	199635236	199637236	6.10402	1.2072	0.219229	5.50656	0.00184039
chr1	200379955	200381955	6.50981	0.898458	0.191617	4.68881	0.00382879
chr1	200391955	200393955	5.77751	1.01415	0.247832	4.0921	0.00696212
chr1	200455489	200457489	6.19107	0.944205	0.212634	4.44051	0.00487519
chr1	200863516	200865516	8.35815	0.526205	0.130218	4.04095	0.00734935
chr1	201257628	201259628	6.17105	0.805284	0.214116	3.76097	0.00997151
chr1	201373807	201375807	6.70134	0.824714	0.181049	4.55519	0.00435514
chr1	201566605	201568605	7.71753	0.561422	0.143415	3.91467	0.00841779
chr1	201983144	201985144	7.83888	0.603826	0.140446	4.29935	0.0056181
chr1	202011144	202013144	7.20179	0.686724	0.15923	4.31277	0.00554204
chr1	202013144	202015144	7.39795	0.61285	0.152541	4.01761	0.00753432
chr1	202017144	202019144	7.34189	0.624551	0.154361	4.04604	0.00730967
chr1	202053098	202055098	7.06365	0.933458	0.164518	5.6739	0.00160107
chr1	202055098	202057098	6.87345	0.675096	0.172678	3.90956	0.00846471
chr1	202128471	202130471	7.15339	0.693233	0.161025	4.30511	0.0055853
chr1	202451973	202453973	6.24215	1.15392	0.208947	5.52258	0.00181575
chr1	203284955	203286955	6.70511	0.905747	0.180855	5.00814	0.00284506
chr1	203503795	203505795	6.33256	1.35876	0.20273	6.70232	0.000726612
chr1	203505795	203507795	6.86973	1.28733	0.172849	7.44771	0.000435401
chr1	204049952	204051952	6.65477	0.886781	0.183491	4.83282	0.0033427
chr1	204299867	204301867	6.32548	0.816563	0.203203	4.01847	0.00752746
chr1	204418952	204420952	6.83146	0.730853	0.174629	4.18517	0.00631684
chr1	205417729	205419729	8.29085	0.734826	0.131346	5.5946	0.00170963
chr1	205419729	205421729	6.47615	0.824454	0.193624	4.25801	0.00586016
chr1	205543893	205545893	7.05115	0.642589	0.165022	3.89396	0.00860975
chr1	205545893	205547893	6.86949	0.660855	0.17286	3.82307	0.00930664
chr1	205547893	205549893	7.88515	1.21051	0.139378	8.68509	0.000203397
chr1	205549893	205551893	7.32176	0.705945	0.155032	4.55356	0.00436206
chr1	205769679	205771679	6.83597	0.74908	0.174417	4.29476	0.00564439
chr1	205887313	205889313	6.67726	0.741945	0.182302	4.06986	0.00712749
chr1	205889313	205891313	6.97561	0.71253	0.168162	4.23718	0.00598671
chr1	205903313	205905313	8.29255	0.622523	0.131317	4.74063	0.00364492
chr1	205905313	205907313	7.11522	0.973737	0.162484	5.9928	0.00123868
chr1	205907313	205909313	6.97902	0.874245	0.168016	5.20333	0.00238961
chr1	205909313	205911313	6.65126	1.17341	0.183678	6.38842	0.000914497
chr1	205911313	205913313	7.18005	1.30763	0.160029	8.17121	0.000275653
chr1	206272476	206274476	6.49077	0.736054	0.192747	3.81876	0.00935109
chr1	206287280	206289280	6.59994	0.90963	0.186469	4.87818	0.00320482
chr1	206314641	206316641	6.66682	0.757909	0.182852	4.14493	0.00658688
chr1	206316641	206318641	7.1005	1.22399	0.163058	7.50648	0.000418951
chr1	206712811	206714811	7.24108	0.668716	0.157817	4.23729	0.00598602
chr1	206896217	206898217	7.43715	0.628729	0.15131	4.15525	0.00651638
chr1	207115060	207117060	7.21333	0.612233	0.158811	3.85511	0.0089839
chr1	207117060	207119060	7.26867	1.16921	0.156847	7.45443	0.000433482
chr1	207119060	207121060	7.40024	0.914436	0.152468	5.99755	0.00123407
chr1	207125060	207127060	7.37437	0.626755	0.153298	4.08848	0.00698869
chr1	207127060	207129060	7.46555	0.690054	0.150438	4.58695	0.00422273
chr1	207151060	207153060	6.48579	0.747262	0.193045	3.87093	0.00882929
chr1	207171060	207173060	5.7593	1.01116	0.249625	4.05072	0.00727351
chr1	207177060	207179060	6.8429	0.924188	0.174092	5.30862	0.00217959
chr1	207179060	207181060	7.25403	0.865553	0.157359	5.5005	0.00184981
chr1	207181060	207183060	7.0966	1.17987	0.16321	7.22911	0.00050362
chr1	207183060	207185060	6.85599	1.1297	0.173483	6.51191	0.00083448
chr1	207191060	207193060	7.01309	0.633888	0.166583	3.80523	0.00949218
chr1	207193060	207195060	7.31597	0.887726	0.155226	5.71891	0.00154305
chr1	207195060	207197060	7.53496	0.803468	0.14838	5.41494	0.00198907
chr1	207197060	207199060	8.1479	0.522612	0.133922	3.90236	0.00853127
chr1	207199060	207201060	7.90756	0.560269	0.138873	4.03441	0.00740067
chr1	207201060	207203060	7.95205	0.817564	0.137893	5.92897	0.00130281
chr1	207203060	207205060	8.26841	0.685458	0.131733	5.20337	0.00238954
chr1	207276250	207278250	6.87223	0.898667	0.172734	5.20261	0.00239114
chr1	207278250	207280250	6.27268	1.40792	0.206804	6.80801	0.000673824
chr1	207391368	207393368	6.59463	1.11001	0.186764	5.9434	0.00128798
chr1	207393368	207395368	6.17166	1.24573	0.214071	5.81925	0.00142235
chr1	207395368	207397368	7.10226	1.01062	0.162989	6.20053	0.00105417
chr1	207405368	207407368	6.32003	0.856953	0.203568	4.20966	0.0061588
chr1	207411368	207413368	6.2831	1.12208	0.206082	5.44482	0.00193908
chr1	207413368	207415368	7.27985	0.670373	0.156459	4.28466	0.00570277
chr1	207455205	207457205	7.06163	0.632388	0.164599	3.84199	0.00911441
chr1	207490265	207492265	7.50878	0.59296	0.149145	3.97574	0.00788001
chr1	207496265	207498265	6.02944	1.11307	0.225204	4.94248	0.00302056
chr1	208404396	208406396	7.02982	0.674742	0.165892	4.06736	0.00714634
chr1	208406396	208408396	7.4811	0.733954	0.149969	4.89405	0.00315813
chr1	209535755	209537755	5.42075	1.30612	0.28745	4.54383	0.00440366
chr1	209555379	209558270	6.29832	0.819586	0.205039	3.99723	0.00770034
chr1	209599640	209602610	6.03102	0.90302	0.225074	4.01211	0.00757875
chr1	209602610	209604610	6.03929	1.62279	0.224397	7.23178	0.000502714
chr1	209604610	209606610	5.58761	1.20456	0.267699	4.49969	0.00459829
chr1	209606610	209608610	6.055	1.0383	0.223121	4.65352	0.00396021
chr1	209700329	209702329	6.257	0.932477	0.207898	4.48525	0.00466409
chr1	209824696	209826696	7.88631	0.555449	0.139351	3.98596	0.00779393
chr1	211907598	211909598	6.93144	0.781478	0.170075	4.59489	0.00419038
chr1	212187182	212189182	4.90924	1.40967	0.364405	3.8684	0.00885379
chr1	213006065	213008065	6.53861	0.858101	0.189938	4.5178	0.00451723
chr1	214648982	214650982	7.35257	0.652067	0.154009	4.23396	0.00600651
chr1	214744804	214746804	6.13886	1.13026	0.216542	5.21957	0.00235573
chr1	214746804	214748804	6.32157	1.09724	0.203465	5.39276	0.00202716
chr1	216701784	216703784	5.93832	1.25337	0.232936	5.38073	0.00204815
chr1	218720954	218722954	5.91749	0.894813	0.234773	3.8114	0.00942752
chr1	220695218	220697218	5.27551	1.2622	0.306603	4.11673	0.00678416
chr1	220700875	220702875	7.48522	0.600806	0.149845	4.00952	0.00759975
chr1	221926846	221928846	6.11788	0.906162	0.218152	4.1538	0.00652619
chr1	222137243	222139243	6.88177	0.810041	0.172298	4.70139	0.00378319
chr1	222139243	222141243	7.82475	1.17703	0.140779	8.36085	0.000245939
chr1	222141243	222143243	7.70247	0.745839	0.143801	5.1866	0.00242513
chr1	222143243	222145243	6.85669	0.770956	0.17345	4.44482	0.00485439
chr1	222147243	222149243	7.27135	1.10389	0.156754	7.04221	0.000572057
chr1	222149243	222151243	6.88252	1.93218	0.172264	11.2164	5.54524e-05
chr1	222151243	222153243	6.19528	1.60762	0.212326	7.5715	0.000401596
chr1	223016278	223018278	5.88319	0.99006	0.237856	4.16243	0.00646779
chr1	223280961	223282961	5.44667	1.09104	0.28423	3.83857	0.00914888
chr1	223921440	223923440	7.70413	0.739579	0.143758	5.1446	0.00251703
chr1	223923440	223925440	7.27649	0.771054	0.156575	4.92449	0.00307082
chr1	224251898	224253898	6.19922	0.9156	0.212037	4.31811	0.00551213
chr1	224526262	224528262	6.08013	1.17487	0.221109	5.31352	0.00217035
chr1	224528262	224530029	6.17477	0.885429	0.213839	4.14063	0.00661653
chr1	225798432	225800432	6.15958	0.848646	0.214974	3.94766	0.0081221
chr1	226311292	226313292	7.20038	0.610933	0.159282	3.83555	0.00917934
chr1	226459704	226461704	5.47393	1.09863	0.280906	3.91104	0.00845108
chr1	228111861	228113861	6.13852	1.18898	0.216568	5.49011	0.0018661
chr1	228247108	228249108	6.13984	0.964148	0.216467	4.45402	0.0048103
chr1	228770881	228772155	4.77089	2.18182	0.390351	5.58938	0.00171706
chr1	228856532	228858532	6.11763	1.35011	0.218171	6.1883	0.0010641
chr1	229085335	229087335	6.47119	0.781017	0.193924	4.02745	0.00745573
chr1	229364414	229366414	7.3607	0.605858	0.153742	3.94074	0.00818313
chr1	229550443	229552443	5.4896	1.15711	0.279022	4.14702	0.00657251
chr1	229938491	229940491	6.38826	0.778299	0.19909	3.90928	0.00846727
chr1	230352946	230354946	6.07973	0.857232	0.221141	3.8764	0.00877652
chr1	230358946	230360946	6.85752	1.22853	0.173412	7.08446	0.00055568
chr1	230360946	230362946	6.09486	1.07397	0.219946	4.88289	0.00319087
chr1	230366946	230368946	7.57262	0.707693	0.147304	4.80431	0.00343292
chr1	230887990	230889990	7.34625	0.589791	0.154217	3.82443	0.0092927
chr1	231967343	231969343	5.3401	1.23201	0.297848	4.13636	0.00664609
chr1	232813185	232815185	5.80376	1.00043	0.245285	4.07865	0.00706162
chr1	233808611	233810611	6.40831	0.785987	0.197814	3.97337	0.00790009
chr1	233838174	233840174	5.80358	1.01277	0.245302	4.12868	0.00669973
chr1	233840174	233842174	6.74065	0.933781	0.179048	5.21524	0.0023647
chr1	233842174	233844174	7.47097	0.679832	0.150274	4.52394	0.00449012
chr1	234226260	234228260	5.55421	1.14226	0.271471	4.20768	0.00617141
chr1	234779432	234781432	6.52952	0.787805	0.190464	4.13623	0.006647
chr1	234805203	234807203	7.61981	0.644503	0.145994	4.41459	0.00500259
chr1	234807203	234809203	7.34539	1.01649	0.154245	6.59011	0.000788052
chr1	234841195	234843195	7.00022	0.657402	0.167121	3.93369	0.00824579
chr1	234843195	234845195	7.82284	0.780058	0.140824	5.53924	0.00179052
chr1	234845195	234847195	7.65397	0.665027	0.145073	4.5841	0.00423444
chr1	234950684	234952684	6.44517	0.945971	0.195513	4.83841	0.00332534
chr1	234952684	234954684	7.37993	0.632408	0.153118	4.13019	0.00668914
chr1	235008984	235010984	7.44983	0.605831	0.150919	4.01429	0.00756113
chr1	235010984	235012984	8.00772	0.569124	0.136709	4.16303	0.00646375
chr1	235046984	235048984	7.65502	0.594499	0.145045	4.09873	0.00691365
chr1	235048984	235050984	7.64382	0.750084	0.145344	5.16075	0.00248123
chr1	235050984	235052984	6.99046	0.645644	0.167532	3.85387	0.00899613
chr1	235613502	235615502	6.5153	0.90997	0.191295	4.7569	0.00358936
chr1	235804597	235806597	5.8993	1.38712	0.236399	5.8677	0.00136805
chr1	236071590	236073590	7.38882	0.661073	0.152833	4.32547	0.00547117
chr1	236678067	236680067	6.19761	0.840568	0.212155	3.96204	0.00799702
chr1	237160039	237162039	5.77812	1.43492	0.247771	5.7913	0.00145482
chr1	237175407	237177407	6.34185	0.902518	0.202113	4.4654	0.00475641
chr1	239548835	239551436	5.92285	0.969709	0.234297	4.1388	0.0066292
chr1	240076125	240078125	5.7547	1.08613	0.250082	4.34309	0.00537462
chr1	240759552	240761552	5.87004	0.924315	0.239058	3.86649	0.00887234
chr1	241170394	241172394	5.47906	1.18563	0.280286	4.23007	0.00603064
chr1	241705053	241707053	5.98425	0.982791	0.228978	4.29208	0.00565979
chr1	242403496	242405496	5.79915	1.28242	0.245729	5.21884	0.00235724
chr1	242405496	242407496	6.63028	0.963997	0.184808	5.21622	0.00236268
chr1	242407496	242410304	6.31965	0.902003	0.203594	4.43039	0.00492445
chr1	244222282	244224282	5.47869	1.40482	0.280331	5.01127	0.00283699
chr1	244618007	244620007	6.00063	0.924973	0.227596	4.0641	0.00717104
chr1	245030089	245032089	6.04447	1.58144	0.223974	7.06079	0.000564787
chr1	245032089	245034089	6.67338	1.09309	0.182506	5.98931	0.0012421
chr1	245178762	245180762	5.64027	1.24324	0.261925	4.74655	0.00362458
chr1	246696949	246698949	6.39779	0.92737	0.198481	4.67233	0.00388952
chr10	1001003	1003003	6.55189	1.086	0.189174	5.74076	0.00151578
chr10	1015003	1017003	6.49716	0.876192	0.192366	4.55481	0.00435673
chr10	1017003	1019003	6.67301	0.888425	0.182525	4.8674	0.00323697
chr10	1019003	1021003	7.00899	0.958337	0.166754	5.74701	0.00150808
chr10	1029003	1031003	5.83013	1.26412	0.242773	5.20698	0.00238195
chr10	1031003	1033003	6.60584	1.08206	0.186144	5.81303	0.0014295
chr10	5093846	5096815	6.4329	0.756477	0.196272	3.85423	0.00899257
chr10	5527933	5529933	5.93234	0.879783	0.23346	3.76844	0.00988864
chr10	5533933	5535933	6.03006	0.879942	0.225153	3.90819	0.00847727
chr10	5539933	5541933	5.8087	1.18877	0.244811	4.85586	0.00327181
chr10	6314152	6316152	6.53545	0.725112	0.19012	3.81396	0.00940086
chr10	8096808	8098808	6.23551	1.01356	0.209419	4.83986	0.00332087
chr10	10829541	10831541	6.01284	1.05479	0.226576	4.65535	0.00395328
chr10	10833541	10835541	6.46594	1.30596	0.194242	6.72337	0.000715725
chr10	10835541	10837541	6.3593	1.00091	0.200965	4.98054	0.00291732
chr10	10837541	10839541	7.01967	0.865757	0.16631	5.20567	0.00238471
chr10	10839541	10841541	7.60356	1.03215	0.14644	7.04825	0.000569683
chr10	11206631	11208631	7.10377	0.73932	0.16293	4.53767	0.00443024
chr10	12261084	12263084	5.4449	1.10547	0.284448	3.88637	0.00868143
chr10	12267084	12269084	4.97098	1.33303	0.353605	3.76984	0.00987329
chr10	12306380	12308380	6.67635	0.757926	0.18235	4.15645	0.00650825
chr10	12308380	12310380	4.65674	1.63552	0.413713	3.95328	0.00807297
chr10	12310380	12312380	5.77169	1.0702	0.248402	4.30832	0.00556715
chr10	12438385	12440385	6.00962	1.34886	0.226844	5.94621	0.00128511
chr10	12446424	12448424	6.24356	0.965287	0.208846	4.62199	0.00408209
chr10	12620236	12623029	5.96008	0.947875	0.231045	4.10256	0.00688589
chr10	12700584	12702584	5.48673	1.06785	0.279366	3.82242	0.0093133
chr10	12704584	12706584	5.28761	1.28688	0.304933	4.2202	0.00609222
chr10	12706584	12708584	5.225	1.35453	0.31373	4.31751	0.00551548
chr10	12726796	12728796	5.22281	1.25814	0.314045	4.00626	0.00762628
chr10	12728796	12730796	5.39184	1.47272	0.29111	5.05896	0.00271737
chr10	12730796	12732796	5.46821	1.60646	0.281597	5.70483	0.00156094
chr10	12738932	12740932	6.14411	1.14826	0.216142	5.31252	0.00217222
chr10	12740932	12742932	7.10107	0.98489	0.163035	6.04097	0.00119274
chr10	12742932	12744932	6.91223	1.38628	0.170926	8.11044	0.000286053
chr10	12744932	12746932	6.35166	1.41861	0.201466	7.04141	0.000572375
chr10	12746932	12748932	6.04864	0.917205	0.223636	4.10133	0.00689478
chr10	12748932	12750932	7.0312	0.741738	0.165835	4.47274	0.00472202
chr10	12760932	12762932	6.74787	1.00468	0.178687	5.62259	0.00167036
chr10	12762932	12764932	5.83062	1.09738	0.242727	4.52104	0.00450289
chr10	13424324	13426324	6.53139	1.36348	0.190356	7.16282	0.000526734
chr10	14103190	14105190	5.43052	1.07924	0.286229	3.77053	0.00986561
chr10	14966064	14968064	5.05876	1.39532	0.339025	4.11569	0.00679157
chr10	21816282	21818282	6.94549	0.700781	0.16946	4.13537	0.00665297
chr10	22540256	22542256	8.33243	0.525205	0.130643	4.02016	0.00751389
chr10	23112413	23114413	6.53752	0.90512	0.19	4.76378	0.00356613
chr10	25348307	25350307	6.43866	0.855469	0.195915	4.36653	0.00524919
chr10	25370203	25372203	6.26105	0.878074	0.207615	4.22934	0.00603511
chr10	27771183	27773183	5.93347	0.927036	0.233361	3.97254	0.00790712
chr10	28664025	28666025	6.19288	2.42623	0.212501	11.4175	5.05975e-05
chr10	28668025	28670025	6.28691	0.859693	0.20582	4.17692	0.00637116
chr10	29918971	29920971	7.23872	0.663921	0.1579	4.20468	0.00619055
chr10	30796964	30798964	6.43988	0.90204	0.19584	4.60601	0.00414555
chr10	35041712	35043712	6.27652	0.901718	0.206538	4.36588	0.00525263
chr10	43817325	43819325	6.35321	1.00643	0.201364	4.99806	0.0028712
chr10	43831325	43833325	7.11568	0.786263	0.162467	4.83953	0.00332188
chr10	44788051	44790051	7.11471	0.801603	0.162504	4.93281	0.00304747
chr10	46762034	46763298	3.50163	4.56866	0.790532	5.77922	0.00146913
chr10	46957305	46959305	4.4111	1.92137	0.470717	4.0818	0.00703816
chr10	46965305	46967305	7.19914	0.649415	0.159327	4.07598	0.00708153
chr10	46967305	46969305	6.87014	0.982011	0.17283	5.68195	0.00159051
chr10	46969305	46971305	7.4163	1.08244	0.15196	7.12317	0.000541153
chr10	48951794	48953176	3.24443	7.87613	0.924001	8.52394	0.000223357
chr10	50575988	50577988	6.02049	0.884667	0.225942	3.91546	0.00841051
chr10	54015619	54017619	5.08258	1.79949	0.335219	5.3681	0.0020705
chr10	54784216	54786637	5.16942	2.49107	0.321865	7.73947	0.00036052
chr10	60272035	60274035	6.8676	0.708458	0.172947	4.09639	0.00693071
chr10	62422122	62424122	6.30943	0.933814	0.204284	4.57116	0.00428796
chr10	62490095	62492095	6.42216	0.889285	0.196942	4.51547	0.00452758
chr10	63595370	63597370	6.26393	0.881564	0.207413	4.25029	0.0059067
chr10	63597370	63599370	6.89333	0.667028	0.171774	3.88317	0.00871184
chr10	63599370	63601370	5.99201	0.971121	0.228321	4.25332	0.00588837
chr10	72357230	72359230	5.97466	1.20931	0.229794	5.26258	0.00226865
chr10	73729674	73731674	6.35082	0.831934	0.201521	4.12827	0.00670259
chr10	73846332	73848332	6.63623	0.744657	0.184486	4.0364	0.00738503
chr10	74445437	74447437	6.34701	0.800154	0.201772	3.96563	0.0079662
chr10	75465186	75467186	6.14899	0.858546	0.215773	3.97894	0.00785293
chr10	77003618	77005618	5.74134	1.1138	0.251416	4.43011	0.00492584
chr10	77034350	77037193	5.95943	0.930076	0.231101	4.02455	0.00747878
chr10	77155999	77157999	7.84271	0.545046	0.140356	3.88331	0.00871049
chr10	77163999	77165999	7.706	0.599192	0.14371	4.16944	0.0064208
chr10	77165999	77167999	7.21548	0.935938	0.158733	5.89629	0.00133714
chr10	81318850	81320850	6.07816	0.995931	0.221266	4.50106	0.0045921
chr10	81370360	81372360	5.79738	1.11365	0.245899	4.52887	0.00446851
chr10	81685626	81687626	6.05981	1.04142	0.222733	4.67565	0.0038772
chr10	81687626	81689626	5.59106	1.26379	0.267314	4.72774	0.00368969
chr10	81707626	81709626	6.52804	1.23069	0.19055	6.45864	0.000867946
chr10	81738728	81740728	6.2022	0.873858	0.21182	4.12548	0.00672224
chr10	85805904	85808810	5.7887	0.944092	0.24674	3.82627	0.00927382
chr10	91235249	91237249	6.59786	0.758148	0.186584	4.0633	0.00717716
chr10	95771752	95773752	5.9954	0.928549	0.228035	4.07195	0.00711172
chr10	96442224	96444989	5.8561	0.913718	0.240344	3.80171	0.00952935
chr10	97299853	97301853	6.04142	1.27094	0.224223	5.66818	0.00160862
chr10	97301853	97303853	6.07689	1.12368	0.221367	5.0761	0.00267583
chr10	99259874	99261874	6.57795	0.792241	0.187696	4.22088	0.00608796
chr10	99279874	99281874	6.7285	0.793038	0.179661	4.41408	0.0050051
chr10	99650346	99652346	6.82854	1.26569	0.174767	7.24216	0.00049921
chr10	100177806	100179806	6.49518	0.853585	0.192484	4.43458	0.00490402
chr10	105843528	105845528	6.18351	1.1149	0.213192	5.22955	0.00233517
chr10	114128722	114130722	6.98662	0.723011	0.167694	4.31149	0.00554924
chr10	114150722	114152722	6.44643	0.764875	0.195436	3.91369	0.00842673
chr10	114162311	114164311	5.91452	0.910847	0.235037	3.87534	0.00878679
chr10	115183927	115185927	6.4689	0.999166	0.194063	5.14868	0.00250793
chr10	115232843	115234843	6.5322	0.765271	0.190309	4.02121	0.00750544
chr10	115244843	115246843	6.75362	0.752213	0.1784	4.21644	0.00611589
chr10	115246843	115248843	6.6829	0.85222	0.182007	4.68235	0.00385247
chr10	115248843	115250843	5.80011	1.08433	0.245636	4.41437	0.00500366
chr10	115250843	115252843	7.33233	0.787744	0.154678	5.09279	0.00263609
chr10	115252843	115254843	7.41571	0.692101	0.151979	4.55392	0.00436051
chr10	115254843	115256843	6.5696	0.818228	0.188167	4.34842	0.0053458
chr10	115258843	115260843	6.73422	0.912669	0.179372	5.08813	0.0026471
chr10	115312580	115314580	6.73922	0.917176	0.17912	5.12044	0.00257174
chr10	115314580	115316580	6.06216	1.13664	0.222544	5.10748	0.00260166
chr10	115510098	115512098	6.09335	0.974125	0.220065	4.42653	0.00494342
chr10	115804114	115806114	6.0642	0.940095	0.22238	4.22742	0.00604708
chr10	122704291	122706291	6.17013	0.828459	0.214185	3.86796	0.00885809
chr10	122720682	122722682	5.96733	0.946377	0.230421	4.10717	0.00685257
chr10	122722682	122724682	6.98037	1.15858	0.167959	6.89802	0.000632383
chr10	122724682	122726682	5.99038	1.20936	0.228458	5.29358	0.00220822
chr10	122726682	122728682	5.85791	1.21456	0.240176	5.05694	0.00272231
chr10	122728682	122730682	6.23147	1.33014	0.209707	6.34286	0.000946264
chr10	122730682	122732682	5.80793	1.26068	0.244885	5.14804	0.00250935
chr10	122732682	122734682	5.46163	1.14366	0.282398	4.04982	0.00728041
chr10	122734682	122736682	5.63405	1.18768	0.262596	4.52283	0.00449503
chr10	122736682	122738682	5.99805	2.03151	0.227812	8.91747	0.000178181
chr10	122738682	122740682	6.76808	1.84876	0.177684	10.4048	8.15376e-05
chr10	122740682	122742682	5.76389	1.07985	0.249171	4.33378	0.00542537
chr10	122850805	122852805	5.90727	0.958066	0.235684	4.06505	0.00716386
chr10	123747103	123749103	6.04798	0.937014	0.223689	4.18891	0.0062924
chr10	123878044	123880044	6.04164	1.13882	0.224205	5.07937	0.00266799
chr10	123880044	123882044	6.14902	1.19702	0.21577	5.54766	0.00177793
chr10	124309456	124311456	6.4422	0.837136	0.195696	4.27773	0.00574322
chr10	124313456	124315456	5.75389	1.02598	0.250163	4.10123	0.00689549
chr10	124415438	124417438	6.27083	0.824195	0.206932	3.98293	0.00781936
chr10	127750609	127752609	6.5201	0.736075	0.191014	3.85352	0.00899954
chr10	129799258	129801258	6.74018	0.900017	0.179072	5.026	0.00279939
chr10	129803258	129805258	7.14569	0.782395	0.161317	4.85005	0.00328954
chr10	129805258	129807258	6.95035	0.695338	0.169249	4.10838	0.00684391
chr10	132097771	132101093	6.49197	1.6065	0.192675	8.33785	0.000249334
chr10	133808796	133810796	6.51798	0.838589	0.191138	4.38736	0.00514061
chr10	134822205	134824205	7.16675	0.659815	0.160524	4.11038	0.00682953
chr11	287510	289510	7.09588	0.652123	0.163239	3.9949	0.00771954
chr11	952118	954118	6.46383	0.772277	0.19437	3.97323	0.0079013
chr11	1239059	1241886	6.33196	1.20262	0.20277	5.93093	0.00130078
chr11	1243886	1245886	5.38805	1.28252	0.291595	4.39829	0.00508468
chr11	1480129	1482129	5.97075	1.01334	0.230128	4.40339	0.00505882
chr11	1854863	1856863	7.67972	0.582689	0.144392	4.03547	0.00739232
chr11	1870863	1872863	6.65531	0.891953	0.183462	4.86178	0.0032539
chr11	1872863	1874863	7.0739	0.763187	0.164108	4.65052	0.00397163
chr11	2009914	2011914	5.6728	1.5391	0.258462	5.95482	0.00127639
chr11	2334813	2336813	6.66002	0.885427	0.183212	4.8328	0.00334278
chr11	2353916	2355271	3.59002	3.68309	0.749887	4.91153	0.00310766
chr11	2356753	2358753	6.60834	1.66571	0.186006	8.95513	0.00017445
chr11	2483167	2485167	6.70884	0.713408	0.180663	3.94882	0.00811194
chr11	2919623	2921623	7.55118	0.565735	0.147913	3.82478	0.00928905
chr11	4580313	4582313	6.48755	0.755556	0.19294	3.91603	0.00840538
chr11	9566508	9568523	4.85541	1.79081	0.374206	4.78564	0.00349355
chr11	10327417	10329417	6.82063	0.785664	0.175142	4.48587	0.00466128
chr11	11573988	11575988	6.46655	0.795019	0.194205	4.09371	0.00695032
chr11	12132718	12134718	7.68577	0.550069	0.144234	3.81372	0.00940335
chr11	12204718	12206718	7.28707	0.623488	0.15621	3.99134	0.00774912
chr11	12240718	12242718	6.95271	0.681091	0.169146	4.02664	0.00746215
chr11	13032038	13034038	6.19054	0.914148	0.212673	4.29837	0.00562372
chr11	13146740	13148740	6.11509	0.898569	0.218368	4.11492	0.00679702
chr11	13161668	13163668	6.75799	0.674161	0.178183	3.78353	0.00972378
chr11	14211023	14213023	6.20786	0.947362	0.211408	4.48119	0.0046828
chr11	14664892	14666892	7.51558	0.714121	0.148945	4.79454	0.0034645
chr11	16998108	17000108	6.83692	0.70585	0.174372	4.04795	0.00729491
chr11	17426530	17428530	6.95195	0.86462	0.16918	5.11067	0.00259427
chr11	17434530	17436530	6.15336	0.960399	0.215442	4.4578	0.0047923
chr11	17563549	17565549	4.91494	1.53294	0.363389	4.21845	0.00610322
chr11	19789460	19791460	6.54564	0.967056	0.189533	5.10232	0.00261369
chr11	19839460	19841460	6.31374	0.897877	0.203992	4.40153	0.00506822
chr11	19841460	19843460	6.86604	0.656533	0.173018	3.79459	0.00960498
chr11	20738692	20740692	5.25722	1.16822	0.309155	3.77874	0.00977574
chr11	26592624	26594624	6.56101	1.01579	0.188654	5.38442	0.00204169
chr11	26594624	26596624	5.87685	0.962824	0.238434	4.03811	0.00737155
chr11	28997019	28999005	5.35287	1.59985	0.296162	5.40192	0.00201131
chr11	34534948	34537317	6.17657	0.952795	0.213706	4.45844	0.00478927
chr11	34621579	34623579	7.50837	0.611569	0.149157	4.10018	0.00690317
chr11	39562064	39565485	5.35972	1.81841	0.295264	6.15859	0.00108868
chr11	44003591	44005591	6.06195	1.11294	0.222562	5.0006	0.0028646
chr11	44005591	44007591	6.91889	0.808693	0.17063	4.73947	0.00364895
chr11	44984953	44986953	6.345	0.807782	0.201905	4.00081	0.00767088
chr11	46296015	46298015	7.52897	0.693694	0.148554	4.66966	0.00389947
chr11	47415687	47417687	7.52665	0.671684	0.148621	4.51944	0.00450997
chr11	57207415	57209415	6.57093	0.812899	0.188091	4.32183	0.00549138
chr11	57670255	57672255	6.26199	0.796598	0.207549	3.83812	0.00915341
chr11	59039594	59041594	7.11261	0.622408	0.162586	3.82818	0.00925424
chr11	60523728	60525728	6.27155	1.13696	0.206882	5.49571	0.00185729
chr11	61297634	61299634	5.88944	1.37674	0.237289	5.80198	0.00144232
chr11	61299634	61301634	6.30833	1.68544	0.204358	8.2475	0.000263219
chr11	61301634	61303634	6.00557	1.42625	0.227182	6.27799	0.000993757
chr11	61303634	61305634	5.71111	0.990217	0.254482	3.8911	0.00863669
chr11	61318561	61320561	6.14186	1.11493	0.216313	5.15423	0.0024956
chr11	61320561	61322561	5.48716	1.13696	0.279314	4.07055	0.00712229
chr11	61520836	61522836	5.9206	1.00126	0.234497	4.26981	0.00578983
chr11	61522836	61524836	6.02435	1.03565	0.225623	4.59019	0.00420952
chr11	63295634	63297634	6.71122	0.756467	0.180541	4.19	0.00628531
chr11	63861401	63863401	6.29588	0.905977	0.205206	4.41497	0.00500068
chr11	63889240	63891240	6.85859	1.11853	0.173362	6.452	0.000872226
chr11	64975969	64977969	5.81402	0.965289	0.244302	3.95121	0.00809108
chr11	65251830	65253830	6.58875	0.705758	0.187092	3.77226	0.0098466
chr11	67614903	67616903	6.66678	0.716757	0.182854	3.91984	0.00837065
chr11	68173153	68175153	6.62589	0.86043	0.185046	4.64983	0.00397427
chr11	68873297	68875297	6.35709	0.877894	0.20111	4.36524	0.00525599
chr11	68890050	68892050	7.07514	0.659456	0.164059	4.01964	0.00751806
chr11	69054891	69056891	6.53901	0.790351	0.189915	4.16161	0.00647333
chr11	69353959	69355959	7.29062	0.697399	0.156088	4.46798	0.00474429
chr11	69451995	69453995	7.25965	0.623914	0.157162	3.96988	0.0079298
chr11	70328035	70330035	6.24609	1.1358	0.208668	5.44309	0.00194194
chr11	70962349	70964349	7.06144	0.737149	0.164607	4.47825	0.00469644
chr11	72090282	72092282	6.21952	0.911696	0.210564	4.32978	0.00544737
chr11	72911746	72913746	7.81467	0.666512	0.141018	4.72642	0.00369429
chr11	72980434	72982434	6.97736	0.821021	0.168087	4.8845	0.00318612
chr11	73027123	73029123	7.3701	0.602931	0.153436	3.92952	0.00828319
chr11	74325674	74327674	5.97623	0.89319	0.229659	3.88919	0.00865469
chr11	75314384	75316384	6.38931	0.7995	0.199023	4.01713	0.00753821
chr11	76481143	76483143	7.27385	0.605447	0.156667	3.86455	0.00889124
chr11	76672704	76675086	6.02948	1.03352	0.225201	4.58932	0.00421304
chr11	76796833	76798833	5.88484	0.949321	0.237706	3.99368	0.00772971
chr11	78497885	78499885	6.68787	0.73392	0.181747	4.03813	0.0073714
chr11	78499885	78501885	7.03306	0.894807	0.165759	5.39824	0.00201767
chr11	78501885	78503885	6.48236	0.919637	0.193251	4.75878	0.00358299
chr11	78505885	78507885	7.10941	0.800074	0.16271	4.91718	0.00309153
chr11	78533885	78535885	6.29516	0.79134	0.205255	3.8554	0.00898095
chr11	79148454	79150454	6.78158	0.681798	0.177022	3.85148	0.00901973
chr11	79504097	79506510	5.89313	0.894813	0.236956	3.77629	0.00980247
chr11	88240246	88243807	6.1992	0.868984	0.212039	4.09823	0.00691733
chr11	92679713	92682680	5.83377	1.06873	0.24243	4.40842	0.00503346
chr11	111175159	111177159	6.02174	0.858343	0.225839	3.80069	0.00954014
chr11	113755303	113757303	5.15411	1.2198	0.324162	3.76293	0.00994968
chr11	113929794	113931794	8.0775	1.04365	0.135288	7.71427	0.000366357
chr11	113931794	113933794	6.82029	0.785439	0.175158	4.48417	0.00466908
chr11	114023794	114025794	6.07154	0.880537	0.221793	3.97008	0.00792808
chr11	114025794	114027794	6.57368	0.921867	0.187936	4.90522	0.00312578
chr11	114029794	114031794	7.53008	0.684288	0.148521	4.60734	0.00414021
chr11	114031794	114033794	7.85609	0.818843	0.140044	5.84702	0.00139092
chr11	114033794	114035794	7.76377	0.937928	0.142254	6.59333	0.000786204
chr11	114035794	114037794	7.24366	0.913442	0.157725	5.79135	0.00145477
chr11	114037794	114039794	6.87799	0.796908	0.172471	4.62055	0.00408779
chr11	114039794	114041794	6.36431	0.767713	0.200638	3.82636	0.00927288
chr11	114041794	114043794	6.78237	0.7364	0.176984	4.16084	0.00647855
chr11	114045794	114047794	6.11874	0.973675	0.218086	4.46465	0.00475995
chr11	114047794	114049794	6.96617	1.06548	0.168566	6.32083	0.000962089
chr11	114049794	114051794	7.68166	0.966233	0.144341	6.69409	0.000730923
chr11	114067147	114069147	7.1527	0.78461	0.161052	4.87179	0.00322383
chr11	114069147	114071147	6.50636	0.72608	0.191821	3.78519	0.00970587
chr11	117946972	117948972	6.91743	0.817351	0.170694	4.78839	0.00348456
chr11	117948972	117950972	6.49379	0.888286	0.192567	4.61288	0.00411815
chr11	118143869	118145869	7.38228	0.672113	0.153043	4.39168	0.00511844
chr11	118588479	118590479	6.28385	1.00477	0.206031	4.87678	0.00320896
chr11	118590479	118592479	6.09697	1.22529	0.21978	5.57508	0.00173765
chr11	119454770	119456770	6.78521	0.958649	0.176845	5.42084	0.00197908
chr11	119460770	119462770	5.89401	1.12582	0.236876	4.75278	0.00360334
chr11	119991492	119993492	6.52625	1.06507	0.190654	5.58642	0.00172131
chr11	120110813	120112813	6.19791	0.85812	0.212133	4.04519	0.00731631
chr11	120518882	120520882	6.24462	0.919865	0.208772	4.40608	0.00504522
chr11	120910127	120912127	6.09588	1.06205	0.219866	4.83046	0.00335007
chr11	122475682	122477682	5.55644	1.08677	0.271217	4.00699	0.00762027
chr11	124594581	124596581	6.88772	0.68623	0.172028	3.98906	0.00776807
chr11	124620894	124622894	7.37496	0.997877	0.153279	6.51021	0.000835522
chr11	124630894	124632894	7.11389	0.63889	0.162536	3.93076	0.00827205
chr11	124634894	124636894	5.2028	1.2006	0.316941	3.78808	0.00967467
chr11	124692722	124694722	6.06071	0.990596	0.222661	4.4489	0.00483478
chr11	125984615	125986615	7.41264	0.691004	0.152076	4.54382	0.0044037
chr11	126692999	126695961	5.8753	1.17199	0.238576	4.91245	0.00310502
chr11	126750842	126752842	4.92861	1.36031	0.360967	3.76851	0.00988793
chr11	126756842	126758842	5.10756	1.3011	0.331295	3.92732	0.00830294
chr11	126798134	126800134	6.33105	2.05532	0.202831	10.1332	9.33263e-05
chr11	126800134	126802826	5.9411	0.989581	0.232692	4.25275	0.00589182
chr11	128105049	128107049	6.09628	0.851919	0.219835	3.87527	0.00878738
chr11	128719911	128721911	5.53105	1.09284	0.27414	3.98645	0.00778986
chr11	128721911	128723911	6.23962	1.15597	0.209126	5.52762	0.00180807
chr11	129239223	129241223	5.6115	1.04741	0.265053	3.95169	0.00808682
chr11	129241223	129243223	5.42772	1.35626	0.286579	4.73261	0.0036727
chr11	129243223	129245223	6.09952	1.91729	0.21958	8.73161	0.00019803
chr11	129245223	129247223	6.97821	1.31168	0.168051	7.80525	0.000345792
chr11	129247223	129249223	4.87263	2.41668	0.37103	6.51342	0.000833554
chr11	129249223	129251223	4.5657	1.76589	0.433716	4.07153	0.00711491
chr11	133826193	133828193	7.03271	0.653029	0.165773	3.93929	0.008196
chr11	134126627	134128627	5.80421	1.01812	0.245242	4.15149	0.00654197
chr11	134128627	134130627	6.24456	1.40163	0.208775	6.71359	0.000720757
chr11	134134627	134136627	6.72718	0.977665	0.179728	5.4397	0.00194754
chr11	134144627	134146627	6.31838	1.72445	0.20368	8.46649	0.000231023
chr11	134146627	134148627	5.62735	1.44951	0.263322	5.50471	0.00184325
chr11	134150627	134152627	5.65027	1.05097	0.260852	4.02899	0.00744346
chr11	134335861	134337861	7.30758	1.13303	0.15551	7.28587	0.00048477
chr11	134410096	134413077	6.06732	0.939666	0.222131	4.23024	0.00602958
chr11	134512422	134514422	5.51781	1.12055	0.275685	4.0646	0.00716723
chr12	90133	91456	4.02306	3.22646	0.583083	5.53345	0.00179925
chr12	91456	93719	6.39078	0.907113	0.198929	4.55999	0.00433482
chr12	573894	575894	6.91617	0.852986	0.170751	4.99551	0.00287788
chr12	575894	577894	5.81243	0.977604	0.244454	3.99913	0.00768466
chr12	726695	728695	6.5516	0.735784	0.189191	3.88911	0.00865546
chr12	728695	730695	6.16085	1.07612	0.214879	5.00804	0.00284531
chr12	738695	740695	7.18824	0.715998	0.159727	4.48263	0.00467617
chr12	3228183	3230183	6.6892	0.722663	0.181678	3.97771	0.00786335
chr12	3412732	3415518	6.24574	0.837269	0.208692	4.01198	0.00757978
chr12	3527559	3529559	6.41759	1.1527	0.197229	5.8445	0.00139374
chr12	3540298	3543038	6.59226	0.806859	0.186896	4.31716	0.00551742
chr12	3563037	3565037	6.16208	1.22508	0.214787	5.70372	0.00156235
chr12	3642245	3644245	6.34397	0.814566	0.201973	4.03304	0.00741143
chr12	3652569	3655155	5.37407	1.25893	0.293397	4.29089	0.00566666
chr12	3861383	3863383	7.20436	0.639009	0.159137	4.01547	0.00755156
chr12	4107524	4109524	6.56273	1.11295	0.188556	5.90248	0.00133055
chr12	4120367	4122367	6.46032	1.34691	0.194584	6.92198	0.00062186
chr12	4122367	4124367	5.90751	0.94138	0.235663	3.99461	0.00772199
chr12	4139272	4141272	7.32764	0.623948	0.154835	4.02976	0.00743733
chr12	6469783	6471783	6.67891	0.690134	0.182216	3.78746	0.00968137
chr12	6553450	6555450	6.11045	0.886464	0.218728	4.05282	0.00725732
chr12	7059588	7061588	7.29418	0.812506	0.155966	5.2095	0.00237668
chr12	7061588	7063588	7.31429	0.585123	0.155283	3.7681	0.00989239
chr12	8378506	8381729	6.08982	0.852836	0.220343	3.8705	0.00883345
chr12	9465046	9466833	4.83895	1.99651	0.377276	5.29192	0.00221141
chr12	9502065	9504065	5.44524	1.15605	0.284406	4.06478	0.00716588
chr12	9570244	9571974	3.97863	2.56619	0.597987	4.29139	0.00566379
chr12	9661723	9662972	3.18978	4.25312	0.955561	4.45091	0.00482516
chr12	9891283	9893283	6.23576	0.850234	0.209401	4.06032	0.00719986
chr12	12551418	12553418	7.26579	0.732553	0.156947	4.66751	0.0039075
chr12	12555418	12557418	6.18389	0.937173	0.213164	4.3965	0.00509379
chr12	12557418	12559418	6.66868	0.974942	0.182754	5.33473	0.00213088
chr12	12566468	12568468	4.66464	2.81516	0.412036	6.83231	0.000662327
chr12	12601675	12603675	6.96185	0.789432	0.168752	4.67807	0.00386823
chr12	13029044	13031044	6.16246	0.83245	0.214758	3.87622	0.00877828
chr12	13035044	13037044	7.1899	0.650526	0.159666	4.07429	0.00709415
chr12	13045044	13047044	7.28399	0.600963	0.156316	3.84454	0.00908888
chr12	15867500	15869500	6.2419	0.808471	0.208964	3.86894	0.00884854
chr12	16537041	16539041	6.37869	0.935473	0.199706	4.68426	0.00384546
chr12	16589067	16591067	5.80796	1.03618	0.244882	4.23136	0.00602264
chr12	16625690	16627690	6.13967	0.951921	0.21648	4.39727	0.00508985
chr12	16627690	16629690	5.77398	1.01122	0.248177	4.07459	0.00709196
chr12	16724319	16726319	4.99664	1.43015	0.349252	4.09491	0.00694154
chr12	16726319	16728319	6.83867	1.19523	0.17429	6.85771	0.000650557
chr12	16728319	16730319	6.20551	0.828774	0.211579	3.91709	0.00839567
chr12	16730319	16732319	5.50075	1.05516	0.277695	3.7997	0.00955059
chr12	16732319	16734319	6.15228	1.28523	0.215524	5.96327	0.00126789
chr12	16734319	16736319	6.28764	0.89105	0.20577	4.33032	0.00544438
chr12	16736319	16738319	6.97503	0.862982	0.168186	5.1311	0.00254744
chr12	16738319	16740319	6.46146	1.12542	0.194515	5.78577	0.00146135
chr12	16740319	16742319	6.20448	1.24641	0.211654	5.8889	0.00134505
chr12	16742319	16744319	6.00031	1.31694	0.227623	5.78564	0.0014615
chr12	16744319	16746319	5.61967	1.55791	0.264158	5.89764	0.0013357
chr12	16746319	16748319	6.23703	1.33771	0.20931	6.39105	0.000912703
chr12	16748319	16750319	6.52338	1.28532	0.190822	6.73572	0.00070942
chr12	16750319	16752319	6.99251	1.02622	0.167445	6.12871	0.00111407
chr12	16752319	16754319	7.12252	0.953005	0.162203	5.8754	0.00135964
chr12	16754319	16756319	6.93042	1.13477	0.17012	6.67038	0.000743511
chr12	16756319	16758319	7.68094	1.02804	0.14436	7.12132	0.000541835
chr12	16758319	16760319	8.31775	0.768349	0.130889	5.87024	0.00136526
chr12	16760319	16762319	7.60347	0.873964	0.146443	5.96796	0.00126319
chr12	16762319	16764319	7.68038	0.884475	0.144375	6.12624	0.0011162
chr12	16764319	16766319	6.41192	0.874529	0.197586	4.42607	0.00494569
chr12	17215944	17217944	5.44905	1.21334	0.283938	4.27327	0.0057694
chr12	17233944	17235944	5.56617	1.25677	0.270111	4.65281	0.00396292
chr12	18413937	18415937	4.8517	1.80512	0.374894	4.81502	0.00339871
chr12	19935740	19938145	5.9498	1.40424	0.231935	6.05445	0.00118023
chr12	20004738	20006738	6.59441	0.897521	0.186776	4.80533	0.00342966
chr12	20014738	20016738	5.9228	1.0004	0.234302	4.26971	0.00579044
chr12	21814869	21816869	5.73049	1.73168	0.25251	6.85788	0.000650483
chr12	21816869	21818869	5.23184	1.3545	0.31275	4.33092	0.00544107
chr12	22588897	22591584	6.17209	0.876771	0.214039	4.09632	0.00693127
chr12	25013855	25015855	6.52852	1.16363	0.190522	6.10756	0.00113246
chr12	25015855	25017855	6.01403	0.967669	0.226477	4.2727	0.00577276
chr12	25090855	25092855	5.30959	1.50722	0.301934	4.99187	0.00288739
chr12	25096855	25098855	5.27644	1.25797	0.306475	4.10462	0.00687098
chr12	25098855	25100855	5.99564	1.19992	0.228015	5.26249	0.00226883
chr12	25100855	25102855	7.07648	0.968849	0.164005	5.90742	0.00132533
chr12	31027820	31029820	6.48535	1.47897	0.193071	7.66023	0.000379251
chr12	31029820	31031820	6.64529	1.15715	0.183998	6.28893	0.000985555
chr12	31078872	31080872	6.34618	0.888181	0.201827	4.40071	0.0050724
chr12	31082872	31084872	6.26753	1.30331	0.207162	6.29126	0.000983817
chr12	31256079	31258395	6.19064	1.37648	0.212667	6.47246	0.000859112
chr12	31514493	31516493	6.52768	0.984089	0.190571	5.16389	0.00247433
chr12	31522365	31524365	6.66666	0.835404	0.18286	4.56854	0.00429891
chr12	31802995	31804995	5.92846	0.978027	0.233802	4.18315	0.00633009
chr12	32049279	32051279	6.3896	0.79288	0.199004	3.98424	0.00780831
chr12	38517166	38519166	6.69644	0.803869	0.181303	4.43385	0.00490755
chr12	38537450	38539450	5.5021	1.34731	0.277536	4.85456	0.00327576
chr12	40548682	40550682	5.57316	1.35825	0.269321	5.04326	0.00275609
chr12	40550682	40552682	6.04914	1.64031	0.223595	7.33608	0.000468783
chr12	40552682	40554682	5.49596	1.11172	0.278264	3.99518	0.00771722
chr12	40578313	40580313	5.47038	1.53717	0.281335	5.46386	0.00190801
chr12	40602285	40604285	6.37669	0.784259	0.199834	3.92454	0.008328
chr12	40609573	40611573	6.05378	1.30049	0.22322	5.82604	0.00141459
chr12	40615573	40617573	6.16562	1.68422	0.214522	7.85105	0.000335955
chr12	40617573	40619573	8.77438	0.579009	0.124302	4.65809	0.0039429
chr12	40619573	40621573	6.93493	1.03374	0.169922	6.08365	0.00115369
chr12	40621573	40623573	5.66113	1.51451	0.259696	5.83188	0.00140795
chr12	47431625	47433625	5.84586	0.988181	0.241296	4.0953	0.00693869
chr12	48689211	48691899	5.9878	0.866806	0.228677	3.79053	0.00964836
chr12	49279625	49281625	5.63869	0.990472	0.262095	3.77906	0.00977233
chr12	50281664	50283664	6.21142	0.916855	0.211149	4.34221	0.00537939
chr12	50287664	50289664	6.55204	0.856914	0.189165	4.52997	0.0044637
chr12	50354562	50356562	6.6566	1.38249	0.183394	7.53838	0.000410329
chr12	53907843	53909843	6.94296	1.01538	0.16957	5.98797	0.0012434
chr12	54366589	54368589	5.04465	2.03306	0.34131	5.95665	0.00127453
chr12	54368589	54370589	4.47397	1.71792	0.45519	3.77408	0.00982668
chr12	54370589	54372589	5.03844	1.61696	0.342321	4.72353	0.00370445
chr12	54378589	54380589	5.28118	1.79784	0.30582	5.87875	0.001356
chr12	54388589	54390589	6.38716	1.42489	0.199161	7.15448	0.00052973
chr12	57162605	57164605	6.17868	0.974747	0.213549	4.56451	0.00431578
chr12	57871093	57873093	7.22278	0.855819	0.15847	5.4005	0.00201377
chr12	57873093	57875093	6.48447	0.868068	0.193124	4.49487	0.00462013
chr12	58818720	58820720	7.38616	0.608324	0.152918	3.97811	0.00785994
chr12	59233643	59236619	6.17633	0.858977	0.213723	4.01911	0.00752232
chr12	59308643	59310643	7.03706	0.656172	0.165595	3.96251	0.00799299
chr12	59318643	59320643	6.11107	1.01417	0.21868	4.6377	0.00402082
chr12	59342554	59345430	6.20587	1.70506	0.211552	8.05978	0.000295075
chr12	59465872	59467872	5.89697	1.14753	0.236609	4.8499	0.00328998
chr12	59467872	59469872	6.01991	1.07747	0.22599	4.76779	0.0035527
chr12	59469872	59471872	6.59606	0.835105	0.186684	4.47335	0.00471918
chr12	59471872	59473872	7.15341	0.927733	0.161025	5.76143	0.0014905
chr12	60521375	60523711	3.38187	4.2029	0.849727	4.94617	0.00301036
chr12	66218069	66220069	6.13803	1.71526	0.216605	7.91885	0.000321987
chr12	66274872	66276872	6.39714	0.900914	0.198523	4.53809	0.0044284
chr12	69364188	69366188	6.3855	0.873882	0.199267	4.38549	0.00515026
chr12	69416756	69418756	6.10234	0.948899	0.21936	4.32575	0.00546961
chr12	69459759	69461759	6.93164	1.27937	0.170067	7.52276	0.000414526
chr12	69461759	69463759	6.79115	0.892777	0.176557	5.0566	0.00272314
chr12	69494323	69496323	6.06338	0.880556	0.222446	3.95851	0.00802756
chr12	69496323	69498323	6.46078	1.01912	0.194556	5.23817	0.0023176
chr12	69498323	69500323	7.0249	1.39003	0.166094	8.36889	0.000244764
chr12	69500323	69502323	6.98299	1.22048	0.167848	7.27133	0.000489518
chr12	69502323	69504323	6.56481	1.23897	0.188438	6.57497	0.000796799
chr12	69504323	69506323	5.71418	1.31786	0.254168	5.18501	0.00242854
chr12	69506323	69508323	5.67014	1.11923	0.258742	4.32567	0.00547009
chr12	69514323	69516323	5.76479	1.34102	0.249082	5.38384	0.0020427
chr12	69516323	69518323	7.55802	1.17368	0.147718	7.94541	0.000316701
chr12	69518323	69520323	7.65754	1.4406	0.144977	9.93674	0.000103108
chr12	69520323	69522323	5.406	1.40353	0.289308	4.85132	0.00328565
chr12	69522323	69524323	5.57961	1.01935	0.268594	3.79513	0.00959923
chr12	69547034	69549034	6.25599	1.15592	0.207969	5.55811	0.00176246
chr12	71550841	71552841	6.78119	0.703742	0.177041	3.97501	0.00788614
chr12	71554841	71556841	6.2289	0.94835	0.209891	4.5183	0.00451502
chr12	75356941	75358941	6.32762	1.11549	0.20306	5.49341	0.00186091
chr12	79935906	79937906	6.49092	1.03651	0.192738	5.37784	0.00205325
chr12	83027650	83030190	5.38731	1.11417	0.291691	3.81968	0.00934156
chr12	93408963	93410963	5.38462	1.19358	0.292036	4.08709	0.00699896
chr12	93412963	93414963	6.86116	0.705649	0.173244	4.07316	0.00710266
chr12	93474155	93477141	5.94125	0.877829	0.232679	3.7727	0.00984177
chr12	93707359	93709847	4.9879	1.32231	0.350725	3.77023	0.009869
chr12	95712576	95714576	6.8329	0.688872	0.174562	3.9463	0.00813408
chr12	95897470	95899470	5.5505	1.07655	0.271896	3.95941	0.00801975
chr12	95899470	95901470	4.93116	1.42683	0.360518	3.95771	0.00803446
chr12	96222917	96224917	6.32021	0.859903	0.203556	4.2244	0.00606593
chr12	102000769	102002769	5.96448	1.02124	0.230666	4.42736	0.00493933
chr12	102272716	102274716	6.59787	1.402	0.186584	7.51403	0.000416892
chr12	102274716	102276716	6.13235	1.98304	0.217039	9.13678	0.000157688
chr12	102276716	102278716	5.46157	1.50958	0.282405	5.34543	0.00211129
chr12	102278716	102280716	6.32739	1.07544	0.203075	5.29578	0.00220401
chr12	102280716	102282716	5.90841	0.966876	0.235582	4.10421	0.00687397
chr12	102282716	102284716	6.53855	0.84068	0.189941	4.42601	0.00494598
chr12	102286716	102288716	6.47025	0.908283	0.193981	4.68233	0.00385252
chr12	102288716	102290716	5.86317	1.18718	0.23969	4.95298	0.00299165
chr12	102290716	102292716	5.30194	1.39105	0.302973	4.59133	0.00420486
chr12	102292716	102294716	5.54263	1.04736	0.2728	3.8393	0.00914146
chr12	102294716	102296716	6.28412	1.27542	0.206013	6.19098	0.00106191
chr12	102296716	102298716	6.27182	1.12351	0.206864	5.43115	0.00196177
chr12	102298716	102300716	6.07754	1.03504	0.221315	4.67676	0.0038731
chr12	102300716	102302716	6.93741	0.854128	0.169813	5.02981	0.00278977
chr12	102302716	102304716	6.6433	0.792413	0.184105	4.30414	0.00559084
chr12	104851329	104853329	7.84265	0.550655	0.140357	3.92324	0.00833982
chr12	105070247	105072247	6.17038	0.858499	0.214166	4.00857	0.00760747
chr12	105607410	105609410	5.51495	1.07954	0.27602	3.91108	0.00845069
chr12	110548501	110550501	6.8698	0.77931	0.172846	4.5087	0.00455773
chr12	111005275	111008204	5.95448	0.903253	0.231529	3.90126	0.00854156
chr12	112081032	112083032	6.82924	0.755191	0.174734	4.32194	0.00549079
chr12	116309649	116311649	6.94073	0.759437	0.169668	4.47602	0.00470679
chr12	116804106	116806106	6.5594	0.997505	0.188745	5.28492	0.00222491
chr12	117073305	117075305	5.95906	0.919869	0.231133	3.97982	0.00784546
chr12	117099459	117101459	6.43919	0.902827	0.195882	4.60904	0.00413344
chr12	117528492	117530492	7.4106	0.746469	0.15214	4.90646	0.0031222
chr12	117530492	117532492	5.86053	1.07124	0.239934	4.46475	0.00475948
chr12	120031657	120033657	6.31211	0.818325	0.204102	4.00939	0.00760079
chr12	120108254	120110254	7.42439	0.593167	0.151707	3.90995	0.00846108
chr12	120114254	120116254	6.25038	0.84956	0.208364	4.07728	0.00707183
chr12	120116254	120118254	6.49419	0.725988	0.192543	3.77052	0.00986574
chr12	120120254	120122254	7.19363	0.741637	0.159529	4.64892	0.00397771
chr12	120122254	120124254	7.0503	0.637284	0.165056	3.86101	0.00892582
chr12	120124254	120126254	6.38359	0.777972	0.19939	3.90176	0.00853686
chr12	120146254	120148254	6.62021	0.72188	0.185355	3.89457	0.00860402
chr12	120150254	120152254	7.32268	0.717961	0.155001	4.63198	0.00404302
chr12	120152254	120154254	6.84044	0.71187	0.174207	4.08634	0.0070045
chr12	120154254	120156254	6.94792	0.939906	0.169354	5.54994	0.00177455
chr12	120156254	120158254	6.53938	0.953116	0.189893	5.01923	0.0028166
chr12	120662252	120664252	7.49969	0.574254	0.149414	3.84339	0.00910042
chr12	121415585	121417585	6.11651	1.30394	0.218258	5.9743	0.00125688
chr12	121417585	121419585	6.10104	1.29371	0.219462	5.89491	0.00133861
chr12	123213528	123216428	6.4404	0.937196	0.195807	4.78632	0.00349132
chr12	124430038	124432038	6.26281	0.791631	0.207491	3.81525	0.00938748
chr12	125150485	125152485	7.14403	0.720913	0.16138	4.46718	0.00474805
chr12	125180485	125182485	6.77567	0.736696	0.177311	4.15482	0.00651928
chr12	125182485	125184485	7.83689	0.671109	0.140492	4.77683	0.00352258
chr12	125184485	125186485	7.82133	0.88091	0.14086	6.25381	0.00101217
chr12	125186485	125188485	6.9203	1.04178	0.170567	6.10775	0.00113229
chr12	125188485	125190485	6.36829	0.930558	0.200379	4.64399	0.0039966
chr12	125576923	125578923	6.29564	0.794901	0.205222	3.87337	0.00880571
chr12	126466898	126469631	5.64664	0.999964	0.261241	3.82775	0.00925869
chr12	126674493	126677111	5.60943	1.38468	0.265281	5.21967	0.00235551
chr12	130034493	130037105	5.96994	0.938079	0.230197	4.07512	0.00708796
chr12	131475279	131477279	5.56941	1.13281	0.269743	4.19958	0.00622331
chr12	131477279	131479279	6.53271	1.35852	0.190279	7.13963	0.000535111
chr12	131512192	131514192	6.97575	0.972161	0.168156	5.78131	0.00146664
chr12	131719874	131721874	5.34602	1.23251	0.297064	4.14896	0.00655923
chr13	20693703	20696609	6.25899	0.844021	0.207759	4.06251	0.00718315
chr13	22332535	22334535	5.90926	1.0148	0.235506	4.30901	0.00556323
chr13	24308347	24310347	6.44345	1.03262	0.195619	5.27873	0.00223694
chr13	24310347	24312347	6.16151	0.921762	0.214829	4.29067	0.00566794
chr13	24312347	24314347	6.19524	0.854225	0.212329	4.02312	0.00749018
chr13	24758158	24760158	5.20142	1.19908	0.317143	3.78088	0.00975254
chr13	25878891	25880891	5.59333	1.32163	0.267061	4.9488	0.00300313
chr13	26623984	26625984	6.3379	1.05744	0.202375	5.22516	0.00234418
chr13	27049436	27051436	5.62471	1.50493	0.263609	5.70894	0.00155569
chr13	27534017	27536017	5.93745	1.09892	0.233012	4.71617	0.0037304
chr13	27536017	27538017	6.83467	1.15193	0.174478	6.60213	0.000781186
chr13	27538017	27540017	6.59525	1.03314	0.18673	5.53282	0.0018002
chr13	27540017	27542017	6.11113	1.07354	0.218675	4.90927	0.00311411
chr13	27542017	27544017	6.64438	1.31337	0.184047	7.13605	0.00053642
chr13	28527418	28529418	6.3071	1.5601	0.204441	7.63105	0.000386433
chr13	31734829	31736829	8.09469	0.523801	0.134948	3.8815	0.00872771
chr13	39357823	39359823	6.60161	0.816125	0.186377	4.3789	0.00518441
chr13	41371944	41373944	5.55836	1.1243	0.270998	4.14875	0.00656068
chr13	44922463	44924463	6.07457	1.19708	0.221551	5.40316	0.0020092
chr13	44924463	44926463	7.06905	0.926974	0.164302	5.64191	0.00164387
chr13	50759410	50761294	4.92765	2.22253	0.361135	6.15429	0.00109229
chr13	66715806	66718203	5.01186	1.32011	0.346704	3.8076	0.00946736
chr13	73361802	73363802	6.01663	1.01478	0.226262	4.485	0.00466526
chr13	73630433	73632433	6.42249	1.16462	0.196922	5.91413	0.00131827
chr13	73646433	73648433	6.51223	0.864512	0.191475	4.515	0.00452963
chr13	73939802	73941802	5.68687	1.17391	0.256989	4.56795	0.00430137
chr13	73973200	73975200	6.10817	0.83061	0.218905	3.79438	0.00960717
chr13	78107611	78109611	6.48809	0.726469	0.192907	3.7659	0.00991671
chr13	80812326	80814326	6.71438	0.776072	0.18038	4.30244	0.00560049
chr13	86296858	86300803	6.18804	0.851917	0.212858	4.00228	0.00765876
chr13	88008154	88010154	4.83387	1.44617	0.37823	3.82353	0.00930195
chr13	93879560	93881560	6.74499	0.868971	0.178831	4.85918	0.00326176
chr13	93900105	93902436	6.1989	0.84852	0.212061	4.00131	0.00766676
chr13	95654487	95656487	6.89882	0.751127	0.171526	4.37908	0.00518347
chr13	95752203	95754203	5.06068	1.29032	0.338716	3.80946	0.00944785
chr13	96183067	96185067	5.10711	1.39176	0.331365	4.20007	0.00622014
chr13	96185067	96187067	5.4916	1.40527	0.278784	5.04071	0.00276243
chr13	96204960	96206960	5.63283	1.61107	0.262728	6.1321	0.00111116
chr13	100736538	100738538	6.33399	0.912135	0.202635	4.50137	0.00459069
chr13	104757699	104761196	5.37919	1.26303	0.292736	4.31456	0.00553199
chr13	106746914	106749348	5.47009	1.14847	0.28137	4.0817	0.00703888
chr13	106751348	106753348	5.56586	1.24981	0.270146	4.62641	0.00406475
chr13	107181632	107183632	6.40535	0.86641	0.198001	4.37579	0.00520059
chr13	108721758	108723758	5.80519	1.74259	0.245148	7.10835	0.000546661
chr13	109918045	109920045	5.43116	1.19462	0.28615	4.17479	0.00638522
chr13	109920045	109922045	5.49319	1.09491	0.278595	3.9301	0.00827792
chr13	113340801	113342801	6.97745	0.730643	0.168083	4.34692	0.0053539
chr13	113346801	113348801	7.43343	0.786932	0.151425	5.19684	0.00240332
chr13	113348801	113350801	6.35697	1.31741	0.201118	6.55046	0.000811202
chr13	113350801	113352801	6.39565	1.80521	0.198617	9.08887	0.000161918
chr13	113352801	113354801	5.73245	1.63504	0.252311	6.48024	0.000854189
chr13	113354801	113356801	6.19929	1.62377	0.212033	7.65812	0.000379765
chr13	113356801	113358801	6.33121	1.28595	0.20282	6.34035	0.00094805
chr13	113358801	113360801	6.21261	0.987972	0.211063	4.68093	0.00385769
chr13	113360801	113362801	4.82268	1.56039	0.380345	4.10257	0.00688582
chr13	113362801	113364801	6.07408	0.940403	0.22159	4.24388	0.00594564
chr13	113366801	113368801	6.56654	0.796515	0.18834	4.22914	0.00603642
chr13	113368801	113370801	6.56707	0.979106	0.18831	5.19945	0.00239781
chr13	113370801	113372801	6.32792	1.0492	0.20304	5.16743	0.00246658
chr13	113372801	113374801	5.71523	1.1303	0.254061	4.44894	0.0048346
chr13	113374801	113376801	7.20187	0.741465	0.159227	4.65664	0.00394838
chr13	113378801	113380801	7.21013	0.614481	0.158927	3.86643	0.0088729
chr13	113380801	113382801	6.06139	0.894528	0.222606	4.01844	0.00752768
chr13	113382801	113384801	5.72811	1.14936	0.25275	4.54742	0.00438824
chr13	113384801	113386801	5.60527	1.00179	0.265739	3.7698	0.00987365
chr13	113396801	113398801	6.44346	0.758189	0.195619	3.87586	0.0087818
chr13	113398801	113400801	6.14363	0.831218	0.216179	3.84505	0.0090838
chr13	113410801	113412801	5.86347	0.974597	0.239662	4.06654	0.00715256
chr13	113416801	113418801	5.89317	0.936626	0.236952	3.95281	0.00807707
chr13	113418801	113420801	6.3488	1.52008	0.201655	7.53806	0.000410415
chr13	113420801	113422801	6.11511	1.65591	0.218367	7.58314	0.000398576
chr13	113422801	113424801	6.78612	1.28941	0.176801	7.29302	0.000482456
chr13	113424801	113426801	6.61575	1.2782	0.185599	6.88691	0.000637332
chr13	113426801	113428801	5.66085	1.01655	0.259725	3.91395	0.00842437
chr13	113434801	113436801	6.77186	0.667531	0.177498	3.76077	0.00997372
chr13	113438801	113440801	6.24664	1.1138	0.208629	5.33867	0.00212364
chr13	113444801	113446801	7.45073	0.679228	0.150891	4.50144	0.00459035
chr13	113446801	113448801	7.17608	0.906095	0.160176	5.65686	0.00162371
chr13	113468656	113470656	6.0898	0.974712	0.220344	4.42359	0.00495794
chr13	113639078	113641078	5.36466	1.23019	0.29462	4.17553	0.00638035
chr13	113645078	113647078	5.63282	1.17484	0.262729	4.47167	0.00472705
chr13	113649078	113651078	5.3954	1.15437	0.290656	3.9716	0.00791511
chr13	113651078	113653078	5.61936	1.12873	0.264193	4.27237	0.00577471
chr13	113655078	113657078	6.56235	0.744607	0.188578	3.94854	0.00811439
chr13	113667078	113669078	6.13508	0.987494	0.21683	4.55423	0.0043592
chr13	114114163	114116163	5.74568	1.40472	0.250981	5.59691	0.00170634
chr13	114739830	114741901	6.59823	0.876494	0.186564	4.69809	0.00379508
chr14	19794073	19796524	5.70601	0.971202	0.255006	3.80854	0.00945744
chr14	20747922	20749924	5.1773	1.23491	0.320692	3.85078	0.00902675
chr14	21176782	21178782	6.51964	0.759312	0.19104	3.97461	0.00788954
chr14	21178782	21180782	7.07262	0.736695	0.164159	4.4877	0.00465288
chr14	21180782	21182782	7.01658	0.792875	0.166438	4.76378	0.00356614
chr14	21184782	21186782	6.71234	0.868894	0.180484	4.81425	0.00340114
chr14	21186782	21188782	7.56317	0.646243	0.147571	4.3792	0.00518283
chr14	21188782	21190782	6.39655	0.838518	0.19856	4.223	0.00607468
chr14	21210782	21212782	6.09279	0.856357	0.220109	3.8906	0.00864142
chr14	21249163	21251163	7.60873	0.559965	0.146298	3.82757	0.00926051
chr14	21257163	21259163	7.07932	0.896777	0.163892	5.47175	0.0018953
chr14	21267163	21269163	7.30957	0.652131	0.155443	4.19532	0.0062508
chr14	21269163	21271163	7.93001	0.871494	0.138375	6.29808	0.000978753
chr14	22838074	22840074	6.39335	0.805199	0.198764	4.05103	0.00727108
chr14	23420588	23423221	6.38646	0.868403	0.199205	4.35934	0.00528731
chr14	24081996	24083996	6.75011	0.910025	0.178575	5.09604	0.00262843
chr14	24859537	24861537	6.2164	0.79478	0.21079	3.77049	0.0098661
chr14	24861537	24863537	5.99955	0.955294	0.227686	4.19566	0.00624857
chr14	31730164	31732164	6.67275	0.725497	0.182539	3.97448	0.00789069
chr14	32413419	32415419	5.87291	1.23663	0.238795	5.17864	0.00244224
chr14	32474736	32476736	7.86242	0.583797	0.139898	4.17302	0.006397
chr14	32693922	32695922	6.96171	0.7168	0.168758	4.24751	0.00592351
chr14	32882328	32884328	5.61197	1.17157	0.265001	4.421	0.00497071
chr14	33161941	33163941	5.5531	1.05803	0.271599	3.89554	0.00859491
chr14	33872050	33874050	5.59894	1.05044	0.266439	3.94251	0.00816745
chr14	34800220	34802220	6.91679	0.814881	0.170723	4.77312	0.00353491
chr14	34837968	34839968	6.9441	0.960675	0.169521	5.667	0.00161019
chr14	34841968	34843968	6.71863	0.914144	0.180163	5.07399	0.00268089
chr14	34843968	34845968	7.96065	0.701257	0.137707	5.09238	0.00263704
chr14	34893577	34895577	5.81447	1.11986	0.24426	4.58473	0.00423185
chr14	34965681	34967681	7.14407	0.661683	0.161378	4.10019	0.00690304
chr14	35302534	35304534	5.89526	1.31756	0.236763	5.5649	0.00175249
chr14	35326191	35328191	6.02223	1.19199	0.225798	5.27904	0.00223632
chr14	35330191	35332191	4.94432	1.64641	0.358212	4.59617	0.00418518
chr14	35803698	35805698	7.99681	0.723457	0.136937	5.28313	0.00222838
chr14	36525689	36527689	5.94759	1.18182	0.232126	5.09128	0.00263965
chr14	36527689	36529689	5.38893	1.1291	0.291482	3.87363	0.0088032
chr14	36535689	36537689	6.03187	1.08271	0.225004	4.81196	0.00340844
chr14	36537689	36539689	6.76788	1.02597	0.177694	5.7738	0.0014756
chr14	36676737	36678737	6.46924	0.791077	0.194042	4.07684	0.00707509
chr14	36678737	36680737	6.19298	1.145	0.212495	5.38839	0.00203475
chr14	36682737	36684737	7.39045	0.826865	0.15278	5.41212	0.00199386
chr14	36684737	36686737	8.31458	1.61867	0.130942	12.3617	3.35229e-05
chr14	36686737	36688737	7.83872	1.2877	0.140449	9.1684	0.000154967
chr14	36688737	36690737	6.77878	1.3065	0.177159	7.37475	0.00045689
chr14	36690737	36692737	7.44008	1.6846	0.151219	11.1402	5.74352e-05
chr14	36692737	36694737	7.37537	1.86943	0.153266	12.1973	3.59381e-05
chr14	36694737	36696737	7.86401	1.54588	0.139862	11.0529	5.98066e-05
chr14	36696737	36698737	7.80268	1.40415	0.141305	9.93701	0.000103093
chr14	36698737	36700737	6.74038	1.59776	0.179062	8.92296	0.000177632
chr14	36700737	36702737	6.26576	1.43247	0.207286	6.91063	0.00062682
chr14	36702737	36704737	6.71499	1.61041	0.180348	8.92942	0.000176987
chr14	36704737	36706737	6.32638	1.20409	0.203143	5.9273	0.00130454
chr14	36706737	36708737	7.97633	0.84277	0.137371	6.13499	0.00110867
chr14	36708737	36710737	7.08484	1.02163	0.163674	6.24188	0.0010214
chr14	36710737	36712737	6.80709	1.1943	0.175788	6.79396	0.000680572
chr14	36712737	36714737	6.19985	1.19739	0.211991	5.64829	0.00163523
chr14	36714737	36716737	5.53039	1.36975	0.274216	4.99514	0.00287884
chr14	36722737	36724737	7.23217	1.54016	0.158134	9.73957	0.00011416
chr14	36724737	36726737	7.50947	1.34069	0.149124	8.9904	0.000171037
chr14	36726737	36728737	6.67399	1.63503	0.182474	8.96035	0.000173939
chr14	36728737	36730737	6.33891	1.56126	0.202308	7.71721	0.00036567
chr14	36730737	36732737	5.8945	1.41054	0.236831	5.9559	0.00127529
chr14	36732737	36734737	5.90116	0.991996	0.236232	4.19925	0.00622541
chr14	36734737	36736737	5.64129	1.21575	0.261815	4.64355	0.0039983
chr14	36736737	36738737	7.15455	1.29065	0.160982	8.01736	0.000302888
chr14	36738737	36740737	7.06197	1.6919	0.164585	10.2798	8.67298e-05
chr14	36740737	36742737	7.64959	1.71505	0.14519	11.8125	4.24385e-05
chr14	36742737	36744737	5.32035	1.20844	0.300483	4.02165	0.00750193
chr14	36784573	36786573	6.23815	0.905015	0.20923	4.32545	0.0054713
chr14	36786573	36788573	6.6773	1.10825	0.1823	6.07928	0.00115762
chr14	36833434	36835434	5.80913	0.924242	0.244769	3.77597	0.00980598
chr14	36851893	36853893	7.14483	0.839584	0.16135	5.20351	0.00238925
chr14	36898695	36900695	5.92529	1.16314	0.234081	4.96897	0.00294827
chr14	36919850	36921850	6.56917	1.43583	0.188191	7.62964	0.000386786
chr14	36921850	36923850	5.83208	1.32397	0.242589	5.45765	0.00191808
chr14	36923850	36926100	5.95266	1.02797	0.231686	4.4369	0.0048927
chr14	36962894	36964894	5.16362	1.31203	0.322731	4.0654	0.00716121
chr14	36964894	36966894	5.53582	1.12891	0.273587	4.12633	0.00671624
chr14	36970894	36972894	7.10748	0.792346	0.162785	4.86743	0.00323687
chr14	36972894	36974894	8.7755	0.872715	0.124288	7.02171	0.00058021
chr14	36974894	36976894	8.73109	0.824494	0.124841	6.60436	0.000779918
chr14	36976894	36978894	8.4254	0.810056	0.129143	6.27254	0.000997874
chr14	36978894	36980894	8.44657	0.786903	0.128815	6.10879	0.00113138
chr14	36980894	36982894	9.15739	0.842437	0.120177	7.00997	0.00058494
chr14	36982894	36984894	8.98454	0.890174	0.121904	7.30227	0.000479479
chr14	36984894	36986894	8.98502	0.905316	0.121899	7.42679	0.000441439
chr14	36986894	36988894	9.68022	1.01072	0.116053	8.70911	0.000200605
chr14	36988894	36990894	8.98603	0.872038	0.121888	7.15442	0.000529749
chr14	36990894	36992894	8.67405	1.10002	0.125576	8.75976	0.000194863
chr14	36992894	36994894	7.94591	1.08708	0.138026	7.87592	0.00033075
chr14	37116057	37118648	6.70594	0.717305	0.180813	3.96712	0.00795344
chr14	37130215	37132215	6.06377	0.842174	0.222415	3.7865	0.00969172
chr14	37219143	37221143	5.76965	1.12676	0.248603	4.53239	0.00445317
chr14	37324778	37326778	6.25168	1.24382	0.208273	5.97208	0.00125908
chr14	37441673	37443673	6.57204	0.733408	0.188029	3.90051	0.00854853
chr14	37889715	37891715	5.77732	1.14178	0.24785	4.60674	0.00414262
chr14	37897715	37899715	5.41661	1.27467	0.28797	4.42639	0.00494409
chr14	38035421	38037421	5.71059	1.13035	0.254536	4.44083	0.00487363
chr14	38052667	38054667	8.11554	0.722794	0.134542	5.37227	0.00206309
chr14	38054667	38056667	7.571	0.729138	0.147349	4.94837	0.00300431
chr14	38056667	38058667	8.74325	0.80248	0.124688	6.43592	0.000882696
chr14	38058667	38060667	7.41622	0.785005	0.151963	5.16576	0.00247023
chr14	38060667	38062667	8.64309	0.751481	0.125987	5.96473	0.00126642
chr14	38066667	38068667	7.91637	1.3105	0.138676	9.45008	0.000133016
chr14	38950966	38953756	5.78631	1.06171	0.246972	4.29892	0.00562057
chr14	44247474	44250762	5.14246	1.2463	0.325925	3.82389	0.00929824
chr14	45179977	45182777	5.92463	1.0488	0.23414	4.47939	0.00469115
chr14	46101325	46104295	5.50751	1.06358	0.276895	3.84109	0.00912344
chr14	54421535	54423535	7.4296	0.575408	0.151544	3.79697	0.00957964
chr14	55543245	55545245	6.47031	1.18551	0.193977	6.1116	0.00112892
chr14	56171524	56173524	6.30937	0.909743	0.204288	4.45324	0.00481402
chr14	58739274	58741274	5.69918	1.05451	0.255711	4.12383	0.00673382
chr14	61030121	61032121	6.56399	0.835313	0.188485	4.43173	0.00491792
chr14	61060809	61062809	5.59483	1.36885	0.266894	5.12883	0.0025526
chr14	61076809	61078809	6.12901	1.02271	0.217295	4.70655	0.00376465
chr14	61080809	61082809	5.93945	0.93126	0.232837	3.99962	0.00768063
chr14	61108809	61110809	5.13712	1.42564	0.326738	4.36325	0.00526656
chr14	61112809	61114809	6.57109	1.78019	0.188083	9.46492	0.000131964
chr14	61114809	61116809	7.34621	1.43348	0.154218	9.29516	0.000144601
chr14	61118809	61120809	5.19061	1.44916	0.318726	4.54674	0.00439117
chr14	62163455	62165455	6.60027	0.772412	0.186451	4.14271	0.00660219
chr14	64559488	64561488	5.71244	1.1867	0.254347	4.66568	0.00391434
chr14	64579120	64581120	5.94775	1.11489	0.232113	4.80324	0.00343636
chr14	65766772	65768772	6.44668	0.809024	0.19542	4.13993	0.00662138
chr14	68565769	68567769	6.55501	0.941186	0.188996	4.97994	0.00291893
chr14	68569769	68571769	6.94156	0.650534	0.169632	3.83498	0.00918509
chr14	68571769	68573769	6.60022	0.920469	0.186454	4.93671	0.00303658
chr14	68575769	68577769	6.70668	0.778513	0.180774	4.30655	0.00557714
chr14	68577769	68579769	6.38067	0.789924	0.199578	3.95798	0.00803215
chr14	68627919	68629919	6.25618	0.886401	0.207956	4.26244	0.00583362
chr14	68629919	68631919	7.0171	0.642384	0.166417	3.8601	0.00893481
chr14	68631919	68633919	6.80592	0.725348	0.175844	4.12495	0.00672598
chr14	68633919	68635919	6.53021	0.819465	0.190424	4.30337	0.00559521
chr14	68643919	68645919	6.57646	0.722723	0.18778	3.84878	0.0090466
chr14	68663919	68665919	6.30668	0.876974	0.20447	4.28902	0.0056775
chr14	68665919	68667919	6.94915	0.665245	0.169301	3.92936	0.00828463
chr14	68823299	68825299	6.21525	0.808306	0.210873	3.83314	0.00920373
chr14	68825299	68827299	8.22139	0.577404	0.132566	4.35561	0.00530722
chr14	68829299	68831299	7.58859	0.857971	0.146856	5.84228	0.00139623
chr14	68831299	68833299	7.40051	0.697096	0.152459	4.57233	0.00428307
chr14	68841299	68843299	7.15727	0.752745	0.16088	4.67893	0.00386505
chr14	68951891	68953891	6.32813	0.771461	0.203026	3.79981	0.00954942
chr14	69028955	69030955	8.2413	0.573117	0.13221	4.3349	0.00541924
chr14	69030955	69032955	8.40567	0.5445	0.129453	4.20614	0.00618122
chr14	69034955	69036955	7.68391	0.586342	0.144282	4.06385	0.00717298
chr14	69074955	69076955	7.16262	0.729202	0.160678	4.53827	0.00442763
chr14	69092522	69094522	6.90285	0.64458	0.171345	3.76187	0.00996146
chr14	69135868	69137868	7.22278	0.616974	0.15847	3.89331	0.00861591
chr14	70446515	70448515	5.41447	1.23781	0.288239	4.29439	0.00564653
chr14	70464746	70466746	5.73408	1.3098	0.252147	5.1946	0.00240808
chr14	71156916	71159827	5.74821	0.977186	0.250728	3.89739	0.00857761
chr14	77471074	77473074	6.92351	0.655685	0.170425	3.84735	0.00906081
chr14	77650952	77652952	6.12215	0.980218	0.217823	4.50007	0.00459653
chr14	77652952	77654952	6.67113	1.07011	0.182625	5.85959	0.00137696
chr14	77669275	77671275	6.1911	0.930564	0.212633	4.3764	0.00519742
chr14	77768507	77770507	7.11612	0.631581	0.16245	3.88786	0.00866731
chr14	77770507	77772507	6.54932	0.721669	0.189321	3.81188	0.00942254
chr14	78806966	78808966	5.48806	1.10337	0.279206	3.95181	0.00808582
chr14	78891551	78893551	5.79061	1.33096	0.246555	5.39823	0.00201769
chr14	88712611	88714611	5.3507	1.32184	0.296448	4.45893	0.00478696
chr14	90978815	90980815	6.68663	0.860038	0.181812	4.73037	0.00368049
chr14	91623707	91625707	6.47015	0.771457	0.193987	3.97685	0.00787061
chr14	92120046	92122834	6.36787	0.853429	0.200407	4.25849	0.00585728
chr14	93505748	93507748	7.27127	0.633182	0.156756	4.03928	0.00736241
chr14	94851752	94853752	6.55339	0.8764	0.189088	4.63488	0.00403176
chr14	94853752	94855752	7.513	1.56072	0.149021	10.4732	7.88489e-05
chr14	94855752	94857752	7.47668	0.878434	0.150102	5.85226	0.00138509
chr14	94857752	94859752	6.77202	1.01372	0.17749	5.71143	0.00155252
chr14	94861752	94863752	6.13247	0.853944	0.21703	3.93469	0.00823693
chr14	95065209	95067209	6.79028	0.77235	0.176599	4.37347	0.00521272
chr14	100533065	100535065	7.0749	0.636852	0.164068	3.88164	0.00872644
chr14	100746970	100748970	6.64325	0.733317	0.184108	3.98309	0.00781801
chr14	101158463	101160463	6.7519	0.988438	0.178486	5.53791	0.00179252
chr14	101923466	101926312	5.85626	1.13807	0.240329	4.73545	0.00366283
chr14	101941645	101943645	7.00442	0.660027	0.166945	3.95357	0.00807048
chr14	103393610	103395610	7.21714	0.74599	0.158673	4.70142	0.00378309
chr14	104006780	104008780	7.49263	0.619597	0.149624	4.14104	0.00661371
chr14	104320709	104322709	7.40045	0.666419	0.152461	4.37107	0.00522531
chr14	104582079	104584079	6.80723	0.846519	0.175782	4.81575	0.0033964
chr14	105498259	105500259	6.83799	0.886848	0.174322	5.08741	0.00264881
chr14	105500259	105502259	5.98691	1.12517	0.228752	4.91872	0.00308715
chr14	105690111	105692111	5.45912	1.1328	0.282704	4.00701	0.00762017
chr14	105932734	105934734	6.66354	1.48486	0.183026	8.11288	0.000285626
chr14	105934734	105936734	6.83143	1.36125	0.174631	7.79499	0.000348043
chr14	105936734	105938734	7.02684	1.09954	0.166014	6.62313	0.000769359
chr14	106028711	106030041	3.92627	2.68002	0.616148	4.34964	0.00533924
chr14	106030041	106032493	4.64047	1.58384	0.417197	3.79638	0.00958589
chr14	106032831	106035359	5.3121	1.42354	0.301595	4.72004	0.00371673
chr14	106087536	106089952	4.74332	1.6357	0.395825	4.13238	0.00667386
chr14	106097928	106100795	5.36979	1.28908	0.293952	4.38536	0.00515093
chr14	106125317	106128027	6.50265	0.807968	0.192041	4.20728	0.00617398
chr14	106156554	106158554	5.6516	1.12159	0.26071	4.30208	0.00560251
chr14	106551149	106553054	4.44683	2.30899	0.46181	4.99987	0.00286648
chr14	106559207	106561685	4.97184	2.567	0.353458	7.26252	0.000492422
chr14	107252344	107254344	8.4868	0.593503	0.128204	4.62935	0.00405326
chr14	107254344	107256344	6.62001	0.756633	0.185366	4.08183	0.00703794
chr15	22041609	22043609	5.9523	1.03516	0.231718	4.46735	0.00474727
chr15	22386529	22388529	5.64981	1.01175	0.260901	3.87791	0.00876208
chr15	22449024	22451024	6.23885	1.12037	0.209181	5.356	0.00209216
chr15	22451024	22453185	5.62309	1.00486	0.263786	3.80937	0.00944876
chr15	25886061	25888061	5.67842	0.999966	0.257872	3.87776	0.00876348
chr15	26147416	26149416	6.37576	0.92339	0.199895	4.61938	0.00409237
chr15	26873068	26875068	5.30442	1.3939	0.302635	4.60586	0.00414616
chr15	31624195	31626195	6.44778	0.844082	0.195352	4.32082	0.00549701
chr15	31626195	31628195	6.36127	0.869749	0.200836	4.33064	0.00544265
chr15	31628195	31630195	6.62245	0.836343	0.185233	4.51508	0.00452928
chr15	31650195	31652195	6.87076	0.680331	0.172802	3.93706	0.00821577
chr15	31652195	31654195	7.90212	0.544505	0.138995	3.91745	0.00839237
chr15	31656195	31658195	7.02534	0.640271	0.166076	3.85528	0.00898215
chr15	33010233	33012233	6.04255	0.991117	0.224131	4.42204	0.00496557
chr15	33436399	33438399	5.57674	1.17089	0.268917	4.3541	0.00531528
chr15	38911635	38913635	5.64577	1.11456	0.261333	4.26491	0.00581888
chr15	38915635	38917635	6.09296	0.894939	0.220096	4.06614	0.00715559
chr15	40599411	40601411	6.99276	0.7258	0.167434	4.33483	0.00541961
chr15	41163123	41165123	6.26388	0.806814	0.207417	3.88982	0.00864878
chr15	42315920	42317920	6.19192	1.33096	0.212572	6.26121	0.00100649
chr15	42451032	42453032	6.30782	1.23192	0.204393	6.02723	0.00120563
chr15	42592704	42594704	5.62202	1.31472	0.263902	4.98184	0.00291388
chr15	45421381	45423381	6.54168	1.00805	0.18976	5.31224	0.00217275
chr15	48469362	48471512	6.56664	0.808776	0.188334	4.29437	0.00564666
chr15	49375081	49377081	5.71262	1.13007	0.254328	4.44338	0.00486133
chr15	49377081	49379081	5.44629	1.59368	0.284277	5.60608	0.00169339
chr15	52542984	52544984	6.12592	0.849021	0.217532	3.90297	0.00852564
chr15	52578092	52580092	6.69004	0.883391	0.181634	4.86357	0.00324849
chr15	52580092	52582092	7.7432	0.605695	0.142766	4.24258	0.00595359
chr15	53095843	53097843	4.79377	1.69439	0.385886	4.39091	0.00512236
chr15	53113171	53115768	5.81756	1.04456	0.243965	4.28161	0.00572048
chr15	53115768	53118462	5.9171	0.898956	0.234807	3.82849	0.00925112
chr15	55805083	55807083	7.02385	0.627732	0.166138	3.77838	0.00977968
chr15	57673927	57675927	5.48702	1.1711	0.279331	4.1925	0.00626903
chr15	57679927	57681927	6.04835	1.02848	0.223659	4.59843	0.00417606
chr15	57697927	57699927	5.55493	1.06505	0.27139	3.92444	0.00832889
chr15	57808749	57810749	6.08817	0.965164	0.220473	4.3777	0.00519063
chr15	57810749	57812749	5.83481	1.15491	0.242332	4.76582	0.00355929
chr15	62500400	62502400	5.91453	0.891723	0.235036	3.79398	0.00961143
chr15	63112850	63114850	6.29683	0.970508	0.20514	4.73095	0.00367848
chr15	64275724	64277724	6.7498	0.875802	0.17859	4.90397	0.00312937
chr15	69849605	69851605	6.31553	0.777636	0.203871	3.81435	0.00939687
chr15	69851605	69853605	5.70873	1.12316	0.254727	4.40928	0.00502916
chr15	69853605	69855605	6.37538	1.10015	0.199919	5.50298	0.00184595
chr15	69884495	69886495	6.28238	0.869499	0.206132	4.21817	0.00610498
chr15	71703231	71705231	6.57275	0.913504	0.187989	4.85936	0.00326121
chr15	71705231	71707231	6.04923	1.10256	0.223588	4.93119	0.00305198
chr15	72489325	72491325	6.66427	0.852327	0.182987	4.65786	0.00394376
chr15	74934816	74936816	7.08348	0.616041	0.163727	3.7626	0.00995338
chr15	75076178	75078178	7.04623	0.632809	0.165221	3.83006	0.00923505
chr15	75078178	75080178	7.20071	0.67714	0.15927	4.25152	0.0058992
chr15	78303602	78305602	6.48618	0.845764	0.193021	4.38172	0.00516977
chr15	79233889	79235889	6.45207	1.06478	0.195089	5.45791	0.00191765
chr15	79235889	79237889	8.2231	0.582276	0.132535	4.39338	0.00510971
chr15	79241889	79243889	6.95401	0.741129	0.16909	4.38304	0.00516291
chr15	79243889	79245889	6.82221	0.709462	0.175067	4.05252	0.00725958
chr15	79282781	79284781	7.3202	0.70955	0.155084	4.57526	0.00427094
chr15	79284781	79286781	7.69513	0.982872	0.143991	6.82594	0.000665319
chr15	79286781	79288781	6.65215	0.935509	0.183631	5.09451	0.00263203
chr15	79288781	79290781	6.68873	0.828148	0.181703	4.55771	0.00434446
chr15	80851267	80853267	6.73573	0.697014	0.179296	3.88751	0.00867058
chr15	80888038	80890038	5.8299	1.08835	0.242795	4.48261	0.00467626
chr15	81474408	81476408	6.77139	0.700853	0.177521	3.94799	0.00811922
chr15	81588540	81590540	7.08065	0.752214	0.16384	4.59116	0.00420556
chr15	82958941	82960941	6.30756	0.865188	0.20441	4.23261	0.00601488
chr15	83586542	83588542	5.79044	1.01212	0.246571	4.10478	0.00686979
chr15	85383925	85385925	7.04561	0.68582	0.165247	4.15028	0.0065502
chr15	85456879	85458879	7.59566	0.628787	0.146659	4.28741	0.0056868
chr15	85642811	85644811	6.28718	0.893342	0.205802	4.34079	0.00538711
chr15	86057181	86059181	4.36654	2.30158	0.482138	4.77368	0.00353303
chr15	86089022	86091022	6.21046	0.796018	0.211219	3.76869	0.00988597
chr15	86091022	86093022	6.28003	0.852632	0.206295	4.13307	0.006669
chr15	86093022	86095022	6.51871	0.746488	0.191095	3.90637	0.00849408
chr15	87081930	87084726	5.62576	1.01619	0.263495	3.85659	0.00896929
chr15	89636949	89638949	6.49076	0.853914	0.192748	4.43022	0.00492531
chr15	89656949	89658949	7.23855	0.682356	0.157907	4.32126	0.00549454
chr15	89658949	89660949	7.18291	0.603511	0.159924	3.77374	0.00983036
chr15	89921103	89923103	5.83749	0.926253	0.24208	3.82623	0.00927424
chr15	90295476	90297476	6.60955	1.12878	0.185939	6.07069	0.00116538
chr15	90301476	90303476	6.50743	0.887906	0.191758	4.63035	0.00404937
chr15	90303476	90305476	7.72271	0.930544	0.143283	6.49446	0.000845275
chr15	90305476	90307476	5.48351	1.10041	0.279752	3.93351	0.00824747
chr15	90309476	90311476	6.95261	0.959381	0.169151	5.67175	0.00160391
chr15	92415299	92417299	6.26635	0.848817	0.207244	4.09573	0.00693558
chr15	93427499	93429499	8.02508	0.638358	0.136349	4.6818	0.0038545
chr15	93429499	93431499	7.01254	1.17422	0.166606	7.04789	0.000569822
chr15	93431499	93433499	6.72889	1.32843	0.179641	7.39489	0.000450836
chr15	93433499	93435499	6.438	1.37937	0.195956	7.03916	0.000573263
chr15	99400515	99402515	6.98162	0.864627	0.167906	5.14947	0.00250617
chr15	99402515	99404515	6.76456	0.722154	0.177858	4.06029	0.00720009
chr16	665580	667580	7.39714	1.12793	0.152567	7.39301	0.000451398
chr16	667580	669580	6.32125	0.904536	0.203487	4.44519	0.0048526
chr16	677580	679580	6.61284	0.776791	0.185758	4.18173	0.00633941
chr16	809271	811271	7.50365	1.09601	0.149296	7.34117	0.000467196
chr16	811271	813271	6.26049	1.40433	0.207654	6.76286	0.000695804
chr16	1380654	1382654	7.20463	0.816192	0.159127	5.12918	0.00255179
chr16	1582867	1584867	7.91969	0.567152	0.138603	4.09193	0.00696339
chr16	1953211	1955211	6.08521	0.983508	0.220707	4.45617	0.00480004
chr16	2090671	2092671	8.16713	0.54489	0.13356	4.07972	0.00705358
chr16	2092671	2094671	7.20041	0.654224	0.159281	4.10736	0.00685123
chr16	2212204	2214204	6.31705	0.93928	0.203769	4.60953	0.00413148
chr16	2379031	2381031	5.78567	1.40106	0.247034	5.6715	0.00160424
chr16	2381031	2383031	6.62487	1.5107	0.185102	8.16146	0.000277291
chr16	2387031	2389031	5.72526	1.07946	0.25304	4.26599	0.00581251
chr16	2389031	2391031	6.65604	0.700406	0.183424	3.81851	0.00935364
chr16	2531738	2533738	6.74918	0.686101	0.178622	3.84109	0.0091235
chr16	2543462	2545462	5.84308	0.916814	0.241556	3.79544	0.00959586
chr16	2879343	2881343	5.88276	0.95335	0.237896	4.00743	0.00761672
chr16	3056851	3058851	6.78401	0.672764	0.176904	3.80299	0.00951582
chr16	4139226	4141226	7.19642	0.970353	0.159427	6.08652	0.00115112
chr16	4141226	4143226	6.76053	1.31969	0.178057	7.4116	0.000445885
chr16	4143226	4145226	6.98499	0.977191	0.167763	5.82484	0.00141595
chr16	4145226	4147226	6.58357	1.19799	0.187381	6.39335	0.000911136
chr16	4147226	4149226	5.96884	0.908859	0.230291	3.94657	0.00813173
chr16	4159874	4161874	6.67136	1.07592	0.182612	5.89182	0.00134191
chr16	4161874	4163874	6.48612	0.776688	0.193025	4.02377	0.00748502
chr16	4163874	4165874	6.82691	0.745338	0.174844	4.26287	0.00583107
chr16	4189558	4191558	5.83614	1.17519	0.242207	4.85199	0.0032836
chr16	4667733	4669733	6.84911	0.82922	0.173802	4.77105	0.00354181
chr16	4701364	4703364	7.75742	1.03621	0.142411	7.27621	0.000487918
chr16	4703364	4705364	7.75526	0.58764	0.142465	4.12481	0.00672694
chr16	4705364	4707364	7.30995	1.21095	0.15543	7.79102	0.000348918
chr16	4709364	4711364	6.52735	0.942679	0.19059	4.9461	0.00301054
chr16	4711364	4713364	6.85681	0.960838	0.173445	5.53973	0.00178978
chr16	4729364	4731364	8.29391	0.507421	0.131293	3.86479	0.00888894
chr16	4731364	4733364	6.61913	0.903518	0.185414	4.87297	0.00322031
chr16	5114915	5116915	7.27469	0.706845	0.156637	4.51262	0.00454024
chr16	5965974	5967974	5.21904	1.21547	0.314587	3.86368	0.00889974
chr16	8041188	8043188	5.21455	1.32908	0.315235	4.21615	0.00611771
chr16	10186915	10188915	5.36766	1.43213	0.294228	4.86741	0.00323695
chr16	10711299	10713299	6.72869	0.692492	0.179652	3.85464	0.0089885
chr16	10738501	10740501	6.30501	1.11636	0.204584	5.45674	0.00191956
chr16	10740501	10742501	6.84905	0.839731	0.173805	4.83146	0.00334696
chr16	10744501	10746501	5.92765	0.914154	0.233873	3.90876	0.00847208
chr16	11021075	11023075	6.42075	1.23552	0.19703	6.27072	0.000999249
chr16	11072576	11074576	6.78711	0.950711	0.176753	5.37877	0.00205161
chr16	11200512	11202512	6.45333	1.01875	0.195011	5.22404	0.0023465
chr16	11396728	11398728	6.97508	0.695154	0.168184	4.13329	0.00666749
chr16	11400728	11402728	7.41889	0.821454	0.151879	5.4086	0.00199987
chr16	11464978	11466978	6.49692	0.791545	0.192381	4.11447	0.00680027
chr16	11484123	11486123	6.48268	0.856861	0.193231	4.43438	0.00490499
chr16	11815273	11817273	6.3922	0.811228	0.198838	4.07985	0.0070526
chr16	11817273	11819273	6.56638	1.09484	0.188349	5.81285	0.00142971
chr16	11819273	11821273	6.71631	0.985308	0.180281	5.4654	0.00190551
chr16	11884556	11886556	7.12313	0.761442	0.162179	4.69507	0.003806
chr16	11902556	11904556	7.02954	0.648155	0.165903	3.90682	0.00848992
chr16	12011250	12013250	5.9388	0.91274	0.232894	3.91913	0.00837709
chr16	12065794	12067794	5.84703	0.91029	0.241187	3.7742	0.00982534
chr16	12131818	12133818	5.75144	0.975673	0.250407	3.89636	0.00858731
chr16	12171897	12173897	6.67818	0.716282	0.182254	3.93012	0.00827774
chr16	12182796	12184796	6.94257	0.770717	0.169588	4.54465	0.00440011
chr16	14052579	14054579	6.61069	0.869311	0.185877	4.67681	0.00387288
chr16	14732929	14734929	5.86268	0.998081	0.239736	4.16325	0.00646228
chr16	14748929	14750929	6.72902	0.76566	0.179635	4.26231	0.00583441
chr16	14750929	14752929	6.24237	0.964661	0.208931	4.61713	0.00410128
chr16	14760929	14762929	6.96278	1.69047	0.168711	10.0199	9.8826e-05
chr16	14762929	14764929	6.15801	1.01376	0.215092	4.71316	0.00374106
chr16	14764929	14766929	6.40129	0.813983	0.198258	4.10567	0.00686341
chr16	15670165	15672165	7.20033	1.1908	0.159284	7.47597	0.0004274
chr16	15700165	15702165	6.47042	0.870782	0.19397	4.48925	0.00464575
chr16	15702165	15704165	5.49927	1.6598	0.277871	5.97329	0.00125789
chr16	15704165	15706165	5.58236	1.05086	0.268286	3.91692	0.00839721
chr16	16123158	16125158	6.30745	0.803396	0.204418	3.93017	0.00827738
chr16	16307373	16309656	6.02291	0.853834	0.225742	3.78234	0.00973663
chr16	16315098	16318128	4.94165	1.49719	0.358678	4.17418	0.00638929
chr16	17476363	17479208	5.42214	5.58696	0.287276	19.4481	3.04585e-06
chr16	18586110	18588240	5.61743	1.35859	0.264403	5.13833	0.00253109
chr16	18804369	18806369	5.02479	1.42652	0.344563	4.1401	0.00662021
chr16	19004573	19006573	6.13	1.27662	0.217219	5.87711	0.00135778
chr16	19006573	19008573	6.90883	1.39424	0.171078	8.14974	0.000279274
chr16	19008573	19010573	6.52614	0.798998	0.190661	4.19068	0.00628089
chr16	19354407	19356407	6.09127	0.879551	0.220228	3.99381	0.00772856
chr16	19356407	19358407	5.98453	1.04051	0.228953	4.54463	0.00440022
chr16	19403868	19405868	7.87528	0.701164	0.139603	5.02257	0.0028081
chr16	19411868	19413868	5.33133	1.33657	0.299014	4.46992	0.00473521
chr16	19425868	19427868	6.98871	0.661362	0.167605	3.94595	0.00813716
chr16	19427868	19429868	7.44434	1.0789	0.151088	7.14091	0.000534645
chr16	19429868	19431868	6.61953	1.51607	0.185393	8.1776	0.000274585
chr16	19431868	19433868	6.19452	0.92901	0.212381	4.37426	0.00520859
chr16	19439868	19441868	7.83655	0.543494	0.1405	3.86828	0.008855
chr16	19441868	19443868	7.41318	0.605964	0.152059	3.98507	0.00780141
chr16	19715378	19717378	6.91147	0.670305	0.17096	3.92084	0.00836155
chr16	20621883	20623883	7.21875	1.4966	0.158615	9.4354	0.000134065
chr16	20623883	20625883	6.82352	1.18585	0.175005	6.77608	0.000689281
chr16	20625883	20627883	6.18063	0.916056	0.213404	4.29258	0.00565692
chr16	21232463	21234463	6.30218	1.13631	0.204776	5.54904	0.00177588
chr16	21234463	21236463	5.92292	0.975506	0.234291	4.16365	0.00645961
chr16	21255614	21257614	5.86379	1.007	0.239633	4.20226	0.00620608
chr16	22234938	22236938	6.41546	0.963008	0.197363	4.87938	0.00320126
chr16	23300813	23302813	5.659	1.20063	0.259922	4.61921	0.00409305
chr16	23312354	23314806	6.87993	0.757065	0.172382	4.39178	0.00511789
chr16	23328806	23330806	6.72883	0.976156	0.179644	5.43383	0.0019573
chr16	23330806	23332806	6.88113	1.12994	0.172328	6.55691	0.00080738
chr16	23332806	23334806	5.82927	0.927027	0.242854	3.81721	0.00936713
chr16	23373304	23375304	6.78106	0.741285	0.177047	4.18693	0.00630532
chr16	23401304	23403304	6.14543	0.878167	0.216042	4.06479	0.00716581
chr16	23409304	23411304	6.10262	0.935941	0.219339	4.26711	0.00580585
chr16	23411304	23413304	5.92488	1.22718	0.234118	5.24174	0.00231037
chr16	23502613	23504613	6.46774	0.736438	0.194133	3.79348	0.00961682
chr16	23504613	23506613	6.5397	0.918687	0.189875	4.83839	0.00332542
chr16	23709759	23711759	6.04071	0.871317	0.224281	3.88493	0.00869508
chr16	23723376	23725649	5.54576	1.24003	0.27244	4.55159	0.00437043
chr16	24128369	24130369	5.61161	1.18814	0.265041	4.48287	0.00467507
chr16	28608961	28610238	6.1502	0.858157	0.215681	3.97882	0.00785391
chr16	28620160	28622160	7.45912	0.738867	0.150634	4.90504	0.00312629
chr16	28995709	28997709	6.42923	0.762961	0.196501	3.88274	0.00871592
chr16	29855773	29857773	6.38906	0.804708	0.199039	4.04297	0.00733358
chr16	29994396	29996396	5.79229	1.02729	0.246392	4.16933	0.00642153
chr16	29998396	30000396	6.03913	0.965621	0.22441	4.30293	0.00559769
chr16	30000396	30002396	6.00986	1.09795	0.226824	4.84052	0.00331881
chr16	30002396	30004396	5.90801	0.892465	0.235618	3.78776	0.00967811
chr16	30114681	30116681	6.61892	0.70347	0.185425	3.79382	0.00961319
chr16	30839975	30841975	6.52851	0.823439	0.190523	4.322	0.00549043
chr16	31487819	31489819	7.94038	0.532194	0.138147	3.85237	0.00901094
chr16	31495819	31497819	6.61204	0.758197	0.185802	4.08066	0.00704662
chr16	31507819	31509819	6.0936	0.966287	0.220045	4.39131	0.00512031
chr16	31513819	31515819	6.40931	1.19412	0.19775	6.03854	0.001195
chr16	31521819	31523819	5.83573	1.11883	0.242246	4.61859	0.00409552
chr16	31523819	31525819	6.1349	1.08059	0.216844	4.98325	0.00291015
chr16	32349720	32352470	5.77112	1.02925	0.248458	4.14256	0.00660321
chr16	34235064	34237064	5.42008	1.43128	0.287535	4.97777	0.00292471
chr16	34272213	34274602	5.19849	1.23187	0.317571	3.87904	0.00875122
chr16	46897689	46899689	6.00241	0.948341	0.227447	4.16951	0.00642035
chr16	48159633	48161633	6.62693	0.867124	0.184989	4.68743	0.00383383
chr16	48161633	48163633	5.96555	0.994319	0.230574	4.31237	0.00554433
chr16	48165633	48167633	6.01734	1.55591	0.226202	6.87842	0.000641146
chr16	48167633	48169633	5.79963	1.12831	0.245682	4.59257	0.00419982
chr16	51440091	51442091	4.98682	1.33543	0.350909	3.80564	0.00948786
chr16	51442091	51444091	5.49551	1.42071	0.278318	5.10462	0.00260832
chr16	52579513	52581513	7.26702	0.806404	0.156904	5.13946	0.00252856
chr16	52581513	52583513	5.74937	1.14373	0.250612	4.56374	0.00431902
chr16	52591513	52593513	5.95765	0.874051	0.231254	3.77961	0.00976632
chr16	52593513	52595513	5.5095	1.04557	0.276661	3.77925	0.0097702
chr16	52595513	52597513	6.90589	0.665224	0.171209	3.88544	0.00869019
chr16	52597513	52599513	6.45759	0.778612	0.194751	3.99799	0.00769404
chr16	52599513	52601513	6.07377	0.875524	0.221615	3.95065	0.00809596
chr16	52607513	52609513	6.42489	0.912137	0.196772	4.63551	0.0040293
chr16	52611513	52613513	5.68379	1.10209	0.257309	4.28315	0.00571156
chr16	53076136	53078136	6.53138	1.19778	0.190356	6.29231	0.000983038
chr16	54048738	54050738	5.70856	1.14151	0.254745	4.48097	0.00468381
chr16	54314649	54316649	6.26904	1.00122	0.207057	4.83546	0.00333449
chr16	54316649	54318649	7.46596	0.98918	0.150426	6.57586	0.000796282
chr16	54320649	54322649	7.05473	0.636134	0.164877	3.85824	0.00895307
chr16	54451400	54453400	5.84227	1.03892	0.241632	4.2996	0.00561666
chr16	54459400	54461400	6.07187	1.09998	0.221767	4.96007	0.00297233
chr16	54463400	54465400	6.5724	0.724142	0.188009	3.85164	0.00901817
chr16	54465400	54467400	5.832	1.07712	0.242597	4.43994	0.00487793
chr16	54661849	54663849	5.8034	0.956374	0.245319	3.89849	0.00856734
chr16	54688549	54690549	6.75249	0.860964	0.178456	4.82451	0.00336871
chr16	54965149	54967149	8.18243	0.512737	0.133276	3.84718	0.00906256
chr16	54967149	54969149	7.557	0.856639	0.147746	5.79803	0.00144692
chr16	54969149	54971149	7.63654	1.08382	0.14554	7.44689	0.000435638
chr16	54971149	54973149	7.50899	1.15709	0.149138	7.75848	0.00035619
chr16	55356825	55359727	5.74062	1.03465	0.251489	4.11411	0.00680284
chr16	55998864	56000864	6.05299	1.03391	0.223284	4.6305	0.00404879
chr16	57534057	57536057	6.12858	0.945791	0.217328	4.35191	0.00532701
chr16	57536057	57538057	6.59096	1.06317	0.186968	5.68636	0.00158475
chr16	57546057	57548057	6.37604	0.765521	0.199876	3.82997	0.00923596
chr16	57655293	57657293	7.31931	0.812905	0.155114	5.24069	0.00231249
chr16	57990622	57992622	6.36634	0.842309	0.200506	4.20093	0.00621462
chr16	58026339	58028339	7.27839	0.681501	0.15651	4.35437	0.00531381
chr16	58065013	58067013	6.60935	0.708589	0.18595	3.81063	0.00943555
chr16	66959542	66961542	7.29722	0.637919	0.155863	4.09283	0.00695678
chr16	67033541	67035541	6.77943	0.736876	0.177127	4.16015	0.00648317
chr16	67205874	67207874	6.89771	0.688233	0.171577	4.01123	0.00758587
chr16	67396128	67398128	6.3219	0.829816	0.203443	4.07887	0.00705997
chr16	67398128	67400128	6.50023	0.947419	0.192184	4.92974	0.00305605
chr16	67425335	67427335	6.61407	0.830834	0.185691	4.47428	0.00471486
chr16	67437335	67439335	7.30503	0.625374	0.155596	4.0192	0.00752153
chr16	67491865	67493865	7.78745	0.623102	0.141674	4.39815	0.00508538
chr16	67493865	67495865	7.04991	0.747538	0.165072	4.52856	0.00446985
chr16	68097872	68099872	6.93185	0.679247	0.170057	3.99423	0.00772514
chr16	68941242	68943242	6.40878	0.747156	0.197784	3.77763	0.00978784
chr16	69119484	69121484	6.89394	0.97825	0.171747	5.69589	0.00157242
chr16	69121484	69123484	7.08516	0.848545	0.163661	5.18477	0.00242905
chr16	69123484	69125484	6.67645	0.896862	0.182345	4.9185	0.00308778
chr16	69127484	69129484	6.41979	1.03828	0.197091	5.26803	0.00225788
chr16	69129484	69131484	5.42246	1.15876	0.287236	4.03416	0.00740258
chr16	69131484	69133484	6.00012	1.27481	0.227639	5.60013	0.00170178
chr16	69133484	69135484	7.2474	1.06078	0.157593	6.73116	0.000711742
chr16	69135484	69137484	6.25139	1.07492	0.208293	5.16063	0.0024815
chr16	69757809	69759809	6.18204	1.17275	0.2133	5.49812	0.00185353
chr16	69759809	69761809	7.80103	0.84292	0.141345	5.96356	0.00126759
chr16	70221075	70222716	4.59945	1.84035	0.426153	4.31853	0.00550976
chr16	72049513	72051513	6.45322	0.859728	0.195018	4.40845	0.00503332
chr16	74431300	74433300	5.16592	1.26366	0.322387	3.91971	0.00837179
chr16	74774449	74776449	5.98005	1.00308	0.229334	4.3739	0.00521049
chr16	79673890	79675890	6.21865	0.941086	0.210627	4.46802	0.00474414
chr16	80646565	80648565	5.74937	1.0061	0.250613	4.01458	0.00755878
chr16	81309897	81311897	5.62136	1.02975	0.263974	3.90094	0.0085445
chr16	81322471	81324471	5.17146	1.23513	0.321561	3.84106	0.00912378
chr16	81326471	81328471	5.76896	0.949656	0.24867	3.81894	0.00934925
chr16	81614338	81616338	7.24792	0.783777	0.157574	4.97401	0.00293474
chr16	81616338	81618338	7.57588	0.613831	0.147212	4.16971	0.00641903
chr16	81618338	81620338	6.23625	0.825751	0.209366	3.94406	0.00815384
chr16	82361973	82363973	5.65682	1.26885	0.260153	4.87732	0.00320737
chr16	83746705	83748705	5.79148	0.95062	0.24647	3.85694	0.00896583
chr16	83836731	83838731	6.42313	0.809033	0.196882	4.10923	0.00683775
chr16	84171809	84173809	6.4089	0.767353	0.197776	3.8799	0.00874303
chr16	84401260	84403260	6.74935	0.810742	0.178613	4.53911	0.00442401
chr16	84429641	84431641	6.12995	0.852849	0.217223	3.92615	0.00831348
chr16	85032328	85034328	6.8971	0.645245	0.171604	3.76008	0.00998142
chr16	85394205	85396205	6.4194	0.827196	0.197115	4.1965	0.00624311
chr16	85516470	85518470	6.40453	0.787668	0.198053	3.97706	0.00786879
chr16	87249667	87251918	6.22946	0.91813	0.209851	4.37516	0.0052039
chr16	87905161	87907161	6.64727	0.910847	0.183892	4.95316	0.00299116
chr16	88453469	88455469	7.06492	0.668362	0.164467	4.06381	0.00717327
chr16	88767274	88769274	6.95035	0.643245	0.169249	3.80059	0.0095412
chr16	89266208	89268208	6.35993	1.57396	0.200924	7.83361	0.000339661
chr16	89308827	89310827	6.22954	1.09908	0.209845	5.23757	0.00231882
chr16	89310827	89312827	6.21511	1.40299	0.210883	6.65295	0.000752925
chr16	89312827	89315609	6.45567	0.850307	0.194869	4.36349	0.00526525
chr16	89322861	89324861	6.87836	0.697831	0.172454	4.04648	0.00730627
chr16	89358466	89360466	6.15309	1.4411	0.215463	6.68836	0.000733941
chr17	82346	84346	5.74588	1.22885	0.250962	4.89658	0.00315078
chr17	84346	86346	5.48903	1.16476	0.279091	4.17341	0.00639438
chr17	195118	197118	3.54961	4.29473	0.768161	5.59093	0.00171485
chr17	203118	205118	6.75986	0.941444	0.178091	5.28632	0.0022222
chr17	607704	609704	5.51328	1.45677	0.276216	5.27401	0.00224615
chr17	627654	630332	6.24991	0.876623	0.208398	4.20649	0.00617899
chr17	992080	994080	6.5775	0.711415	0.187721	3.78974	0.00965682
chr17	2248545	2250545	6.25032	0.849346	0.208369	4.07617	0.00708014
chr17	2448156	2450156	5.91055	1.42928	0.235391	6.07192	0.00116427
chr17	2467086	2469086	6.09228	0.833333	0.220149	3.78531	0.00970457
chr17	2862960	2864960	6.5805	0.879102	0.187553	4.68722	0.00383459
chr17	4385692	4387692	7.34543	0.591993	0.154244	3.83803	0.00915425
chr17	4391692	4393692	6.85182	0.881786	0.173676	5.07718	0.00267323
chr17	4402481	4404481	6.49506	0.73562	0.192491	3.82158	0.00932203
chr17	4416481	4418481	7.40627	0.693218	0.152277	4.55236	0.00436717
chr17	4422481	4424481	7.19782	0.707946	0.159375	4.44201	0.00486796
chr17	4623850	4625850	6.32154	0.769166	0.203467	3.7803	0.00975882
chr17	4927607	4929607	6.08235	0.833417	0.220933	3.77226	0.00984667
chr17	5333303	5335303	5.9999	0.934425	0.227657	4.10452	0.00687167
chr17	6454681	6456681	7.02822	0.67219	0.165958	4.05037	0.00727616
chr17	6469915	6471915	6.37321	0.919276	0.20006	4.59501	0.00418988
chr17	6756226	6758556	5.86947	1.7005	0.23911	7.11178	0.000545381
chr17	7854439	7856439	5.9958	1.27101	0.228002	5.57454	0.00173843
chr17	7856439	7858439	5.45772	1.28216	0.282875	4.53262	0.00445214
chr17	7858439	7860439	6.19026	1.55351	0.212694	7.30397	0.000478936
chr17	7860439	7862439	5.53233	1.81761	0.273991	6.63382	0.000763422
chr17	7862439	7864439	5.79481	1.37014	0.246148	5.56631	0.00175042
chr17	7941597	7943597	6.38747	0.786971	0.19914	3.95184	0.00808553
chr17	15796525	15798525	6.58189	0.759147	0.187475	4.04932	0.00728426
chr17	16921664	16923664	6.99285	0.848862	0.167431	5.06993	0.00269068
chr17	17280202	17282202	6.33813	0.987461	0.20236	4.87972	0.00320024
chr17	17440598	17442598	6.49111	0.759915	0.192726	3.94297	0.00816339
chr17	17464598	17466598	6.88179	0.907925	0.172298	5.26951	0.00225496
chr17	18280218	18282218	6.75504	0.826762	0.17833	4.63615	0.00402684
chr17	18964857	18966119	4.25504	2.63918	0.512313	5.1515	0.00250165
chr17	18966566	18968113	4.28515	2.27852	0.503933	4.52148	0.00450095
chr17	19014217	19016195	7.03506	0.720163	0.165677	4.34679	0.00535458
chr17	19566659	19568659	6.5115	0.884657	0.191518	4.61918	0.00409318
chr17	25596050	25598050	6.57165	0.918302	0.188051	4.88327	0.00318976
chr17	25854810	25856810	6.23289	0.834132	0.209605	3.97954	0.00784789
chr17	25856810	25858810	7.7682	0.817535	0.142145	5.75144	0.00150266
chr17	25858810	25860810	7.40147	0.87902	0.152429	5.76674	0.00148408
chr17	25864810	25866810	6.61837	0.720773	0.185456	3.8865	0.00868019
chr17	25866810	25868810	7.92468	0.622633	0.138492	4.4958	0.00461592
chr17	32128252	32130252	6.44815	1.08907	0.195329	5.57556	0.00173695
chr17	32130252	32132252	5.84676	1.14239	0.241213	4.73602	0.00366087
chr17	32553695	32555695	6.5078	1.06663	0.191736	5.563	0.00175526
chr17	34099994	34101994	7.55657	0.947726	0.147759	6.414	0.000897207
chr17	34101994	34103994	6.61924	1.1899	0.185408	6.41774	0.00089471
chr17	34103994	34105994	6.92346	0.900357	0.170427	5.28294	0.00222874
chr17	34105994	34107994	6.09206	1.0894	0.220167	4.94808	0.00300509
chr17	34109994	34111994	7.03295	0.93697	0.165763	5.65245	0.00162961
chr17	34113994	34115994	6.47532	0.827311	0.193674	4.27166	0.00577887
chr17	34119994	34121994	6.05232	1.32455	0.223338	5.93072	0.001301
chr17	34121994	34123994	6.88815	0.683743	0.172009	3.97505	0.00788585
chr17	35098082	35100082	6.24137	0.991268	0.209002	4.74286	0.00363724
chr17	35277647	35279647	6.13372	0.968364	0.216934	4.46386	0.00476365
chr17	36068622	36070622	6.94113	0.703675	0.169651	4.14779	0.00656724
chr17	36070622	36072622	6.9067	0.941181	0.171173	5.49842	0.00185305
chr17	36072622	36074622	6.99572	0.803685	0.16731	4.80357	0.00343529
chr17	36101324	36103324	8.13609	0.924714	0.134146	6.89332	0.000634472
chr17	36103324	36105324	8.34335	0.885103	0.130462	6.78439	0.000685221
chr17	36283694	36285284	7.41317	1.0626	0.152059	6.98808	0.000593878
chr17	36285284	36287284	7.81288	1.32482	0.141061	9.39185	0.000137238
chr17	36287284	36289284	7.69145	1.13118	0.144086	7.8507	0.000336028
chr17	36289284	36291284	7.26485	1.09134	0.15698	6.95211	0.000608917
chr17	36291284	36293284	7.67337	1.0989	0.144559	7.60175	0.000393807
chr17	36293284	36294623	7.26638	0.99737	0.156927	6.35565	0.000937219
chr17	36474055	36475927	5.2074	1.33192	0.316272	4.2113	0.00614841
chr17	36475927	36477927	6.45324	0.85811	0.195017	4.40018	0.00507509
chr17	36524502	36526502	5.95184	1.03637	0.231758	4.47177	0.00472655
chr17	37782507	37784507	6.96193	1.01181	0.168748	5.99596	0.00123561
chr17	37784507	37786507	6.95512	0.848515	0.169042	5.01955	0.00281577
chr17	37786507	37788507	7.20018	0.785461	0.159289	4.93103	0.00305243
chr17	37788507	37790507	6.85277	0.889664	0.173632	5.12384	0.00256397
chr17	37938040	37940040	7.12113	0.684129	0.162256	4.21635	0.00611644
chr17	38104250	38106250	7.30334	0.856222	0.155654	5.50081	0.00184933
chr17	39679179	39681179	6.78075	0.677334	0.177063	3.82539	0.00928286
chr17	39681179	39683179	6.19841	0.867672	0.212097	4.09092	0.00697076
chr17	39685179	39687179	7.09089	0.632652	0.163435	3.87097	0.00882887
chr17	39806656	39808656	7.57808	0.972702	0.14715	6.61028	0.000776573
chr17	39808656	39810656	7.72559	0.85913	0.14321	5.9991	0.00123256
chr17	39810656	39812656	8.67718	0.825434	0.125535	6.57534	0.000796584
chr17	39812656	39814656	7.75895	0.93085	0.142373	6.5381	0.000818585
chr17	40624567	40626567	6.17159	0.896762	0.214076	4.18898	0.00629193
chr17	40626567	40628567	6.28024	0.786723	0.20628	3.81387	0.00940186
chr17	40947568	40949568	6.12975	0.845776	0.217238	3.89331	0.00861587
chr17	41621448	41623448	6.68122	0.753858	0.182094	4.13993	0.00662138
chr17	42081165	42083165	6.86933	0.654855	0.172867	3.7882	0.00967345
chr17	43298796	43300796	7.0773	0.622852	0.163972	3.79852	0.00956318
chr17	43300796	43302796	7.44237	0.709608	0.151148	4.69478	0.00380707
chr17	43302796	43304796	7.43852	0.590596	0.151267	3.90432	0.00851308
chr17	43304796	43306796	8.01101	0.683263	0.13664	5.00044	0.002865
chr17	43364462	43366462	6.38811	0.763448	0.1991	3.8345	0.00918995
chr17	45810572	45812572	6.34644	0.804618	0.20181	3.98701	0.00778517
chr17	46583369	46585369	5.98709	0.941958	0.228736	4.11809	0.00677447
chr17	46618487	46620487	7.81725	0.752075	0.140957	5.33549	0.00212949
chr17	46620487	46622487	7.5982	0.728707	0.146588	4.97111	0.00294251
chr17	46640487	46642487	6.94017	0.705732	0.169693	4.15889	0.00649172
chr17	46658487	46660487	7.64679	0.622501	0.145264	4.2853	0.00569904
chr17	46678487	46680487	5.84016	1.32883	0.24183	5.49488	0.0018586
chr17	46680487	46682487	6.18589	1.50985	0.213016	7.08797	0.000554341
chr17	46686487	46688487	7.13208	0.839149	0.161835	5.1852	0.00242813
chr17	46688487	46690487	6.67976	1.13809	0.182171	6.24737	0.00101714
chr17	47912228	47914228	7.31182	0.783639	0.155367	5.04381	0.00275472
chr17	47949612	47951612	6.52508	0.827415	0.190723	4.33831	0.0054006
chr17	48112654	48114654	7.51906	0.632313	0.148843	4.2482	0.00591937
chr17	48523335	48525335	6.29485	0.794908	0.205276	3.87239	0.00881515
chr17	48931495	48933495	6.0874	1.08234	0.220534	4.90783	0.00311825
chr17	48995936	48997936	7.22467	0.64853	0.158402	4.09419	0.00694677
chr17	49164911	49166911	5.56343	1.10064	0.270422	4.0701	0.00712566
chr17	49168911	49170911	5.51876	1.10021	0.275573	3.99245	0.00773989
chr17	49170911	49172911	6.32378	0.947979	0.203317	4.66257	0.00392601
chr17	49174911	49176911	5.95806	0.91704	0.231219	3.96612	0.00796202
chr17	49180911	49182911	5.85387	1.14413	0.240551	4.75629	0.0035914
chr17	49182911	49184911	6.13525	1.27373	0.216818	5.87464	0.00136047
chr17	49184911	49186911	5.45681	1.08747	0.282986	3.84283	0.00910602
chr17	50224404	50226404	6.35209	0.897675	0.201438	4.45633	0.0047993
chr17	53359392	53361392	6.51646	1.07019	0.191226	5.59645	0.00170699
chr17	53361392	53363392	7.33146	0.908103	0.154707	5.86982	0.00136573
chr17	53363392	53365392	6.28235	0.794759	0.206134	3.85554	0.0089796
chr17	54185465	54187465	6.7092	0.701011	0.180645	3.8806	0.00873629
chr17	54187465	54189465	6.76183	0.738589	0.177993	4.14955	0.00655523
chr17	55057066	55059066	5.58221	1.10884	0.268303	4.1328	0.00667094
chr17	55109296	55111296	6.82613	0.751429	0.174881	4.2968	0.00563269
chr17	55111296	55113296	6.82215	0.757101	0.17507	4.32457	0.00547617
chr17	55121964	55124675	6.36353	1.00794	0.200689	5.0224	0.00280853
chr17	55484226	55486226	7.03503	0.769968	0.165678	4.64738	0.00398361
chr17	55604532	55606532	5.83182	0.935085	0.242614	3.85421	0.00899274
chr17	55687848	55689848	4.13074	8.18421	0.548817	14.9125	1.25397e-05
chr17	55972089	55974089	7.14795	0.692249	0.161231	4.29352	0.00565155
chr17	56409036	56411036	7.1834	0.758903	0.159905	4.74595	0.00362665
chr17	56411036	56413036	7.71265	0.686815	0.143539	4.78485	0.00349615
chr17	56413036	56415036	7.97638	0.621661	0.13737	4.52545	0.00448349
chr17	57044619	57047327	5.99028	0.94801	0.228467	4.14944	0.00655598
chr17	57881576	57883576	6.859	0.914464	0.173343	5.27545	0.00224333
chr17	58963746	58966094	5.52948	1.10385	0.274321	4.02392	0.00748382
chr17	60675921	60677921	6.34333	1.4137	0.202015	6.99796	0.000589821
chr17	60677921	60679921	5.88756	1.06798	0.23746	4.49751	0.00460813
chr17	60867614	60869614	6.68128	1.08118	0.182092	5.93756	0.00129396
chr17	60937165	60939165	7.13411	0.66471	0.161758	4.10929	0.00683731
chr17	61001413	61003413	5.91658	1.01756	0.234854	4.33273	0.00543116
chr17	62078592	62080592	6.95806	0.939926	0.168915	5.56449	0.00175308
chr17	64670958	64672958	7.37851	0.606418	0.153164	3.95927	0.00802096
chr17	64772270	64774270	6.83342	0.886727	0.174537	5.08045	0.00266539
chr17	64774270	64776270	5.91389	1.1169	0.235093	4.7509	0.00360974
chr17	66083137	66085137	6.59204	0.717819	0.186908	3.84049	0.00912947
chr17	66230774	66232774	6.68837	0.856891	0.181721	4.71541	0.0037331
chr17	66285915	66287915	6.74925	0.766993	0.178618	4.29404	0.00564855
chr17	66521672	66523672	5.9892	1.25101	0.228559	5.47348	0.00189252
chr17	66537672	66539672	6.96011	0.853698	0.168826	5.05666	0.00272299
chr17	66539672	66541672	6.50584	0.851878	0.191852	4.44028	0.00487629
chr17	66575162	66577162	7.63079	0.557002	0.145696	3.82305	0.00930684
chr17	66577162	66579162	6.84423	0.742463	0.17403	4.26629	0.00581068
chr17	66579162	66581162	6.1881	0.812623	0.212853	3.81777	0.00936137
chr17	66595162	66597162	8.45522	0.783534	0.128682	6.08891	0.00114898
chr17	70337702	70339702	6.00023	0.966094	0.22763	4.24415	0.00594399
chr17	70440760	70442760	5.13554	1.41548	0.326979	4.32898	0.0054518
chr17	70459037	70461037	6.61315	0.816349	0.185742	4.39508	0.00510105
chr17	70585820	70587820	6.7724	0.858134	0.177472	4.83533	0.00333489
chr17	70636150	70638749	6.35562	0.844479	0.201206	4.19708	0.0062394
chr17	70701271	70703271	6.2287	0.820945	0.209905	3.91103	0.00845118
chr17	70711271	70713271	6.29233	0.954483	0.205448	4.64586	0.00398944
chr17	71284891	71286891	6.49792	0.735814	0.192321	3.82597	0.0092769
chr17	71288891	71290891	6.63563	0.78446	0.184518	4.25139	0.00589999
chr17	72263728	72265728	6.34323	1.08382	0.202022	5.36487	0.00207626
chr17	72428449	72430449	7.35431	0.846214	0.153952	5.49662	0.00185587
chr17	72430449	72432449	6.30115	0.846597	0.204846	4.13285	0.00667058
chr17	73527107	73529107	6.55729	0.730417	0.188865	3.8674	0.00886353
chr17	73635066	73637066	7.14806	0.736778	0.161227	4.56981	0.00429358
chr17	73641066	73643066	8.23432	0.506932	0.132334	3.8307	0.0092286
chr17	73904423	73906423	7.01403	0.681624	0.166544	4.09275	0.00695736
chr17	74047016	74049016	7.00801	0.693787	0.166795	4.15952	0.00648744
chr17	74134170	74136170	7.80585	0.734578	0.141229	5.20132	0.00239386
chr17	74638479	74640479	7.87096	0.560499	0.139702	4.01211	0.00757869
chr17	74784757	74786757	5.5851	1.14314	0.267979	4.26579	0.00581369
chr17	75250379	75252379	7.51449	0.603671	0.148977	4.05211	0.00726272
chr17	76263479	76265479	6.52742	0.724868	0.190586	3.80336	0.00951188
chr17	76273479	76275479	6.58969	1.01371	0.187039	5.41979	0.00198086
chr17	76409705	76411705	6.97588	0.633136	0.16815	3.7653	0.0099234
chr17	78586101	78588101	5.77073	1.06643	0.248497	4.2915	0.00566313
chr17	78994717	78996717	6.4175	0.824139	0.197235	4.17847	0.00636091
chr17	79004717	79006717	7.4127	0.662069	0.152074	4.35361	0.0053179
chr17	79038717	79040717	6.71973	0.782953	0.180106	4.34717	0.00535252
chr17	79044717	79046717	7.11828	0.872841	0.162366	5.37576	0.00205692
chr17	79054717	79056717	6.71094	0.875284	0.180556	4.84773	0.00329664
chr17	79056717	79058717	6.81846	0.770084	0.175245	4.39433	0.00510487
chr17	79104426	79106426	6.26158	1.61433	0.207578	7.77698	0.000352033
chr17	79308496	79310496	6.75067	0.688148	0.178547	3.85415	0.00899331
chr17	79351522	79353598	6.74512	0.700874	0.178824	3.91935	0.00837511
chr17	79948905	79950905	7.41813	0.593668	0.151903	3.90821	0.00847716
chr17	79950905	79952905	6.37033	0.784406	0.200246	3.91721	0.00839461
chr17	79952905	79954905	6.05543	0.945368	0.223086	4.23768	0.00598361
chr17	79970662	79972662	7.26091	0.898364	0.157118	5.71778	0.00154448
chr17	80070073	80072073	6.69723	1.71145	0.181262	9.44187	0.000133601
chr17	80076073	80078073	6.45281	1.12239	0.195043	5.75457	0.00149884
chr17	80091428	80093428	5.77321	1.63283	0.248253	6.5773	0.000795445
chr17	80109168	80111168	6.3262	0.932542	0.203155	4.59031	0.00420903
chr17	80540450	80542450	5.82896	1.1138	0.242883	4.58573	0.00422775
chr17	80562450	80564450	6.34576	0.903589	0.201855	4.47643	0.00470489
chr17	80593182	80595182	6.58855	2.00271	0.187102	10.7038	7.05257e-05
chr17	80595182	80597182	6.03731	1.73715	0.224559	7.73584	0.000361355
chr17	80597182	80599182	5.32992	1.21264	0.299201	4.05294	0.00725639
chr17	80611182	80613182	6.60038	0.910223	0.186445	4.88199	0.00319354
chr17	80640747	80643630	6.47432	0.787342	0.193735	4.06402	0.00717169
chr17	80643630	80645630	6.30954	0.940768	0.204276	4.60537	0.00414811
chr17	80772521	80774521	5.95596	0.907359	0.2314	3.92117	0.00835858
chr17	80795613	80797613	7.49656	0.802148	0.149506	5.36531	0.00207547
chr17	80797613	80799613	6.29755	0.840356	0.205092	4.09747	0.00692287
chr17	80816749	80818749	8.32879	0.597179	0.130704	4.56895	0.00429718
chr17	80832749	80834749	7.80754	0.605463	0.141189	4.28832	0.00568152
chr17	80834749	80836749	6.7439	0.715134	0.178885	3.99772	0.00769629
chr17	80836749	80838749	7.02717	0.829362	0.166001	4.99613	0.00287623
chr17	80844749	80846749	7.275	0.628466	0.156627	4.0125	0.00757552
chr17	80848749	80850749	7.28004	0.74431	0.156452	4.75742	0.00358758
chr17	80967543	80969543	6.29156	0.913942	0.205501	4.44739	0.00484204
chr17	81048633	81050633	6.72101	1.25619	0.180041	6.97723	0.000598366
chr17	81189076	81190522	2.80997	4.60827	1.21124	3.80459	0.00949896
chr18	3116563	3118563	6.56623	0.804862	0.188357	4.27306	0.00577061
chr18	3118563	3120563	6.70264	0.760376	0.180982	4.20139	0.00621167
chr18	3787087	3789087	6.74404	0.811645	0.178879	4.53741	0.00443135
chr18	7870681	7872681	6.40152	0.834824	0.198244	4.2111	0.00614964
chr18	7921204	7923204	6.50212	0.901996	0.192072	4.69613	0.00380216
chr18	9637636	9639636	6.91114	1.12381	0.170975	6.57295	0.000797976
chr18	9641636	9643636	6.67655	0.823176	0.18234	4.51452	0.00453177
chr18	9674607	9676607	5.95639	0.898222	0.231363	3.8823	0.00872011
chr18	9833990	9835990	6.99986	0.782125	0.167136	4.67958	0.00386265
chr18	9835990	9837990	7.04606	1.09101	0.165228	6.60305	0.000780665
chr18	9837990	9839990	7.60041	0.917596	0.146527	6.26229	0.00100567
chr18	9849990	9851990	6.52326	0.740717	0.190829	3.88157	0.00872703
chr18	9853990	9855990	7.52637	0.890545	0.148629	5.99172	0.00123974
chr18	9855990	9857990	6.19923	0.90804	0.212037	4.28246	0.00571555
chr18	12551028	12553028	6.38624	0.941916	0.19922	4.72803	0.00368867
chr18	12553028	12555756	5.85362	0.926977	0.240574	3.85318	0.00900289
chr18	12586609	12588609	5.37615	1.12212	0.293128	3.82809	0.00925516
chr18	12588609	12590609	5.69309	1.02417	0.256341	3.99536	0.00771579
chr18	12847540	12849540	6.02441	1.02907	0.225618	4.5611	0.00433013
chr18	12849540	12851540	5.82619	1.2107	0.243145	4.97933	0.00292056
chr18	13267967	13269967	6.64406	0.712148	0.184064	3.86902	0.00884776
chr18	19623966	19625966	6.16466	0.877469	0.214594	4.08898	0.00698505
chr18	19744764	19746764	6.73102	1.48414	0.179534	8.26666	0.000260201
chr18	19746764	19748764	6.71294	0.811241	0.180453	4.49558	0.00461692
chr18	19756764	19758764	6.2086	0.838948	0.211354	3.9694	0.00793391
chr18	20903661	20905661	6.3268	0.78849	0.203115	3.882	0.008723
chr18	21130882	21132882	6.84174	0.718475	0.174146	4.12569	0.00672071
chr18	21268874	21270874	6.70101	0.814183	0.181066	4.4966	0.00461228
chr18	22378520	22380520	6.25541	0.982076	0.20801	4.72128	0.00371234
chr18	24443657	24445657	6.81368	1.31587	0.175473	7.49903	0.000420997
chr18	33059701	33061701	5.95726	0.989957	0.231288	4.28019	0.00572883
chr18	33405813	33407813	6.26186	0.794647	0.207558	3.82856	0.00925042
chr18	43408113	43410113	6.20489	0.894558	0.211624	4.22712	0.00604895
chr18	44978943	44980943	5.68401	1.36649	0.257286	5.31116	0.00217478
chr18	45351101	45353101	6.40873	1.07295	0.197787	5.42478	0.00197245
chr18	45353101	45355101	6.20677	1.55361	0.211487	7.34611	0.000465665
chr18	45981154	45983154	6.84579	0.663983	0.173957	3.81693	0.00937002
chr18	46598746	46600746	6.0218	0.874807	0.225833	3.87368	0.00880271
chr18	46600746	46602746	6.26911	1.01891	0.207052	4.92103	0.0030806
chr18	46602746	46604746	5.59721	1.41301	0.26663	5.29952	0.00219686
chr18	47384478	47386478	6.71515	0.702976	0.18034	3.89806	0.00857138
chr18	50948840	50950840	5.37305	1.12237	0.293529	3.82371	0.00930003
chr18	52433049	52435049	6.46829	0.871067	0.194099	4.48774	0.0046527
chr18	55642348	55644348	6.70598	0.848418	0.18081	4.69231	0.00381603
chr18	55644348	55646348	5.35337	1.13659	0.296096	3.83858	0.00914876
chr18	55646348	55648348	5.65986	1.24876	0.25983	4.80608	0.00342724
chr18	55753987	55755987	6.8097	0.825277	0.175663	4.69806	0.00379518
chr18	55759987	55761987	6.33867	0.857649	0.202324	4.23899	0.00597558
chr18	55761987	55763987	6.46841	1.03982	0.194093	5.35737	0.0020897
chr18	55763987	55765987	6.51257	0.882707	0.191455	4.61052	0.00412753
chr18	55783987	55785987	7.03244	0.672929	0.165784	4.05906	0.00720941
chr18	55785987	55787987	6.37529	1.08473	0.199925	5.42567	0.00197094
chr18	55900240	55902240	5.48316	1.19344	0.279794	4.26542	0.00581585
chr18	55928223	55930223	6.29732	0.809388	0.205107	3.94618	0.00813516
chr18	55932223	55934223	5.75394	0.944264	0.250158	3.77467	0.00982017
chr18	55934223	55936223	6.08065	0.866739	0.221068	3.92068	0.00836295
chr18	55936223	55938223	6.80399	0.771036	0.175937	4.38246	0.00516592
chr18	55944223	55946223	5.64023	1.23883	0.261929	4.72965	0.00368303
chr18	55946223	55948223	6.00383	1.08343	0.227328	4.76593	0.00355892
chr18	55952223	55954223	6.36833	1.6767	0.200376	8.36777	0.000244929
chr18	55976223	55978223	6.89512	0.856364	0.171693	4.98775	0.00289824
chr18	55978223	55980223	6.35567	0.960279	0.201203	4.7727	0.00353632
chr18	57575956	57577956	5.66134	1.17481	0.259673	4.5242	0.00448898
chr18	64662841	64664841	4.55909	1.64795	0.435219	3.78648	0.00969189
chr18	71864446	71866446	7.21984	1.22	0.158576	7.69346	0.000371261
chr18	71901384	71903384	6.53604	0.809992	0.190086	4.26118	0.00584113
chr18	71915384	71917384	6.13333	1.08145	0.216964	4.98445	0.00290697
chr18	71953384	71955384	6.00873	0.868457	0.226919	3.82717	0.00926462
chr18	71955384	71957384	7.29294	0.69257	0.156009	4.4393	0.00488105
chr18	71957384	71959384	7.56598	0.562892	0.147491	3.81644	0.00937509
chr18	74087797	74089797	6.02982	1.17867	0.225173	5.23451	0.00232505
chr18	74140210	74142210	5.7837	0.960695	0.247227	3.88589	0.00868599
chr18	77615636	77618351	6.23964	0.981475	0.209125	4.69325	0.00381262
chr18	77713758	77715758	6.5044	0.787976	0.191937	4.10539	0.00686545
chr19	290086	292086	7.10611	0.653671	0.162838	4.01423	0.00756158
chr19	750586	752586	6.67304	0.760678	0.182524	4.16755	0.00643347
chr19	1165750	1167750	7.09686	0.972225	0.1632	5.95726	0.00127392
chr19	1167750	1169750	7.85541	0.769504	0.14006	5.49409	0.00185983
chr19	1181750	1183750	7.13799	0.682826	0.16161	4.22515	0.00606121
chr19	1748049	1750049	5.38588	1.34487	0.291875	4.60769	0.00413882
chr19	2634191	2636191	6.75772	0.745945	0.178196	4.18608	0.00631087
chr19	3171950	3173950	5.90027	0.92315	0.236312	3.90649	0.00849301
chr19	3173950	3175950	5.39922	2.144	0.290169	7.3888	0.000452658
chr19	3175950	3177950	8.22453	0.789348	0.132509	5.95692	0.00127426
chr19	3177950	3179950	7.03629	0.705586	0.165627	4.2601	0.00584763
chr19	3397900	3399900	6.92996	0.723801	0.17014	4.25414	0.00588342
chr19	4799581	4801581	6.60457	0.96384	0.186213	5.176	0.00244795
chr19	6066525	6068525	7.36446	0.616508	0.15362	4.01321	0.00756982
chr19	7412723	7415205	6.15287	0.825215	0.21548	3.82967	0.00923908
chr19	9120006	9122006	5.55436	1.24114	0.271454	4.57218	0.00428371
chr19	10244875	10246875	6.7761	1.27386	0.17729	7.18519	0.000518798
chr19	10387932	10389932	6.1455	0.827617	0.216037	3.83091	0.00922645
chr19	10393932	10395932	6.58161	0.801686	0.18749	4.27588	0.00575405
chr19	13106450	13108450	7.49173	0.729968	0.14965	4.87783	0.00320586
chr19	13108450	13110450	6.3196	0.932301	0.203598	4.57914	0.00425487
chr19	13110450	13112450	6.35129	0.769445	0.20149	3.81877	0.00935101
chr19	13112450	13114450	7.11446	0.72684	0.162514	4.47247	0.00472329
chr19	13116450	13118450	7.07618	0.703041	0.164017	4.28639	0.00569273
chr19	13118450	13120450	6.79071	0.789391	0.176578	4.47049	0.00473254
chr19	13122450	13124450	6.92984	0.908829	0.170146	5.34148	0.00211851
chr19	13124450	13126450	7.24504	1.27608	0.157676	8.09302	0.000289118
chr19	13126450	13128450	6.72928	0.946442	0.179621	5.26909	0.00225579
chr19	13128450	13130450	7.2261	0.787451	0.158351	4.97281	0.00293796
chr19	13130450	13132450	6.73807	0.847404	0.179178	4.7294	0.0036839
chr19	13134450	13136450	7.47493	0.871941	0.150154	5.80697	0.00143652
chr19	13136450	13138450	7.29689	0.637395	0.155874	4.08918	0.00698358
chr19	16044405	16046602	5.6278	1.00612	0.263274	3.82158	0.00932199
chr19	17135511	17137511	6.37554	0.798612	0.199909	3.99488	0.00771972
chr19	17515744	17517744	7.78551	0.636833	0.141721	4.49357	0.00462605
chr19	17905123	17907123	7.06543	0.707449	0.164447	4.302	0.00560299
chr19	17907123	17909123	6.82752	0.685312	0.174815	3.92021	0.00836731
chr19	18492559	18494559	6.6866	0.705155	0.181814	3.87845	0.00875694
chr19	18494559	18496559	6.05373	0.866597	0.223224	3.88219	0.00872118
chr19	20188163	20190163	6.14415	0.814426	0.21614	3.76806	0.0098929
chr19	20192163	20194163	5.8382	1.15805	0.242014	4.78507	0.00349543
chr19	20260966	20263361	5.08124	1.59136	0.335432	4.7442	0.00363264
chr19	20263361	20265361	5.06	1.53311	0.338825	4.52477	0.00448649
chr19	20265361	20267361	5.20335	1.9306	0.316861	6.09288	0.00114544
chr19	20277361	20279361	7.02307	0.748165	0.16617	4.50241	0.004586
chr19	20279361	20281361	4.51605	1.71751	0.445169	3.85811	0.00895435
chr19	20379274	20381274	4.9594	1.38952	0.355595	3.90761	0.00848269
chr19	20381274	20383274	5.73516	1.53701	0.252038	6.0983	0.00114062
chr19	20605929	20608624	6.99514	1.14769	0.167334	6.85869	0.000650108
chr19	20613609	20615905	5.55172	1.18932	0.271757	4.37643	0.00519728
chr19	20652515	20654515	5.64178	1.31324	0.261763	5.0169	0.00282255
chr19	20847155	20849155	6.52967	1.05489	0.190456	5.53876	0.00179125
chr19	20946287	20948287	5.07606	1.49414	0.336255	4.44349	0.00486081
chr19	21311318	21313318	5.98183	0.974665	0.229183	4.25278	0.00589161
chr19	21313318	21315318	5.67858	1.0252	0.257855	3.97589	0.0078787
chr19	21750005	21752774	6.47689	1.01117	0.193579	5.22355	0.00234751
chr19	23880964	23883837	5.65863	1.12167	0.259961	4.31477	0.00553084
chr19	24098938	24100938	5.25054	1.29348	0.310095	4.17122	0.00640894
chr19	24140017	24142843	6.48329	0.789662	0.193195	4.08739	0.00699674
chr19	28927232	28929232	5.76285	1.14841	0.249273	4.60702	0.0041415
chr19	33529996	33531996	5.41796	1.17988	0.2878	4.09964	0.00690709
chr19	33531996	33533996	6.34974	1.30735	0.201592	6.48511	0.000851127
chr19	33543996	33545996	5.66761	1.07896	0.259009	4.16573	0.00644568
chr19	33765853	33767853	6.8029	0.844042	0.175989	4.79598	0.00345982
chr19	33779853	33781853	6.73002	0.996769	0.179584	5.55043	0.00177381
chr19	33781853	33783853	7.50099	0.98847	0.149375	6.61737	0.000772584
chr19	33783853	33785853	7.05061	0.759538	0.165044	4.60204	0.00416151
chr19	33791853	33793853	6.92583	0.77172	0.170322	4.53093	0.0044595
chr19	33793853	33795853	7.45759	0.665953	0.150681	4.41962	0.00497755
chr19	34248429	34250429	5.85476	0.954833	0.240468	3.97073	0.0079226
chr19	35606542	35608542	7.51215	0.573127	0.149046	3.84531	0.00908114
chr19	36000077	36002077	6.88471	0.674581	0.172165	3.91823	0.00838526
chr19	38794474	38797111	7.38342	0.617236	0.153006	4.03407	0.00740335
chr19	39242615	39244615	6.1198	1.16614	0.218004	5.34918	0.00210448
chr19	39327288	39329288	7.00998	0.783427	0.166713	4.69927	0.00379083
chr19	39657585	39659585	6.81807	0.659833	0.175264	3.7648	0.00992891
chr19	40048089	40051021	7.10948	0.650687	0.162707	3.99912	0.00768474
chr19	41352926	41354926	4.92767	1.72096	0.361133	4.76545	0.00356055
chr19	41354926	41356926	5.28539	1.58636	0.305238	5.19711	0.00240274
chr19	41358926	41360926	4.75972	2.00405	0.392556	5.10514	0.00260712
chr19	41360926	41362926	5.31165	2.05549	0.301655	6.81403	0.000670954
chr19	41362926	41364926	4.833	1.578	0.378395	4.17025	0.00641546
chr19	41364926	41366926	4.71585	1.62047	0.401384	4.0372	0.00737869
chr19	41366926	41368926	5.23671	1.62702	0.312055	5.2139	0.00236749
chr19	41368926	41370926	5.41657	1.17418	0.287975	4.07738	0.00707109
chr19	41370926	41372926	5.67966	1.48377	0.257742	5.75681	0.0014961
chr19	41427698	41429698	6.57819	0.767696	0.187682	4.0904	0.00697458
chr19	41429698	41431698	7.05841	0.971224	0.164729	5.8959	0.00133756
chr19	41431698	41433698	5.71179	1.14479	0.254413	4.49972	0.00459812
[truncated: 2,618 more rows]
