# Supplementary material for: A systematic dissection of the epigenomic heterogeneity of lung adenocarcinoma reveals two different subclasses with distinct prognosis and core regulatory networks
Source: Genome Biol. 2021 May 17;22:156. doi: 10.1186/s13059-021-02376-1 (PMC8127276; doi:10.1186/s13059-021-02376-1)
Supplement: Supplementary file 9 — Additional file 9: Table S8. Hyper variable peaks identified in normal samples. [file 13059_2021_2376_MOESM9_ESM.xlsx]

## Sheet: Sheet1
Table S8: Hyper_variable_peaks_identified_in_normal_samples
Note : peaks with p-value <=0.01 were defined as hyper-variable peaks
chrom	start	end	observed.mean	observed.var	prior.var	fold.change	pval
chr1	761794	763580	6.41916	0.497511	0.0979388	5.07982	0.00165117
chr1	844587	847166	5.06976	0.581443	0.144443	4.02543	0.00513875
chr1	877519	879519	6.21487	0.398817	0.102508	3.89058	0.00603058
chr1	895462	897462	5.82921	0.406862	0.113115	3.59689	0.00866097
chr1	955489	957489	6.81293	0.450504	0.0907634	4.9635	0.00185457
chr1	1010067	1011453	4.7771	0.583419	0.161657	3.60899	0.0085295
chr1	1065332	1067332	5.04895	0.568591	0.145555	3.90638	0.00591737
chr1	1117655	1119655	6.33932	0.436341	0.099648	4.37882	0.0034366
chr1	1534881	1536881	5.21126	0.484524	0.137292	3.52916	0.00944101
chr1	1564028	1566028	5.02563	0.721938	0.14682	4.91717	0.00194352
chr1	1589619	1591500	6.91619	0.596716	0.089184	6.69084	0.000396108
chr1	1623608	1625374	6.08465	1.74106	0.105778	16.4596	2.43465e-06
chr1	1654923	1656814	6.09068	0.769682	0.10562	7.28731	0.00025055
chr1	1659628	1661747	5.33198	0.615762	0.131721	4.67474	0.00249719
chr1	1676927	1679169	5.56715	1.65631	0.122121	13.5629	7.57949e-06
chr1	1981049	1983049	7.78032	0.290839	0.0795924	3.65411	0.00805915
chr1	2057508	2059508	7.51334	0.296516	0.0819695	3.61739	0.00843961
chr1	2984557	2986557	6.79798	0.38151	0.0910014	4.19235	0.00423672
chr1	3051835	3053835	7.09198	0.305571	0.0867422	3.52275	0.00951887
chr1	3385832	3387832	4.88418	0.559383	0.15495	3.61008	0.00851784
chr1	3527485	3529485	6.16242	0.398021	0.10379	3.83488	0.00644981
chr1	3540158	3542158	6.64451	0.377416	0.0935946	4.03246	0.00509656
chr1	5463348	5465348	5.38361	0.564227	0.129478	4.35772	0.00351783
chr1	6085647	6087647	6.19624	0.459659	0.102958	4.46452	0.00312811
chr1	7552572	7553745	1.2821	3.98734	1.12498	3.54436	0.00925921
chr1	8155502	8157502	7.55809	0.411177	0.0815398	5.04266	0.00171322
chr1	9436267	9438267	7.01096	0.323746	0.0878306	3.68602	0.00774424
chr1	9710720	9712985	5.43308	0.473067	0.127402	3.71319	0.00748733
chr1	10718206	10720206	6.43561	0.356877	0.0975982	3.6566	0.00803403
chr1	10854206	10856206	7.02245	0.313846	0.0876725	3.57975	0.00885116
chr1	11985475	11987475	5.91094	0.3954	0.110624	3.57425	0.00891321
chr1	12676159	12678159	8.21271	0.299977	0.0765641	3.91798	0.00583582
chr1	14274067	14276067	5.53623	0.482954	0.123296	3.91703	0.00584245
chr1	16825061	16827061	7.06026	0.386779	0.0871611	4.43752	0.00322174
chr1	16974407	16976659	6.01488	0.411373	0.107655	3.82123	0.00655758
chr1	17018723	17020723	6.01849	0.458342	0.107555	4.26146	0.00391749
chr1	17024723	17026723	5.98401	0.431986	0.108514	3.98091	0.00541527
chr1	17090045	17092045	7.92105	0.279822	0.0785056	3.56435	0.00902612
chr1	17092045	17094045	6.06288	0.474028	0.106353	4.4571	0.00315352
chr1	17206809	17208809	5.38421	0.667249	0.129452	5.15441	0.00153426
chr1	17220809	17222809	7.93495	0.574891	0.0784039	7.33243	0.000242329
chr1	17232550	17234550	6.58838	0.346108	0.094614	3.6581	0.00801892
chr1	17239886	17241886	7.44291	0.292717	0.0826734	3.54065	0.00930323
chr1	20809622	20811622	6.43824	0.414986	0.097544	4.25434	0.00394907
chr1	22969604	22971604	5.88882	0.60215	0.111285	5.41089	0.00119914
chr1	22971604	22973604	5.83835	0.404466	0.112829	3.58477	0.00879503
chr1	22978952	22980952	5.87148	0.482574	0.111809	4.31605	0.00368479
chr1	25255038	25257038	5.7228	0.480083	0.116576	4.1182	0.0046129
chr1	27022198	27024198	8.09573	0.302091	0.077296	3.90824	0.00590423
chr1	27319135	27321135	6.44351	0.377251	0.097436	3.87178	0.00616847
chr1	28200514	28202514	5.92594	0.449384	0.110182	4.07855	0.0048297
chr1	30675975	30678916	6.56861	0.332585	0.0949826	3.50154	0.00978195
chr1	31229413	31231413	7.32417	0.299558	0.0839409	3.56868	0.00897653
chr1	33438655	33440655	5.90073	0.408699	0.110928	3.68437	0.0077602
chr1	33921446	33922650	4.08457	0.974432	0.219423	4.44089	0.00320989
chr1	35246124	35248124	6.0917	0.454623	0.105593	4.30543	0.00372882
chr1	39084619	39085293	2.11483	2.67324	0.661416	4.04169	0.00504176
chr1	40042834	40044081	3.53505	1.12628	0.28967	3.88814	0.00604827
chr1	40366152	40368152	6.62086	0.348307	0.0940193	3.70464	0.00756713
chr1	40733077	40735077	6.10415	0.555376	0.105269	5.27577	0.00136382
chr1	40853756	40855756	6.14558	0.369705	0.104211	3.54765	0.00922043
chr1	42631730	42633730	5.60908	0.504714	0.120568	4.18613	0.0042669
chr1	44025045	44027045	5.9209	0.472028	0.110331	4.27831	0.00384393
chr1	44053045	44055045	7.02014	0.313187	0.0877043	3.57094	0.00895083
chr1	46807209	46809209	6.68971	0.406954	0.092802	4.38519	0.0034125
chr1	51436961	51438961	5.19741	0.574789	0.137961	4.16632	0.00436459
chr1	51444961	51446961	5.61351	0.64252	0.120407	5.33625	0.00128708
chr1	51446961	51448961	5.38583	0.487171	0.129383	3.76534	0.00702087
chr1	53560867	53562867	5.38225	0.500153	0.129536	3.86112	0.0062483
chr1	53564867	53566867	5.22174	0.524166	0.136789	3.83192	0.00647299
chr1	55504524	55506524	6.68171	0.360113	0.0929404	3.87466	0.0061471
chr1	64238891	64240891	7.38486	0.337673	0.0832801	4.05467	0.0049659
chr1	78694562	78696562	6.26243	0.423848	0.101386	4.18053	0.00429423
chr1	81773047	81775047	6.71239	0.378859	0.0924135	4.09961	0.00471311
chr1	82270327	82272327	5.81236	0.450657	0.113646	3.96544	0.00551533
chr1	83807580	83809395	4.05282	0.818275	0.222794	3.67278	0.00787315
chr1	85666184	85668184	8.46448	0.296875	0.0751764	3.94904	0.00562374
chr1	86847283	86849283	6.04002	0.390674	0.106968	3.65226	0.00807778
chr1	88927635	88929635	5.78982	0.589083	0.114366	5.15084	0.00153962
chr1	91868655	91871354	7.03902	0.317053	0.0874468	3.62566	0.00835212
chr1	91965514	91967514	7.37991	0.330162	0.083333	3.96196	0.00553818
chr1	92948162	92950162	5.50705	0.456557	0.124428	3.66925	0.0079079
chr1	92950162	92952162	5.44927	0.539596	0.126738	4.25758	0.00393467
chr1	99394781	99397539	5.31504	1.12046	0.132475	8.45791	0.000111001
chr1	100112912	100114912	6.92598	0.418693	0.0890399	4.7023	0.00242585
chr1	100504984	100506984	5.99793	0.426192	0.108124	3.94169	0.00567317
chr1	101627088	101629088	6.09544	0.399069	0.105495	3.78281	0.00687219
chr1	108731038	108733884	5.61042	0.62504	0.120519	5.18622	0.00148732
chr1	108733884	108736114	4.14381	5.52506	0.213327	25.8995	1.61011e-07
chr1	110229125	110231191	3.97324	6.89757	0.231578	29.7851	6.88209e-08
chr1	110231191	110233499	1.48535	10.9754	0.986073	11.1304	2.37041e-05
chr1	111216163	111218163	6.94521	0.415497	0.0887601	4.68113	0.00248044
chr1	111414867	111416867	6.00677	0.53794	0.107879	4.98653	0.00181211
chr1	111416867	111418867	5.97708	0.380813	0.10871	3.50302	0.00976333
chr1	116380298	116382298	5.47582	0.655443	0.125665	5.2158	0.00144515
chr1	117296985	117298985	5.51991	0.590272	0.123926	4.7631	0.00227664
chr1	117350550	117352550	5.24233	0.481666	0.135813	3.54653	0.00923352
chr1	117492838	117494838	5.88569	0.43729	0.111379	3.92615	0.00577917
chr1	119384869	119386869	5.32344	0.543533	0.1321	4.11455	0.00463237
chr1	120836476	120837160	4.0045	2.19368	0.22807	9.61845	5.42155e-05
chr1	120904103	120906817	5.66772	0.520383	0.11847	4.39252	0.00338502
chr1	142890746	142891175	2.97727	1.98867	0.394346	5.04296	0.00171271
chr1	143466632	143468547	5.67741	0.493491	0.118132	4.17747	0.0043093
chr1	143744547	143745774	4.5012	0.824917	0.181416	4.54709	0.00286063
chr1	143914744	143915667	4.45982	0.874648	0.184719	4.73501	0.00234423
chr1	144567250	144568019	4.03391	0.981485	0.224838	4.36529	0.00348844
chr1	144707862	144709104	5.55294	0.628756	0.122658	5.12609	0.00157749
chr1	144927931	144929931	7.04488	0.328907	0.0873676	3.76464	0.00702693
chr1	144981919	144985166	7.13105	0.332319	0.0862387	3.85348	0.00630617
chr1	144987563	144989563	8.71109	0.381536	0.0740329	5.1536	0.00153547
chr1	144991563	144993563	7.89881	0.398796	0.0786703	5.06921	0.00166861
chr1	144993563	144995563	8.78081	0.287879	0.0737435	3.90379	0.00593578
chr1	144995563	144997563	7.31359	0.306774	0.084059	3.64951	0.00810565
chr1	145208291	145210291	7.5323	0.389842	0.0817858	4.76663	0.00226831
chr1	146218235	146219113	3.9684	2.25551	0.232128	9.71666	5.12054e-05
chr1	147931052	147932868	4.46459	1.25514	0.184334	6.80905	0.000360793
chr1	147993053	147995610	6.00193	0.622287	0.108013	5.76122	0.000868726
chr1	148176039	148177479	5.71251	0.514442	0.116924	4.39979	0.00335801
chr1	149248053	149249553	3.10002	1.98892	0.367719	5.40881	0.00120149
chr1	149332423	149334180	5.22996	0.62682	0.136398	4.59553	0.00271598
chr1	149398354	149401049	4.20921	0.924764	0.206881	4.47002	0.00310943
chr1	149512610	149515166	3.60746	2.16007	0.278814	7.74735	0.000179707
chr1	149711594	149712559	4.47329	0.64389	0.183634	3.50637	0.00972123
chr1	149763703	149765782	4.71851	0.913293	0.165543	5.51694	0.00108583
chr1	149833413	149834065	2.97444	1.51571	0.394987	3.83737	0.00643036
chr1	150509299	150512201	6.89043	0.41934	0.0895675	4.68183	0.00247859
chr1	150575807	150577807	7.04452	0.306599	0.0873724	3.50911	0.00968712
chr1	157167913	157169913	6.79142	0.339731	0.0911068	3.72893	0.00734284
chr1	157173913	157175636	3.93212	1.28492	0.236311	5.4374	0.00116959
chr1	157210338	157212338	5.96536	0.385011	0.109043	3.53082	0.00942099
chr1	157212338	157214338	3.66871	0.989281	0.270046	3.66337	0.00796621
chr1	158116235	158118235	5.68127	0.437053	0.117998	3.70391	0.00757395
chr1	158900617	158902617	4.9814	0.561716	0.149277	3.76291	0.00704185
chr1	158969009	158971009	7.10096	0.324791	0.0866253	3.74938	0.00715998
chr1	158979009	158981009	7.71875	0.36933	0.0801022	4.61073	0.00267234
chr1	160407096	160409718	6.53219	0.389313	0.095675	4.06912	0.00488295
chr1	160544086	160546086	5.70141	0.416689	0.117303	3.55224	0.00916649
chr1	160548086	160550086	5.58277	0.616695	0.121537	5.07412	0.00166051
chr1	160615264	160617264	5.7701	0.401392	0.115006	3.49018	0.00992614
chr1	160917527	160919527	7.10018	0.355309	0.0866354	4.1012	0.00470446
chr1	160919527	160921527	7.76116	0.439242	0.0797487	5.50782	0.00109507
chr1	161166827	161168827	7.30944	0.304567	0.0841056	3.62125	0.0083987
chr1	161168827	161170827	7.8345	0.351674	0.0791614	4.4425	0.00320422
chr1	161172827	161174827	6.08554	0.418038	0.105754	3.95292	0.0055979
chr1	161174827	161176827	6.50671	0.40496	0.0961699	4.21088	0.00414829
chr1	161352586	161354586	5.40169	0.510337	0.128711	3.96499	0.00551829
chr1	161356586	161358586	5.23694	0.509147	0.136067	3.74188	0.0072265
chr1	161409444	161410796	7.07777	0.336953	0.0869287	3.8762	0.00613573
chr1	161523591	161525147	4.25637	0.957828	0.202412	4.73208	0.00235142
chr1	161593003	161594834	4.43049	0.711363	0.187119	3.80167	0.00671561
chr1	161735319	161737319	7.82729	0.371228	0.0792177	4.68618	0.0024673
chr1	166783711	166785711	6.48282	0.339186	0.0966421	3.50972	0.00967953
chr1	167486058	167488058	5.67366	0.425796	0.118263	3.60043	0.00862232
chr1	168388962	168390622	4.28413	0.77722	0.199848	3.88905	0.00604165
chr1	170630608	170632608	5.79458	0.402559	0.114213	3.52463	0.00949601
chr1	170632608	170634608	6.46056	0.433586	0.097089	4.46586	0.00312356
chr1	175547009	175549009	5.42513	0.487802	0.127731	3.81899	0.00657543
chr1	175567760	175569760	5.97693	0.507073	0.108714	4.66428	0.00252487
chr1	175571760	175573760	5.60492	0.443785	0.12072	3.67615	0.00784016
chr1	179554744	179556615	5.50936	0.443912	0.124338	3.57022	0.00895903
chr1	196427270	196429949	5.63298	0.505525	0.119703	4.22317	0.00409079
chr1	196620276	196622276	5.97555	0.425188	0.108753	3.90966	0.00589422
chr1	196622276	196624276	5.40053	0.506802	0.12876	3.93603	0.00571151
chr1	197886080	197888080	4.83696	0.656889	0.157846	4.16157	0.00438842
chr1	197888080	197890080	4.65386	0.720359	0.170018	4.23696	0.00402739
chr1	198605558	198607558	5.0096	0.64045	0.147702	4.3361	0.00360334
chr1	198607558	198609558	5.78542	0.833029	0.114508	7.27483	0.000252879
chr1	198609558	198611558	5.14167	0.89322	0.140721	6.34746	0.000523664
chr1	198611558	198613558	4.50312	0.700221	0.181266	3.86296	0.00623442
chr1	198621558	198623558	4.03465	0.852899	0.224758	3.79475	0.00677254
chr1	198623558	198625558	4.78786	0.641809	0.16096	3.98738	0.00537404
chr1	198647558	198649558	5.7403	0.465984	0.115989	4.01748	0.0051869
chr1	198651558	198653558	5.41339	0.577701	0.128219	4.50557	0.00299171
chr1	200009574	200011574	6.52961	0.356617	0.0957248	3.72544	0.00737466
chr1	204041952	204043952	7.4993	0.303236	0.0821071	3.69318	0.00767558
chr1	207922597	207924597	6.52573	0.348771	0.0957996	3.64063	0.00819644
chr1	208219844	208221844	6.52693	0.341252	0.0957764	3.563	0.00904164
chr1	209118120	209120076	4.98724	0.545479	0.148948	3.6622	0.00797792
chr1	221052258	221054258	7.85601	0.29199	0.0789947	3.69633	0.00764558
chr1	222149243	222151243	5.51839	0.462727	0.123985	3.73211	0.00731408
chr1	227954547	227956547	6.18607	0.366639	0.103206	3.55249	0.00916357
chr1	228194129	228196129	6.31113	0.574112	0.100274	5.7254	0.000897184
chr1	228362628	228364628	6.97304	0.317244	0.0883616	3.5903	0.00873357
chr1	228756468	228757018	3.22657	1.51386	0.342541	4.41952	0.00328595
chr1	228757757	228758274	3.01012	2.91717	0.386995	7.53799	0.000208605
chr1	228770881	228772155	4.11906	2.40257	0.215843	11.1311	2.36953e-05
chr1	229550443	229552443	6.13697	0.42429	0.104428	4.06297	0.00491809
chr1	230320946	230322946	7.01264	0.370333	0.0878075	4.21756	0.00411695
chr1	230885990	230887990	6.78507	0.342726	0.0912092	3.75758	0.00708814
chr1	233462021	233464652	6.87871	0.557854	0.0897442	6.21605	0.00058461
chr1	233840174	233842174	6.23389	0.389024	0.102055	3.8119	0.00663239
chr1	234450763	234452763	5.23858	0.496406	0.13599	3.65032	0.00809747
chr1	234613290	234615290	7.21748	0.340644	0.0851722	3.99947	0.00529799
chr1	239506169	239507610	4.33751	0.749412	0.195056	3.84205	0.00639402
chr1	241378323	241380323	5.21829	0.514729	0.136954	3.75841	0.00708094
chr1	248020223	248021561	4.32084	0.813196	0.196533	4.13771	0.00451032
chr10	977059	979059	7.11923	0.424545	0.0863895	4.91431	0.00194917
chr10	3497737	3499737	5.45671	0.501856	0.126435	3.96927	0.00549037
chr10	4285518	4287518	6.15545	0.37614	0.103964	3.61799	0.00843325
chr10	4289518	4291155	3.7621	1.04004	0.257375	4.04093	0.00504628
chr10	5543933	5545933	6.71858	0.39733	0.0923085	4.30437	0.00373321
chr10	6554000	6556000	5.72534	0.447464	0.11649	3.84121	0.00640048
chr10	6621500	6623500	6.46893	0.379683	0.0969201	3.91749	0.00583927
chr10	6968919	6970919	5.3743	0.649699	0.129876	5.00246	0.00178339
chr10	8096808	8098808	6.22391	0.569664	0.102292	5.56899	0.00103477
chr10	10563751	10565464	4.14045	0.838332	0.213666	3.92356	0.00579709
chr10	11206631	11208631	6.84922	0.315914	0.0901953	3.50255	0.00976915
chr10	11778793	11780610	4.52872	0.77602	0.179271	4.32874	0.00363299
chr10	11920555	11922555	5.97462	0.395184	0.10878	3.63289	0.00827655
chr10	12306380	12308380	6.51434	0.434763	0.0960208	4.5278	0.00292068
chr10	12738932	12740932	5.67821	0.529744	0.118104	4.48541	0.00305782
chr10	12740932	12742932	6.46563	0.502743	0.0969864	5.18365	0.00149105
chr10	15760601	15762601	6.40357	0.525061	0.0982651	5.34331	0.00127846
chr10	17494858	17496858	6.25628	0.628633	0.101529	6.19166	0.000596799
chr10	18945686	18947516	6.34365	0.38557	0.099553	3.87301	0.00615931
chr10	21462456	21464456	7.85111	0.322501	0.0790324	4.08061	0.00481814
chr10	21785347	21787291	6.41998	0.344684	0.0979216	3.51999	0.0095526
chr10	21804282	21806282	6.5308	0.430826	0.0957018	4.50175	0.00300409
chr10	23604373	23606373	5.78852	0.446641	0.114408	3.90393	0.00593476
chr10	23687449	23689449	6.50072	0.462548	0.0962876	4.80381	0.00218262
chr10	23689449	23690922	4.4047	0.732385	0.189269	3.86955	0.00618509
chr10	23722007	23723026	3.63666	0.994858	0.274587	3.6231	0.00837911
chr10	26726860	26728860	6.42741	0.541586	0.0977674	5.53954	0.00106331
chr10	26728860	26730860	4.55273	0.723965	0.177433	4.08021	0.00482039
chr10	28622800	28624800	5.56237	0.45752	0.122301	3.74093	0.00723492
chr10	28664025	28666025	5.35139	0.737274	0.130868	5.6337	0.000975084
chr10	35927717	35929717	6.01149	0.402019	0.107748	3.7311	0.00732319
chr10	35929717	35931717	7.11602	0.497322	0.0864308	5.75399	0.000874386
chr10	38644023	38646183	6.60251	0.591274	0.0943536	6.26657	0.000560255
chr10	38692533	38693591	5.31154	0.479171	0.132632	3.61279	0.00848876
chr10	44879184	44881184	5.81389	0.410024	0.113597	3.60945	0.00852465
chr10	45869032	45871032	6.7731	0.378108	0.0914034	4.13669	0.0045156
chr10	45871032	45873032	5.61333	0.482522	0.120413	4.00722	0.00524984
chr10	45873032	45875032	5.74765	0.424129	0.115745	3.66435	0.00795654
chr10	45875032	45877032	5.9771	0.431346	0.108709	3.96789	0.00549939
chr10	46221514	46223766	6.99886	0.329293	0.0879986	3.74203	0.00722515
chr10	46527987	46529108	4.28046	0.790279	0.200184	3.94776	0.00563233
chr10	46762034	46763298	3.80626	3.83981	0.251663	15.2578	3.80624e-06
chr10	46913424	46914070	4.09686	1.43075	0.218138	6.55892	0.000440329
chr10	46967305	46969305	8.0985	0.302835	0.0772779	3.91877	0.0058303
chr10	46969305	46971305	8.87872	0.338562	0.07336	4.61508	0.00266001
chr10	47150553	47152287	4.98522	0.526898	0.149062	3.53476	0.00937355
chr10	47395537	47396301	4.25134	1.41716	0.202882	6.98514	0.000314706
chr10	47745801	47747283	4.70057	0.651303	0.166765	3.90552	0.00592345
chr10	48184787	48185851	4.75922	0.668943	0.162826	4.10834	0.00466576
chr10	48437745	48439745	6.12229	0.570086	0.104802	5.43964	0.00116713
chr10	48951794	48953176	3.68478	5.54082	0.267806	20.6896	6.23767e-07
chr10	49196311	49197171	4.31099	0.880614	0.197415	4.46073	0.00314105
chr10	49197534	49198239	1.87765	8.46677	0.767469	11.0321	2.49357e-05
chr10	49198809	49200988	5.12597	0.783157	0.141517	5.534	0.00106878
chr10	49661349	49663349	6.06515	0.468634	0.106293	4.40888	0.00332456
chr10	54015619	54017619	5.50055	1.36953	0.124683	10.9841	2.5564e-05
chr10	54784216	54786637	5.76068	1.85235	0.115314	16.0635	2.81132e-06
chr10	54786637	54788637	4.33178	1.06577	0.195562	5.4498	0.00115605
chr10	57387032	57388976	4.50478	0.631784	0.181135	3.48791	0.00995535
chr10	57389521	57391974	5.21756	0.610727	0.136989	4.45822	0.00314969
chr10	60646359	60648546	5.23063	0.572849	0.136366	4.20081	0.00419606
chr10	60648546	60650546	5.75617	0.427615	0.115463	3.70348	0.00757799
chr10	61121476	61123476	7.08894	0.305081	0.0867819	3.51549	0.00960798
chr10	64025793	64027793	6.73155	0.352382	0.0920901	3.82649	0.00651575
chr10	64378962	64380962	5.94852	0.406379	0.109526	3.71034	0.00751379
chr10	64392358	64394358	5.55956	0.491231	0.122408	4.01308	0.00521381
chr10	64402219	64405162	5.63804	0.417174	0.119522	3.49037	0.00992378
chr10	64574011	64576011	6.29041	0.394655	0.100743	3.91745	0.00583954
chr10	65025743	65027743	7.41905	0.352559	0.0829199	4.2518	0.00396041
chr10	74032912	74034912	8.05811	0.284009	0.0775442	3.66255	0.00797447
chr10	76585456	76587456	7.29029	0.338586	0.0843221	4.01538	0.00519969
chr10	77887547	77890136	6.0641	0.475006	0.106321	4.46765	0.00311747
chr10	79312415	79314415	5.75083	0.547673	0.115639	4.73605	0.00234169
chr10	79396044	79398044	5.11499	0.634403	0.14208	4.46511	0.00312611
chr10	80828686	80830686	8.05351	0.301986	0.0775751	3.89282	0.00601433
chr10	81136265	81138265	5.00775	0.735798	0.147804	4.9782	0.00182734
chr10	81316850	81318850	6.32874	0.70068	0.0998817	7.0151	0.000307562
chr10	81318850	81320850	6.54137	0.553734	0.0954989	5.79833	0.000840325
chr10	81370360	81372360	6.88765	0.650681	0.0896093	7.26132	0.000255432
chr10	81372360	81374360	6.16579	0.861721	0.103706	8.30926	0.000122411
chr10	81584688	81586974	6.55657	0.915863	0.0952097	9.61943	5.41843e-05
chr10	81586974	81589174	5.32128	0.508913	0.132196	3.84968	0.00633526
chr10	83633276	83634704	4.59082	0.627504	0.17458	3.59437	0.00868869
chr10	83634704	83636704	5.6229	0.443479	0.120066	3.69362	0.00767138
chr10	86417915	86420860	5.75789	0.558787	0.115406	4.84192	0.00209865
chr10	86420860	86422860	5.21391	0.628492	0.137164	4.58204	0.00275539
chr10	86422860	86424860	5.31381	0.824481	0.13253	6.22109	0.000582126
chr10	86424860	86426860	5.70086	0.725745	0.117322	6.18593	0.000599706
chr10	86426860	86428860	6.45533	0.680748	0.0971949	7.00395	0.000310198
chr10	86428860	86430860	4.85527	0.611374	0.156712	3.90126	0.00595379
chr10	86454194	86457117	6.15834	0.449909	0.103891	4.33057	0.0036256
chr10	86457117	86459117	5.80976	0.541626	0.113728	4.76245	0.00227818
chr10	86489345	86491240	4.62401	0.953777	0.172153	5.54028	0.00106258
chr10	86897670	86899670	5.8141	0.440293	0.113591	3.87613	0.00613623
chr10	86908027	86910027	6.03722	0.528958	0.107044	4.94152	0.00189616
chr10	89100775	89103658	7.12852	0.32642	0.0862709	3.78366	0.006865
chr10	94449070	94451070	6.6655	0.501547	0.0932234	5.38005	0.00123461
chr10	97026150	97028150	7.7262	0.459059	0.0800393	5.73542	0.000889122
chr10	99648346	99650346	6.99164	0.328889	0.0880994	3.73316	0.00730465
chr10	102106199	102108199	6.42379	0.365592	0.0978424	3.73654	0.0072742
chr10	104153393	104155393	8.28756	0.27853	0.076126	3.65881	0.00801186
chr10	114422107	114424359	5.04793	0.637826	0.145609	4.38039	0.00343063
chr10	115802114	115804114	7.10184	0.427484	0.0866139	4.93551	0.00190772
chr10	115804114	115806114	7.63947	0.37036	0.0807916	4.58414	0.00274923
chr10	117586836	117588196	4.91896	0.554759	0.152876	3.62881	0.00831911
chr10	120787848	120789848	5.53313	0.523574	0.123415	4.24238	0.00400279
chr10	122606017	122608017	4.42951	0.762959	0.1872	4.07563	0.00484612
chr10	122728682	122730682	6.49958	0.398271	0.09631	4.1353	0.00452286
chr10	122730682	122732682	6.21642	0.450275	0.102471	4.39416	0.00337889
chr10	122734682	122736682	6.44255	0.400277	0.0974555	4.10728	0.00467146
chr10	122736682	122738682	6.86416	0.495055	0.0899657	5.50271	0.0011003
chr10	122738682	122740682	7.26782	0.387163	0.0845799	4.57748	0.00276886
chr10	124313456	124315456	6.49556	0.367004	0.0963893	3.80752	0.0066679
chr10	124319456	124321456	5.66667	0.490773	0.118507	4.14129	0.00449179
chr10	125650037	125652037	6.32424	0.37115	0.0999816	3.71219	0.0074966
chr10	125928097	125930306	4.94726	0.563504	0.151226	3.72623	0.00736739
chr10	129534522	129536581	4.65981	0.598223	0.169598	3.52731	0.00946344
chr10	131988058	131989949	5.62045	0.430399	0.120155	3.58204	0.00882552
chr10	132097771	132101093	7.15697	1.80786	0.0859122	21.0431	5.63503e-07
chr10	134120872	134122872	6.5468	0.402392	0.0953951	4.21817	0.00411409
chr10	134216273	134218273	7.03031	0.360291	0.0875651	4.11455	0.00463239
chr10	134222273	134224273	7.78223	0.306568	0.0795769	3.85248	0.00631382
chr10	134525600	134527245	4.7932	0.568646	0.160617	3.54039	0.00930627
chr10	134634181	134635981	4.87042	1.03545	0.155784	6.64671	0.000410304
chr10	134635981	134637088	3.68046	1.20314	0.268407	4.48252	0.00306742
chr10	134777407	134779931	6.10132	0.555229	0.105342	5.2707	0.00137048
chr10	134922553	134925216	6.65898	0.388723	0.0933382	4.16467	0.00437287
chr11	398491	399311	2.99813	1.39566	0.38966	3.58174	0.00882882
chr11	554132	556132	6.19409	0.549655	0.10301	5.33591	0.0012875
chr11	560132	562132	7.67536	0.355317	0.0804748	4.41525	0.00330137
chr11	704471	706471	7.68295	0.299953	0.0804088	3.73035	0.00733005
chr11	828214	830214	7.24695	0.423183	0.084823	4.98901	0.0018076
chr11	842214	844214	8.00901	0.356496	0.0778782	4.57761	0.0027685
chr11	1765957	1767957	5.05138	0.528056	0.145424	3.63116	0.00829462
chr11	1801955	1803955	6.37355	0.385435	0.0989035	3.89708	0.00598367
chr11	1872863	1874863	6.37573	0.345421	0.0988568	3.49415	0.00987548
chr11	1900523	1902523	6.3387	0.38089	0.0996617	3.82183	0.00655281
chr11	2254961	2256612	5.17602	0.533158	0.139007	3.83546	0.00644522
chr11	2256612	2258612	6.25938	0.420728	0.101457	4.14686	0.00446315
chr11	2289527	2291527	5.50831	0.531354	0.124378	4.27207	0.00387098
chr11	2320813	2322813	5.64828	0.415865	0.119156	3.49008	0.00992749
chr11	2353916	2355271	4.13166	0.990432	0.214556	4.61618	0.00265687
chr11	2905623	2907623	6.75783	0.460631	0.0916534	5.02579	0.00174226
chr11	8182239	8184239	4.76555	0.696503	0.162411	4.28853	0.00380008
chr11	9686347	9687705	5.67497	0.426894	0.118217	3.61111	0.00850676
chr11	12028956	12030956	6.42949	0.365564	0.0977243	3.74076	0.0072364
chr11	13030038	13032038	6.10587	0.370348	0.105225	3.51959	0.00955754
chr11	13983592	13985592	6.63531	0.464752	0.093759	4.95688	0.00186699
chr11	14211023	14213023	6.77659	0.484613	0.0913466	5.30521	0.00132582
chr11	14664892	14666892	7.22372	0.360621	0.0850978	4.23772	0.00402393
chr11	27006906	27008906	6.00491	0.376568	0.10793	3.489	0.00994135
chr11	27014906	27016906	6.90537	0.462494	0.0893442	5.17654	0.00150142
chr11	32331109	32333241	4.91487	0.786814	0.153118	5.13861	0.0015582
chr11	32451727	32453322	3.8283	1.00615	0.248877	4.04277	0.00503544
chr11	32455322	32457322	5.07811	0.511774	0.144001	3.55397	0.00914634
chr11	34770768	34772768	6.25962	0.378522	0.101451	3.73107	0.00732348
chr11	47398680	47400680	7.00272	0.486155	0.0879449	5.52795	0.00107479
chr11	49228956	49231134	5.33562	0.459945	0.131561	3.49607	0.00985111
chr11	58939789	58941789	7.86279	0.291934	0.0789426	3.69805	0.00762931
chr11	59949207	59951207	5.3778	0.516371	0.129726	3.98047	0.00541811
chr11	59953207	59954971	4.85037	0.566399	0.157014	3.60731	0.00854763
chr11	60047169	60049736	6.158	0.53572	0.1039	5.15611	0.0015317
chr11	60049736	60051736	5.46769	0.802019	0.125991	6.36566	0.000515814
chr11	60145237	60147237	6.37452	0.427919	0.0988828	4.32754	0.00363788
chr11	60147237	60149237	6.00789	0.581421	0.107848	5.39113	0.00122172
chr11	60161480	60162991	4.0653	0.806423	0.221461	3.64138	0.00818871
chr11	60858752	60860752	6.04148	0.422674	0.106928	3.95287	0.00559823
chr11	60860752	60862752	5.44291	0.508139	0.126998	4.00116	0.00528741
chr11	60868769	60871709	5.92936	0.404694	0.110082	3.67629	0.0078388
chr11	61466349	61468349	7.4412	0.353311	0.082691	4.27267	0.00386838
chr11	61536836	61538836	7.22881	0.297398	0.0850371	3.49727	0.00983587
chr11	62687844	62689844	6.4177	0.3721	0.0979692	3.79814	0.00674462
chr11	65269830	65271830	6.49091	0.411369	0.0964813	4.26372	0.00390754
chr11	67528643	67530643	6.8812	0.398458	0.0897065	4.44179	0.0032067
chr11	67573594	67574741	5.29651	0.500703	0.13331	3.75593	0.00710253
chr11	70962349	70964349	7.60164	0.355534	0.0811342	4.38205	0.00342435
chr11	71456199	71458274	6.49548	0.348668	0.0963908	3.61724	0.00844127
chr11	71496645	71497768	5.66773	0.485885	0.11847	4.10134	0.00470368
chr11	71497768	71499768	6.63709	0.453354	0.0937271	4.83696	0.00210937
chr11	75139579	75141579	6.54675	0.41011	0.0953961	4.29903	0.00375562
chr11	78646023	78647440	4.75517	0.606876	0.163093	3.72104	0.00741488
chr11	83148682	83150652	4.99617	0.545034	0.148448	3.67154	0.00788535
chr11	83745438	83747662	5.34231	0.462454	0.131266	3.52303	0.00951542
chr11	89223599	89225599	6.11567	0.466958	0.104972	4.44841	0.00318358
chr11	100306048	100308048	5.39835	0.464372	0.128852	3.60392	0.00858431
chr11	101453206	101455206	6.42987	0.340964	0.0977165	3.48932	0.00993721
chr11	108098712	108100204	4.67121	0.648805	0.168797	3.84369	0.00638128
chr11	113929794	113931794	8.83714	0.733354	0.0735197	9.97493	4.41694e-05
chr11	113931794	113933794	7.82722	0.371721	0.0792183	4.69236	0.00245132
chr11	114023794	114025794	7.36614	0.338321	0.083481	4.05267	0.00497752
chr11	114025794	114027794	7.90237	0.399416	0.0786438	5.07881	0.00165282
chr11	114027794	114029794	7.66162	0.340511	0.0805951	4.22496	0.00408251
chr11	114029794	114031794	8.46058	0.395281	0.0751962	5.25667	0.00138914
chr11	114031794	114033794	9.00253	0.352205	0.0729109	4.83063	0.00212315
chr11	114033794	114035794	9.01354	0.388211	0.0728728	5.32724	0.00129819
chr11	114035794	114037794	8.40424	0.317043	0.0754868	4.19998	0.00420006
chr11	114037794	114039794	7.99196	0.322119	0.0779968	4.1299	0.00455107
chr11	114039794	114041794	7.74805	0.36213	0.0798569	4.53474	0.0028989
chr11	114041794	114043794	8.28378	0.298519	0.0761476	3.92027	0.00581991
chr11	114043794	114045794	7.86507	0.306381	0.0789252	3.88191	0.00609368
chr11	114047794	114049794	8.46043	0.398404	0.0751969	5.29814	0.00133483
chr11	114049794	114051794	8.84204	0.435178	0.0735007	5.92074	0.000753974
chr11	114069147	114071147	7.4233	0.321969	0.0828756	3.88496	0.00607141
chr11	114165609	114167609	8.26007	0.328617	0.0762842	4.3078	0.00371895
chr11	114272003	114274003	6.04316	0.406651	0.106883	3.80464	0.00669132
chr11	115904108	115906108	5.50595	0.446587	0.124471	3.58788	0.00876038
chr11	116098987	116100987	5.72155	0.415984	0.116618	3.56706	0.00899507
chr11	117857868	117859868	6.22119	0.426588	0.102357	4.16764	0.004358
chr11	118590479	118592479	7.02875	0.404879	0.0875864	4.62263	0.00263873
chr11	121613142	121614894	5.41616	0.493522	0.128104	3.85252	0.00631349
chr11	122652465	122654465	5.65434	0.441469	0.118942	3.71164	0.00750165
chr11	123300492	123302492	6.04689	0.486962	0.106782	4.56033	0.00282023
chr11	123327401	123329783	5.62798	0.436142	0.119882	3.63808	0.0082228
chr11	126319171	126321414	5.09773	0.584989	0.142973	4.09161	0.00475699
chr11	129913732	129915015	4.29659	0.796624	0.198713	4.00891	0.00523944
chr11	130297249	130299249	6.28825	0.388497	0.100792	3.85444	0.00629887
chr11	131115629	131117388	4.59093	0.622174	0.174571	3.56402	0.00902998
chr11	131121388	131123388	5.18241	0.577215	0.138693	4.16182	0.00438718
chr11	131123388	131125388	5.11897	0.505868	0.141876	3.56557	0.0090121
chr11	131125388	131127388	5.07077	0.567691	0.144389	3.93168	0.00574121
chr11	131127388	131129388	5.01486	1.05395	0.147411	7.14973	0.000277679
chr11	131210240	131212240	5.28034	0.900267	0.134047	6.71606	0.000388251
chr11	131212240	131214240	5.36565	0.863811	0.130249	6.632	0.000415167
chr11	131214240	131216240	4.81631	0.611074	0.159143	3.83977	0.00641166
chr11	131239567	131241973	5.31076	0.793543	0.132667	5.98147	0.000714954
chr11	131241973	131243973	5.18608	0.93702	0.138513	6.76485	0.000373554
chr11	134608647	134610647	5.40941	0.67771	0.128386	5.27868	0.00136
chr12	73258	75327	6.17041	0.439105	0.103592	4.23881	0.00401897
chr12	90133	91456	3.54785	1.87328	0.28771	6.511	0.000457783
chr12	91456	93719	6.10077	0.381143	0.105357	3.61765	0.0084369
chr12	620075	622075	4.65927	0.684903	0.169636	4.03748	0.00506667
chr12	4128367	4129577	3.30036	1.69933	0.328846	5.16756	0.00151464
chr12	4380300	4382300	6.56406	0.355215	0.0950681	3.73643	0.00727518
chr12	7059588	7061588	6.94879	0.33359	0.0887084	3.76052	0.00706257
chr12	7654668	7657601	5.71403	0.577728	0.116873	4.94322	0.0018929
chr12	7707416	7710512	5.58257	0.590514	0.121545	4.85841	0.00206348
chr12	8542093	8543601	4.69639	0.605983	0.167052	3.62751	0.00833275
chr12	8959454	8961454	5.42602	0.466109	0.127694	3.65021	0.00809857
chr12	9661723	9662972	2.76111	1.9565	0.447112	4.37586	0.00344787
chr12	9911592	9913592	5.38963	0.514902	0.129221	3.98466	0.00539136
chr12	10019551	10021551	6.74588	0.40183	0.0918511	4.3748	0.00345191
chr12	10123697	10126242	5.13076	0.54016	0.141274	3.8235	0.00653947
chr12	10244048	10246048	6.08544	0.385432	0.105757	3.64452	0.0081566
chr12	10246048	10248048	6.44964	0.348639	0.0973107	3.58274	0.00881772
chr12	10281441	10283441	6.05252	0.502941	0.106631	4.71665	0.00238964
chr12	10337851	10339851	5.05888	0.589622	0.145022	4.06574	0.00490222
chr12	10539246	10541246	4.66862	0.71897	0.168979	4.2548	0.00394703
chr12	10541246	10543246	4.94968	0.585832	0.151086	3.87748	0.0061263
chr12	11699149	11701329	5.49303	0.645775	0.12498	5.16703	0.00151544
chr12	14519712	14521712	6.78712	0.323253	0.091176	3.54538	0.00924717
chr12	15357134	15359134	6.03096	0.381797	0.107214	3.56108	0.00906383
chr12	15373134	15375134	6.85591	0.342219	0.0900922	3.79854	0.00674129
chr12	15698668	15700668	5.63787	0.555392	0.119528	4.64656	0.00257263
chr12	16419559	16420827	2.45198	1.90206	0.537729	3.53721	0.00934423
chr12	16748319	16750319	6.13259	0.52221	0.10454	4.99532	0.00179618
chr12	18411937	18413937	3.797	0.998401	0.252846	3.94865	0.00562638
chr12	18413937	18415937	4.45932	0.646688	0.18476	3.50016	0.00979936
chr12	18448120	18450916	5.3895	0.466322	0.129227	3.60856	0.00853417
chr12	21926567	21928567	7.01193	0.449043	0.0878173	5.11337	0.00159735
chr12	25054885	25056885	6.41304	0.355514	0.0980665	3.62524	0.00835663
chr12	25056885	25057893	4.31943	0.758212	0.196659	3.85546	0.0062911
chr12	25092855	25094855	5.4867	0.469418	0.125231	3.74842	0.0071685
chr12	25098855	25100855	5.56257	0.459265	0.122294	3.75543	0.00710692
chr12	27106982	27107989	3.90405	1.10864	0.23962	4.62666	0.00262747
chr12	28922884	28924884	5.86601	0.469894	0.111976	4.19638	0.00421731
chr12	31271499	31273004	3.65204	0.956312	0.272395	3.51075	0.00966669
chr12	38537450	38539450	4.43758	0.650133	0.186534	3.48533	0.00998847
chr12	40548682	40550682	6.08616	0.409368	0.105738	3.87153	0.00617034
chr12	40550682	40552682	6.83316	0.438294	0.090445	4.84598	0.00208993
chr12	40556682	40558682	4.21633	0.809948	0.206197	3.92803	0.00576625
chr12	40578313	40580313	5.5811	0.503764	0.1216	4.14281	0.00448396
chr12	40609573	40611573	6.31353	0.454038	0.100221	4.53038	0.00291255
chr12	40615573	40617573	6.70683	0.669311	0.0925083	7.23515	0.000260458
chr12	48689211	48691899	6.23525	0.688249	0.102023	6.74602	0.000379148
chr12	48694931	48697731	5.1268	0.885027	0.141475	6.25571	0.000565393
chr12	50354562	50356562	6.43845	0.487222	0.0975396	4.99512	0.00179655
chr12	52430205	52432205	8.04148	0.298771	0.0776561	3.84736	0.00635306
chr12	54411127	54413127	5.76506	0.438123	0.115171	3.80412	0.00669558
chr12	54413127	54415127	5.51079	0.442532	0.124282	3.56072	0.00906801
chr12	54424005	54426005	5.66322	0.514057	0.118628	4.33335	0.00361438
chr12	54472543	54474543	5.30027	0.565923	0.13314	4.25059	0.00396582
chr12	57272417	57274417	6.78047	0.364729	0.0912835	3.99556	0.00532245
chr12	57871093	57873093	6.69459	0.357121	0.0927179	3.8517	0.00631981
chr12	57873093	57875093	5.97759	0.406501	0.108695	3.73982	0.00724484
chr12	60521375	60523711	2.65381	1.73646	0.47639	3.64505	0.00815117
chr12	71000776	71002776	6.10507	0.530047	0.105245	5.0363	0.0017241
chr12	71116199	71118199	5.95599	0.403706	0.109311	3.69319	0.00767548
chr12	75240438	75242438	4.80938	0.605688	0.159583	3.79545	0.0067668
chr12	75356941	75358941	5.37114	0.652932	0.130012	5.02209	0.00174872
chr12	76654022	76656022	5.92376	0.462914	0.110247	4.19889	0.00420524
chr12	76658022	76660022	6.36447	0.43148	0.0990993	4.35402	0.0035323
chr12	76660022	76662022	6.94479	0.364811	0.0887662	4.10979	0.0046579
chr12	76670022	76672022	6.09874	0.392021	0.10541	3.71903	0.00743338
chr12	85111955	85114908	5.46402	0.491519	0.126139	3.89663	0.0059869
chr12	90342722	90344722	6.49034	0.360962	0.0964925	3.74083	0.00723582
chr12	91504107	91506107	6.31542	0.406768	0.100178	4.06044	0.0049326
chr12	91568030	91570030	5.14748	0.498321	0.140428	3.54859	0.00920935
chr12	91570030	91572030	5.92387	0.500716	0.110243	4.54192	0.00287658
chr12	91572030	91574030	6.85701	0.47523	0.0900753	5.27592	0.00136362
chr12	91574030	91576030	6.66575	0.443657	0.0932191	4.75929	0.00228567
chr12	91576030	91578030	6.44986	0.392747	0.0973062	4.0362	0.00507428
chr12	93986372	93988372	7.10097	0.348228	0.0866251	4.01994	0.00517196
chr12	93988372	93990372	7.02141	0.341003	0.0876868	3.88887	0.00604291
chr12	94132751	94134751	6.92478	0.348643	0.0890575	3.91481	0.00585802
chr12	94541961	94543961	6.01493	0.536139	0.107653	4.98024	0.00182358
chr12	96630431	96632431	7.54805	0.299375	0.0816351	3.66724	0.00792786
chr12	96636431	96638431	6.03204	0.389132	0.107184	3.63049	0.00830153
chr12	96839229	96841229	6.70972	0.411039	0.092459	4.44564	0.00319325
chr12	96882303	96884303	6.82555	0.351689	0.0905641	3.88332	0.00608341
chr12	98152744	98154744	5.6894	0.495876	0.117716	4.21248	0.00414074
chr12	98154744	98156744	5.46786	0.464151	0.125985	3.68419	0.00776193
chr12	101816865	101819373	5.93901	0.399619	0.109801	3.63947	0.00820839
chr12	102104073	102106073	4.71505	0.830275	0.165777	5.00838	0.00177285
chr12	107420229	107422229	7.66048	0.517508	0.0806052	6.42028	0.000493063
chr12	107422229	107424229	6.27913	0.355196	0.101001	3.51676	0.0095923
chr12	114839949	114841949	6.8998	0.381574	0.0894272	4.26687	0.00389369
chr12	114841949	114843949	7.1843	0.341932	0.0855741	3.99575	0.00532127
chr12	114843949	114845949	6.85668	0.319599	0.0900803	3.54794	0.009217
chr12	114845949	114847949	7.18206	0.326933	0.0856015	3.81924	0.00657346
chr12	116193723	116195723	5.64894	0.543129	0.119133	4.55902	0.00282421
chr12	116195723	116198436	6.21185	0.394509	0.102581	3.84584	0.00636475
chr12	123185362	123186559	4.57277	0.71801	0.175922	4.08141	0.00481368
chr12	123995183	123997183	6.46399	0.566813	0.0970196	5.84225	0.000808091
chr12	125421385	125423385	6.41793	0.342396	0.0979642	3.49511	0.00986323
chr12	129231118	129232879	4.84582	0.55169	0.157296	3.50734	0.00970915
chr12	131717874	131719874	5.56137	0.743603	0.122339	6.07822	0.000657501
chr12	131719874	131721874	6.06638	0.58993	0.106261	5.55174	0.00105138
chr12	131912032	131914032	5.44023	0.650566	0.127108	5.11822	0.00158974
chr12	132063527	132066236	4.01857	0.974929	0.226515	4.30403	0.00373464
chr12	132066236	132068273	4.0658	1.41236	0.221407	6.37905	0.000510128
chr12	132292725	132294409	4.56742	0.634982	0.176323	3.60123	0.00861354
chr12	132378581	132379991	5.67073	0.42377	0.118365	3.58021	0.00884607
chr12	133263601	133265577	5.79503	0.564941	0.114199	4.94699	0.00188571
chr13	19682782	19684717	4.38305	1.4219	0.191104	7.44044	0.000223883
chr13	22243354	22245354	5.97748	0.423822	0.108699	3.89906	0.0059695
chr13	22247354	22249354	5.7699	0.522795	0.115012	4.54555	0.00286537
chr13	27049436	27051436	6.4272	1.02627	0.0977719	10.4965	3.31002e-05
chr13	27051436	27053102	4.95632	0.615913	0.150704	4.0869	0.00478311
chr13	27130775	27132495	5.73415	0.690792	0.116194	5.94514	0.000738005
chr13	29154028	29156028	5.06765	0.505009	0.144555	3.49355	0.00988319
chr13	31416982	31418982	4.70219	1.13343	0.166654	6.80109	0.000363052
chr13	34406674	34408916	5.59655	0.424148	0.121028	3.50455	0.0097441
chr13	37861733	37863733	5.84407	0.436128	0.112651	3.87149	0.00617063
chr13	38274863	38276863	5.63835	0.48583	0.11951	4.06518	0.00490545
chr13	41554541	41556541	6.77907	0.340572	0.0913062	3.72999	0.00733324
chr13	41592279	41594279	7.07204	0.308675	0.0870044	3.54781	0.00921854
chr13	44922463	44924463	6.75943	0.323293	0.0916272	3.52835	0.00945079
chr13	46751117	46753117	5.17746	0.516631	0.138936	3.71847	0.00743847
chr13	46753117	46755117	5.3009	0.513738	0.133111	3.85947	0.00626073
chr13	50650385	50652385	5.26047	0.489043	0.134965	3.62349	0.00837497
chr13	50652385	50654385	5.8346	0.495956	0.112946	4.39108	0.00339039
chr13	51104106	51106394	5.24312	0.475209	0.135776	3.49995	0.00980199
chr13	58207285	58209285	6.94232	0.364935	0.0888019	4.10954	0.00465929
chr13	58209285	58211285	5.44977	0.467271	0.126717	3.6875	0.00772999
chr13	66715806	66718203	5.9476	0.405881	0.109553	3.7049	0.00756467
chr13	72438718	72440718	6.96351	0.541628	0.0884972	6.12029	0.000634194
chr13	72440718	72442715	6.15415	0.398123	0.103996	3.82825	0.00650188
chr13	76334394	76336394	8.09885	0.284294	0.0772757	3.67896	0.00781269
chr13	77459148	77461148	7.62403	0.291795	0.0809303	3.60551	0.00856711
chr13	78277054	78278135	5.08433	0.544509	0.143673	3.78991	0.00681273
chr13	79849782	79851782	5.84942	0.677937	0.112486	6.02688	0.000687299
chr13	79851782	79854042	5.3777	0.696313	0.129731	5.36738	0.00124953
chr13	81044452	81046452	6.83751	0.319308	0.090377	3.53307	0.00939388
chr13	88008154	88010154	4.772	0.706109	0.161989	4.359	0.00351282
chr13	91999862	92001862	7.13928	0.491042	0.0861344	5.70089	0.000917283
chr13	93879560	93881560	6.0952	0.569148	0.105502	5.39468	0.00121764
chr13	102927430	102928775	4.62308	0.682852	0.172221	3.96499	0.00551832
chr13	107571175	107573175	6.20086	0.358736	0.102846	3.48809	0.00995299
chr13	108519115	108521115	4.97823	0.793608	0.149456	5.30996	0.0013198
chr13	108721758	108723758	4.98653	0.801685	0.148989	5.38085	0.00123368
chr13	108923470	108925038	3.62027	1.25298	0.276949	4.52423	0.00293197
chr13	110436711	110438711	6.27054	0.70969	0.101198	7.01287	0.000308087
chr13	110438711	110440711	6.61474	0.377354	0.0941303	4.00885	0.0052398
chr13	113633078	113635078	6.83683	0.322087	0.0903876	3.5634	0.00903705
chr13	114497862	114499981	5.25868	0.479622	0.135047	3.5515	0.00917514
chr13	114517636	114519636	6.68071	0.332905	0.0929577	3.58125	0.00883435
chr13	114561626	114563626	6.61957	0.453638	0.0940426	4.82375	0.00213821
chr13	114747901	114749901	5.63873	0.429684	0.119497	3.59578	0.00867316
chr13	114794703	114797065	5.45199	0.726584	0.126627	5.73799	0.000887062
chr13	114897350	114898932	5.98012	0.538329	0.108624	4.95589	0.00186885
chr14	19464899	19466694	3.63553	1.10777	0.27475	4.03192	0.00509976
chr14	19794073	19796524	5.23379	0.483741	0.136216	3.55128	0.00917774
chr14	22556708	22558774	5.03066	0.603427	0.146545	4.11769	0.00461563
chr14	22563986	22565986	5.7536	0.434954	0.115548	3.76428	0.00703001
chr14	24475761	24477042	3.69437	1.64876	0.266483	6.18711	0.000599104
chr14	31159505	31161215	4.53925	0.87959	0.178462	4.92872	0.00192088
chr14	31267363	31269612	4.75518	0.593057	0.163092	3.63633	0.00824088
chr14	35013954	35016032	5.37729	0.649654	0.129748	5.00705	0.00177521
chr14	35025564	35026839	5.06298	0.797162	0.144803	5.50515	0.0010978
chr14	35609710	35610828	2.48463	5.11164	0.527216	9.69553	5.18365e-05
chr14	36786573	36788573	6.96709	0.484322	0.0884461	5.4759	0.00112815
chr14	38052667	38054667	7.29376	0.327398	0.0842826	3.88453	0.00607454
chr14	38062667	38064667	6.9643	0.327257	0.0884859	3.69841	0.00762585
chr14	38677829	38679829	5.92063	0.396584	0.110339	3.59424	0.00869005
chr14	38720057	38722057	5.75289	0.476335	0.115571	4.12157	0.00459499
chr14	38722057	38724057	6.64482	0.342923	0.093589	3.66414	0.00795864
chr14	38724057	38726057	7.68426	0.322591	0.0803974	4.01245	0.00521763
chr14	38726057	38727829	5.80257	0.412569	0.113957	3.62037	0.00840797
chr14	42075691	42077691	5.55122	0.529587	0.122723	4.31529	0.00368793
chr14	46104295	46105334	3.09573	1.63386	0.368611	4.43249	0.00323952
chr14	52780273	52782273	6.84269	0.339346	0.0902964	3.75814	0.00708328
chr14	53702822	53705584	5.39357	0.499786	0.129054	3.87269	0.00616173
chr14	54419535	54421535	6.93964	0.322256	0.0888409	3.62734	0.0083345
chr14	54421535	54423535	6.93003	0.334376	0.0889807	3.75785	0.00708576
chr14	55093281	55095281	7.17196	0.301552	0.085726	3.51763	0.00958164
chr14	65878059	65880059	7.30938	0.303841	0.0841063	3.61258	0.00849097
chr14	73704008	73706008	6.5478	0.407689	0.0953761	4.27454	0.00386024
chr14	74002141	74005931	1.02686	11.0585	1.32957	8.31733	0.000121757
chr14	74607070	74609070	6.11818	0.383997	0.104907	3.66034	0.00799653
chr14	76451770	76453770	7.2179	0.314082	0.0851673	3.68782	0.00772692
chr14	76453770	76455770	6.1194	0.398189	0.104876	3.79676	0.00675597
chr14	85995711	85997711	6.38117	0.41496	0.0987402	4.20254	0.00418783
chr14	88094296	88096296	5.10061	0.558998	0.142823	3.91391	0.00586427
chr14	88470385	88472115	4.70178	0.648766	0.166682	3.89224	0.00601857
chr14	94855752	94857752	7.27936	0.2944	0.0844471	3.4862	0.00997727
chr14	94857752	94859752	6.48293	0.412132	0.0966398	4.26462	0.00390359
chr14	95065209	95067209	5.95413	0.400906	0.109364	3.66579	0.00794224
chr14	98067688	98069889	5.57119	0.480864	0.12197	3.94248	0.0056678
chr14	98170725	98172725	5.05634	0.512759	0.145158	3.53242	0.00940163
chr14	99707781	99709781	5.14008	0.500268	0.140801	3.55301	0.00915752
chr14	99711781	99713781	5.19939	0.614893	0.137865	4.46011	0.00314317
chr14	99727781	99729781	5.51183	0.501121	0.124241	4.03346	0.00509058
chr14	99737781	99739781	4.62632	0.599806	0.171986	3.48753	0.00996023
chr14	100018374	100020374	6.17042	0.408759	0.103591	3.94587	0.00564496
chr14	100020374	100022374	6.4534	0.412861	0.0972342	4.24604	0.00398625
chr14	100199302	100201302	7.00451	0.308119	0.0879201	3.50454	0.00974425
chr14	100704750	100706750	7.47855	0.317791	0.082313	3.86076	0.00625099
chr14	101012325	101014325	5.79428	0.415171	0.114223	3.63474	0.00825735
chr14	101823357	101825366	5.61484	0.434833	0.120358	3.61282	0.00848838
chr14	101873490	101875490	6.9602	0.311894	0.0885444	3.52246	0.00952249
chr14	102025372	102027923	6.49298	0.431733	0.0964404	4.47668	0.00308697
chr14	103395610	103397610	6.03905	0.507805	0.106994	4.7461	0.00231727
chr14	104550438	104552438	6.1535	0.472029	0.104012	4.53821	0.00288811
chr14	104582079	104584079	7.57318	0.449511	0.0813978	5.5224	0.00108034
chr14	104650342	104652342	6.22392	0.364407	0.102292	3.56243	0.00904829
chr14	105153381	105155381	7.70093	0.32265	0.0802539	4.02036	0.00516939
chr14	105324951	105327292	4.58706	0.622138	0.174858	3.55796	0.00909989
chr14	105663571	105665571	6.50377	0.347978	0.0962277	3.6162	0.0084523
chr14	105682111	105684111	6.45414	0.425316	0.0972192	4.37482	0.00345183
chr14	105956734	105958734	6.60038	0.329785	0.0943928	3.49375	0.00988053
chr14	106028711	106030041	3.06226	1.49075	0.37567	3.96824	0.00549707
chr14	106032831	106035359	4.21843	0.756325	0.205996	3.67155	0.00788523
chr14	106045810	106047033	1.8442	3.22151	0.783877	4.10972	0.00465831
chr14	106087536	106089952	4.88572	1.788	0.154857	11.5462	1.92157e-05
chr14	106093533	106095928	4.35431	1.53943	0.193583	7.95228	0.00015581
chr14	106095928	106097928	4.57722	1.42126	0.17559	8.09417	0.000141409
chr14	106097928	106100795	4.74381	1.05165	0.163846	6.41856	0.00049376
chr14	106102139	106103312	3.10722	3.66937	0.366227	10.0194	4.30741e-05
chr14	106106314	106108003	4.78345	0.677979	0.161245	4.20465	0.0041778
chr14	106113127	106115127	5.26536	0.611499	0.134737	4.53845	0.00288735
chr14	106115127	106117105	4.7945	0.584191	0.160533	3.63908	0.00821247
chr14	106125317	106128027	5.76806	0.560518	0.115072	4.871	0.00203707
chr14	106129583	106131727	5.42701	0.548149	0.127653	4.29407	0.00377652
chr14	106131727	106133727	4.6453	0.871991	0.170626	5.11055	0.0016018
chr14	106133727	106135727	4.58625	0.73322	0.174918	4.1918	0.00423937
chr14	106150088	106152279	4.36028	0.944097	0.193065	4.89006	0.00199783
chr14	106152737	106154821	4.33111	0.827665	0.195621	4.23097	0.0040548
chr14	106154985	106156554	3.70025	0.96437	0.265675	3.62988	0.0083079
chr14	106156554	106158554	4.67164	0.639006	0.168767	3.78632	0.0068427
chr14	106163481	106165262	3.09535	1.94388	0.36869	5.27238	0.00136827
chr14	106165262	106167262	4.26738	0.740927	0.201389	3.67908	0.00781152
chr14	106211457	106214005	5.11501	0.504324	0.142079	3.5496	0.00919743
chr14	106322558	106324558	4.70413	0.685576	0.166521	4.11705	0.00461902
chr14	106549149	106551149	3.99502	0.986183	0.229126	4.3041	0.00373434
chr14	106551149	106553054	4.18137	1.28234	0.209589	6.11834	0.000635253
chr14	106557989	106559207	2.90249	1.98	0.411714	4.80917	0.00217058
chr14	106559207	106561685	4.56389	1.47832	0.176589	8.37155	0.000117472
chr14	107254344	107256344	6.12251	0.491076	0.104796	4.686	0.00246775
chr15	20465167	20468118	5.68705	0.447363	0.117797	3.79773	0.00674795
chr15	22041609	22043609	5.76149	0.598944	0.115288	5.19521	0.00147435
chr15	22043609	22045262	4.69669	0.712247	0.167031	4.26415	0.00390564
chr15	22348874	22350872	4.20487	1.04835	0.2073	5.05717	0.00168867
chr15	22367700	22371144	4.85953	1.03392	0.15645	6.60864	0.000423025
chr15	22384017	22386529	4.7742	1.05516	0.161845	6.51956	0.000454607
chr15	22386529	22388529	5.16394	0.95471	0.139605	6.83864	0.00035253
chr15	22439171	22441024	4.7545	0.611343	0.163137	3.74742	0.00717733
chr15	22441024	22443024	5.02708	0.636753	0.146741	4.3393	0.00359053
chr15	22443024	22445024	5.27215	0.716451	0.134424	5.3298	0.00129503
chr15	22445024	22447024	5.23765	0.702846	0.136034	5.1667	0.00151593
chr15	22447024	22449024	5.30849	0.766401	0.132769	5.77244	0.000860024
chr15	22449024	22451024	5.59618	0.683084	0.121041	5.6434	0.000966485
chr15	22451024	22453185	4.93775	0.734293	0.151777	4.83798	0.00210717
chr15	22454212	22456199	5.00848	0.667625	0.147764	4.51819	0.00295113
chr15	22456199	22457764	4.35045	0.902569	0.19392	4.65434	0.00255153
chr15	22461657	22463356	5.07487	0.624483	0.144172	4.33152	0.00362177
chr15	22465356	22467356	5.64685	0.52	0.119207	4.36215	0.00350057
chr15	22467356	22469356	5.76988	0.50168	0.115013	4.36194	0.00350142
chr15	22471356	22473356	5.52859	0.436588	0.12359	3.53254	0.0094002
chr15	22473356	22475356	5.20868	0.553253	0.137416	4.02613	0.00513453
chr15	22479356	22481356	6.7969	0.410488	0.0910188	4.50992	0.00297765
chr15	22481356	22483356	5.99978	0.393251	0.108073	3.63877	0.00821566
chr15	22483356	22485356	5.97919	0.470605	0.10865	4.33137	0.00362236
chr15	22487356	22489356	5.89684	0.391892	0.111044	3.52916	0.00944097
chr15	22489356	22491591	6.12233	0.528505	0.104801	5.04294	0.00171274
chr15	22508375	22510505	4.76612	0.667844	0.162373	4.11302	0.00464056
chr15	22525564	22526689	4.69571	0.666238	0.167098	3.9871	0.00537583
chr15	22526689	22528689	5.54589	0.75454	0.122926	6.13814	0.000624595
chr15	22528689	22530372	5.13892	0.758614	0.14086	5.3856	0.00122814
chr15	22543786	22546312	4.67628	0.676031	0.168444	4.0134	0.00521184
chr15	22546312	22548312	4.95364	0.711181	0.150858	4.71424	0.00239569
chr15	22550312	22552312	5.71797	0.703013	0.116739	6.02209	0.000690155
chr15	22552312	22554312	5.72296	0.69596	0.11657	5.9703	0.000721955
chr15	23481907	23482914	4.41266	0.720072	0.188602	3.81795	0.00658373
chr15	26873068	26875068	5.80942	0.410082	0.113739	3.60545	0.0085678
chr15	30259349	30262164	6.29537	0.6059	0.10063	6.02106	0.000690768
chr15	30336896	30338896	6.57971	0.351847	0.0947749	3.71245	0.0074942
chr15	30779732	30782238	4.58955	0.791865	0.174674	4.5334	0.00290311
chr15	30916075	30919008	6.21719	0.511728	0.102453	4.99477	0.00179719
chr15	31618195	31620195	8.16058	0.33017	0.0768829	4.29445	0.00377493
chr15	32809789	32812377	4.49988	0.651821	0.18152	3.5909	0.00872688
chr15	32828761	32829289	3.9302	1.778	0.236535	7.51684	0.000211814
chr15	32905452	32909356	5.96059	0.39443	0.109179	3.61269	0.00848978
chr15	33257630	33259630	5.94575	0.396867	0.109606	3.62085	0.00840291
chr15	39619832	39620942	4.71285	0.611636	0.165927	3.68617	0.00774283
chr15	39762497	39764497	6.04763	0.374477	0.106762	3.50758	0.00970617
chr15	39764497	39766497	7.10664	0.324502	0.0865517	3.74923	0.00716136
chr15	40599411	40601411	6.2223	0.465752	0.102331	4.55144	0.00284729
chr15	42447032	42449032	6.88262	0.363259	0.0896851	4.05038	0.00499086
chr15	43397553	43400487	8.0661	0.279852	0.077491	3.61141	0.00850356
chr15	45421381	45423381	7.63471	0.464072	0.0808342	5.74104	0.00088463
chr15	45430547	45432547	6.60426	0.412638	0.0943215	4.3748	0.00345192
chr15	48291222	48293222	5.74327	0.429544	0.11589	3.70648	0.00754981
chr15	49335438	49337438	5.71646	0.432853	0.11679	3.70624	0.00755205
chr15	49377081	49379081	6.58386	0.366088	0.0946979	3.86585	0.00621271
chr15	50148562	50150562	5.42636	0.468904	0.12768	3.6725	0.00787595
chr15	54200973	54203904	6.41917	0.41849	0.0979386	4.27298	0.00386703
chr15	58430921	58432921	5.49961	0.462836	0.12472	3.71099	0.00750774
chr15	58437300	58438722	4.57034	0.818455	0.176104	4.64756	0.0025699
chr15	58438722	58440722	5.54432	0.544375	0.122986	4.42631	0.00326155
chr15	66922995	66924995	7.03673	0.307124	0.0874778	3.51088	0.00966506
chr15	66924995	66926995	6.76938	0.342035	0.091464	3.73956	0.00724716
chr15	66995214	66997214	7.51739	0.430434	0.0819301	5.25368	0.00139315
chr15	72393081	72394764	3.77281	1.17499	0.255973	4.5903	0.00273119
chr15	77331839	77333814	4.82599	0.702849	0.158533	4.43346	0.00323608
chr15	77359948	77361948	7.23732	0.379769	0.0849364	4.47121	0.00310539
chr15	78268468	78270468	6.12056	0.367887	0.104846	3.50882	0.00969071
chr15	81474408	81476408	7.38742	0.354632	0.0832528	4.2597	0.0039253
chr15	82286667	82288445	3.92604	1.53925	0.237022	6.49411	0.000464125
chr15	82950752	82952447	4.32473	0.98562	0.196187	5.02388	0.00174559
chr15	84322095	84324095	6.03432	0.409142	0.107122	3.81938	0.00657232
chr15	84891904	84892327	1.30109	6.94441	1.11116	6.2497	0.000568255
chr15	84976085	84977124	3.90518	2.01779	0.239485	8.42552	0.000113378
chr15	86057181	86059181	4.86719	2.3156	0.155981	14.8454	4.47049e-06
chr15	86210675	86212675	7.78757	0.291763	0.0795337	3.66842	0.00791617
chr15	89163366	89164886	6.05213	0.486601	0.106641	4.56298	0.00281221
chr15	90356592	90359196	6.1519	0.369251	0.104052	3.5487	0.00920799
chr15	93427499	93429499	7.53781	0.38074	0.0817329	4.65834	0.00254076
chr15	93443499	93445499	8.32437	0.309574	0.0759187	4.07771	0.00483442
chr15	93445499	93447499	7.8106	0.331128	0.0793495	4.17303	0.00433122
chr15	93447499	93449499	8.23739	0.374946	0.0764171	4.90658	0.00196453
chr15	95831292	95833292	5.73284	0.405736	0.116238	3.49056	0.00992137
chr15	95869072	95871072	6.58618	0.392105	0.0946548	4.14247	0.00448568
chr15	95871072	95873480	5.48597	0.477471	0.12526	3.81184	0.00663294
chr15	96861610	96863610	5.93809	0.423332	0.109828	3.85449	0.00629846
chr15	96869610	96871610	7.23263	0.316257	0.0849918	3.72103	0.00741495
chr15	100345925	100347045	4.04006	0.942567	0.224171	4.20468	0.00417763
chr15	102286245	102286930	3.73847	1.14495	0.260504	4.39514	0.00337526
chr15	102501308	102502748	4.46985	1.07074	0.18391	5.82206	0.000822729
chr16	597736	599625	4.88268	0.55809	0.15504	3.59965	0.00863087
chr16	665580	667580	7.27228	0.461651	0.0845284	5.46149	0.00114346
chr16	667580	669580	6.11354	0.509804	0.105027	4.85404	0.00207273
chr16	1203146	1205132	5.27184	0.526846	0.134438	3.91887	0.00582963
chr16	1219132	1221132	5.64468	0.479676	0.119284	4.02128	0.00516384
chr16	1650054	1651555	6.24678	0.459631	0.101751	4.5172	0.0029543
chr16	1788415	1791003	5.04543	0.633755	0.145744	4.3484	0.0035544
chr16	1843538	1845538	7.27338	0.309804	0.0845157	3.66564	0.00794366
chr16	1945211	1947211	6.37274	0.385008	0.0989209	3.89208	0.00601973
chr16	1953211	1955211	6.82238	0.359814	0.0906141	3.97084	0.00548019
chr16	2076671	2078671	7.26071	0.321892	0.0846624	3.80206	0.00671239
chr16	2084671	2086671	9.0013	0.254963	0.0729152	3.49671	0.00984292
chr16	2178248	2179704	4.22596	0.727657	0.205278	3.54474	0.00925465
chr16	2220204	2222204	6.82872	0.373237	0.0905144	4.12351	0.0045847
chr16	2379031	2381031	6.32978	0.489546	0.0998587	4.90239	0.0019729
chr16	2381031	2383031	6.90262	0.33344	0.0893852	3.73038	0.00732977
chr16	2818574	2820574	6.09107	0.391653	0.10561	3.7085	0.00753097
chr16	3122179	3124179	5.29569	0.47676	0.133347	3.57533	0.00890095
chr16	4322787	4324787	7.03764	0.340109	0.0874654	3.8885	0.00604567
chr16	5109883	5110915	3.51194	1.21937	0.29325	4.15814	0.00440572
chr16	11484123	11486123	6.17715	0.405185	0.103425	3.91766	0.00583805
chr16	14826094	14826866	3.23267	1.47376	0.34138	4.31706	0.00368064
chr16	15005689	15006296	4.14905	1.62579	0.212799	7.64003	0.000193899
chr16	15247558	15249214	3.47638	2.36583	0.298874	7.91582	0.000159779
chr16	17476363	17479208	5.42955	4.73704	0.127547	37.1394	1.7824e-08
chr16	18494905	18495444	3.81229	2.21483	0.250897	8.82765	8.75699e-05
chr16	19178829	19180829	7.31111	0.326059	0.0840869	3.87764	0.00612508
chr16	20557420	20559411	5.33522	0.487874	0.131578	3.70787	0.00753685
chr16	28618160	28620160	6.88227	0.381148	0.0896904	4.2496	0.00397029
chr16	28620160	28622160	8.18137	0.297289	0.0767544	3.87326	0.00615749
chr16	28622160	28623178	6.02207	0.390152	0.107457	3.63078	0.00829857
chr16	28995709	28997709	6.12941	0.391543	0.10462	3.74251	0.00722085
chr16	29141359	29143359	6.74203	0.338393	0.091915	3.68159	0.00778712
chr16	29195365	29197365	6.65292	0.332847	0.0934451	3.56195	0.00905378
chr16	29211554	29213554	5.99115	0.44811	0.108314	4.13715	0.00451324
chr16	29271961	29273961	6.27201	0.481551	0.101164	4.76008	0.00228379
chr16	29275961	29277961	4.95166	0.613061	0.150972	4.06076	0.00493077
chr16	29756062	29758062	6.22136	0.419759	0.102353	4.10109	0.00470504
chr16	30428631	30430832	7.08899	0.328162	0.0867812	3.78149	0.00688327
chr16	30484009	30486009	6.22994	0.410043	0.102149	4.01417	0.00520709
chr16	30759448	30760909	5.52569	0.509129	0.123702	4.11575	0.00462594
chr16	30999671	31000721	3.86011	0.898424	0.24493	3.66808	0.00791952
chr16	31153928	31155877	6.17065	0.406614	0.103586	3.92539	0.00578443
chr16	31360717	31362717	5.05064	0.550866	0.145464	3.78697	0.00683729
chr16	31362717	31364717	5.99201	0.537578	0.10829	4.96426	0.00185315
chr16	31487819	31489819	7.23262	0.298477	0.0849919	3.51183	0.0096533
chr16	32349720	32352470	5.25118	0.674558	0.135398	4.98206	0.00182026
chr16	32352470	32355425	5.03527	0.630437	0.146295	4.30936	0.00371244
chr16	50387643	50390514	6.28413	0.383098	0.100886	3.79733	0.00675126
chr16	54316649	54318649	7.3672	0.463686	0.0834696	5.55515	0.00104807
chr16	54318649	54320649	7.49193	0.428886	0.0821799	5.21886	0.00144086
chr16	54455400	54457400	5.72544	0.449409	0.116487	3.85802	0.00627166
chr16	54459400	54461400	6.32791	0.351042	0.0999002	3.51393	0.00962728
chr16	54963149	54965149	7.64573	0.311805	0.0807358	3.86204	0.00624133
chr16	55512465	55514465	6.71401	0.439511	0.092386	4.75733	0.00229034
chr16	56328232	56330232	5.45559	0.457211	0.126481	3.61487	0.00846651
chr16	62908811	62911651	5.72989	0.592243	0.116337	5.09073	0.00163343
chr16	62987152	62989700	5.05109	0.594872	0.145439	4.09017	0.00476495
chr16	65153782	65155782	6.66944	0.336861	0.0931543	3.61616	0.00845268
chr16	65155782	65157782	7.00409	0.311721	0.0879258	3.54527	0.0092484
chr16	67889060	67891060	6.86385	0.347068	0.0899704	3.85758	0.00627506
chr16	69998119	69999621	4.45568	1.31557	0.185056	7.10907	0.000286335
chr16	70221075	70222716	5.29862	0.670125	0.133214	5.03043	0.00173422
chr16	70284725	70286725	6.93588	0.324273	0.0888955	3.6478	0.00812302
chr16	70652064	70654064	6.16316	0.397936	0.103771	3.83474	0.00645089
chr16	70654064	70656064	6.44671	0.990714	0.0973705	10.1747	3.94884e-05
chr16	70656064	70658064	5.88189	0.519294	0.111493	4.65762	0.0025427
chr16	72236801	72238801	5.76017	0.407433	0.115331	3.53272	0.00939801
chr16	73091300	73093300	7.50962	0.341813	0.0820059	4.16815	0.00435548
chr16	74428516	74431300	5.57596	0.533357	0.121791	4.37927	0.0034349
chr16	74431300	74433300	5.35747	0.497079	0.130603	3.80602	0.0066801
chr16	74440642	74442478	6.18538	0.391506	0.103223	3.79282	0.00678857
chr16	79631960	79633960	6.65989	0.533848	0.093322	5.7205	0.000901167
chr16	81025958	81027958	6.29784	0.517044	0.100574	5.14093	0.00155466
chr16	82228296	82230296	5.80601	0.433866	0.113848	3.81093	0.00664024
chr16	84213351	84215351	5.97244	0.453324	0.108841	4.165	0.00437123
chr16	85556049	85558049	7.15631	0.384705	0.0859204	4.47746	0.00308436
chr16	86224876	86226876	6.36834	0.399455	0.0990157	4.03426	0.00508585
chr16	86228876	86230876	6.92828	0.355713	0.0890063	3.99649	0.0053166
chr16	86230876	86232876	7.08289	0.382453	0.0868613	4.40303	0.00334604
chr16	86275193	86277193	6.08102	0.506277	0.105873	4.78192	0.00223262
chr16	86526705	86528705	6.37207	0.355668	0.0989353	3.59496	0.00868222
chr16	86528705	86530705	6.74369	0.502454	0.0918873	5.46815	0.00113636
chr16	86530705	86532705	6.74449	0.537312	0.0918741	5.84835	0.000803729
chr16	86532705	86534705	6.39917	0.473238	0.0983578	4.81139	0.00216562
chr16	86534705	86536705	6.35995	0.513188	0.0991971	5.17341	0.00150601
chr16	86536705	86538705	6.65299	0.556504	0.093444	5.95548	0.00073136
chr16	86538705	86540705	6.96634	0.512874	0.0884568	5.79802	0.00084056
chr16	86540705	86542705	7.56911	0.414182	0.081436	5.08598	0.00164112
chr16	86544705	86546705	7.77257	0.299434	0.0796554	3.75912	0.0070747
chr16	86546705	86548705	6.50532	0.346997	0.0961972	3.60714	0.00854946
chr16	86548705	86550705	7.33423	0.460973	0.0838295	5.49894	0.00110417
chr16	86778100	86780326	4.97995	0.53654	0.149359	3.59229	0.00871161
chr16	87524572	87526572	6.40204	0.449962	0.0982974	4.57756	0.00276864
chr16	87905161	87907161	5.90693	0.442943	0.110743	3.99973	0.00529635
chr16	88298151	88300151	6.55985	0.354269	0.0951475	3.72337	0.00739355
chr16	88313214	88314730	4.36107	0.718874	0.192996	3.72481	0.00738034
chr16	88337006	88339006	6.53672	0.423243	0.0955879	4.42779	0.00325625
chr16	88449469	88451469	5.6238	0.475059	0.120033	3.95773	0.00556604
chr16	88599864	88601864	6.75805	0.535251	0.0916497	5.84018	0.000809583
chr16	88851508	88852914	5.92633	0.462145	0.110171	4.19479	0.00422493
chr16	89180344	89182344	5.64095	0.443784	0.119417	3.71624	0.00745906
chr16	89266208	89268208	6.2906	0.4016	0.100738	3.98657	0.00537923
chr16	89987704	89989704	6.09064	0.500741	0.105621	4.74094	0.00232978
chr16	90147769	90149959	5.85658	0.397387	0.112265	3.53972	0.00931423
chr16	90172447	90173788	3.48238	1.88485	0.297916	6.32677	0.000532754
chr17	29806	31806	5.91681	0.483386	0.110451	4.37648	0.00344551
chr17	64501	67230	6.0587	0.51124	0.106465	4.80195	0.00218683
chr17	195118	197118	4.56445	3.64616	0.176547	20.6527	6.30492e-07
chr17	1131878	1133878	6.09797	0.395193	0.105429	3.74842	0.00716851
chr17	1545685	1547672	6.97593	0.501059	0.0883206	5.67318	0.000940627
chr17	1551672	1553672	8.08497	0.316199	0.0773663	4.08704	0.0047823
chr17	1653467	1655467	6.00347	0.539897	0.10797	5.00042	0.00178703
chr17	1958153	1960153	7.21793	0.332424	0.0851669	3.90321	0.00593991
chr17	1960153	1962153	6.97603	0.567883	0.0883192	6.42989	0.000489179
chr17	3432933	3434933	5.59105	1.03242	0.12123	8.51622	0.000106864
chr17	4668386	4670386	5.45657	0.48912	0.126441	3.86838	0.00619381
chr17	6228061	6230061	6.27771	0.385789	0.101033	3.81844	0.00657987
chr17	7070719	7072140	4.18821	0.807971	0.20892	3.86737	0.00620131
chr17	7078140	7080140	5.02448	0.823737	0.146883	5.60813	0.000998184
chr17	7746434	7748434	8.40438	0.291645	0.075486	3.86356	0.0062299
chr17	7941597	7943597	5.97272	0.650552	0.108834	5.9775	0.000717434
chr17	7958345	7960345	6.24465	0.431604	0.101801	4.23967	0.00401507
chr17	7960345	7962345	5.74796	0.466472	0.115734	4.03054	0.00510803
chr17	8819081	8821143	6.12496	0.416102	0.104734	3.97294	0.00546656
chr17	8824898	8827617	5.85068	0.409596	0.112447	3.64257	0.00817648
chr17	8867834	8869834	6.15647	0.601788	0.103938	5.78987	0.000846708
chr17	8925534	8927534	5.23953	0.506645	0.135945	3.72684	0.00736187
chr17	13223128	13225128	5.71962	0.445895	0.116683	3.8214	0.00655618
chr17	15868990	15870990	7.51373	0.306821	0.0819657	3.74329	0.00721392
chr17	16767067	16769067	4.3033	1.09522	0.198107	5.52845	0.0010743
chr17	16913664	16915664	5.10789	0.542502	0.142446	3.80847	0.0066602
chr17	18527760	18530270	5.78157	0.453638	0.114633	3.95732	0.00556873
chr17	18932629	18934297	5.22287	1.22542	0.136735	8.962	8.05119e-05
chr17	18964857	18966119	4.54359	1.84485	0.178129	10.3568	3.57149e-05
chr17	18966566	18968113	4.48566	2.11111	0.182645	11.5585	1.90981e-05
chr17	18973967	18974381	3.14702	2.30691	0.358108	6.44193	0.000484367
chr17	18980080	18980543	3.98801	1.30155	0.229911	5.66112	0.000951005
chr17	18996662	18997361	3.64746	3.12136	0.273045	11.4317	2.03451e-05
chr17	19014217	19016195	7.19442	0.582621	0.0854506	6.81822	0.000358206
chr17	19047024	19048178	3.8662	1.3274	0.244184	5.43607	0.00117105
chr17	19091043	19092146	4.39962	1.73774	0.189697	9.16061	7.12482e-05
chr17	19099847	19100486	1.7348	4.82231	0.840284	5.7389	0.000886334
chr17	19288383	19290383	7.25168	0.304379	0.0847676	3.59074	0.00872866
chr17	19435389	19436398	3.7493	0.910422	0.259064	3.51428	0.00962297
chr17	19769651	19771651	7.83083	0.300744	0.07919	3.79776	0.00674776
chr17	21903922	21905067	5.12793	0.53495	0.141418	3.78277	0.00687252
chr17	26860906	26862906	6.14728	0.364479	0.104169	3.49894	0.00981477
chr17	28557540	28559540	5.81495	0.438577	0.113564	3.86195	0.00624203
chr17	28559540	28561540	6.31596	0.56244	0.100166	5.61506	0.000991863
chr17	28561540	28563540	6.96577	0.526444	0.0884649	5.95088	0.00073431
chr17	28563540	28565540	6.53675	0.550802	0.0955874	5.76229	0.000867894
chr17	28565540	28567540	6.59124	0.382051	0.0945611	4.04026	0.00505023
chr17	29638753	29640753	5.34841	0.573065	0.130999	4.37458	0.00345274
chr17	29640753	29642753	5.1231	0.503678	0.141664	3.55543	0.00912932
chr17	29646753	29648753	5.30175	0.512347	0.133073	3.85012	0.00633183
chr17	30410073	30411472	4.43257	0.719146	0.186947	3.84679	0.00635741
chr17	32579274	32581274	7.23102	0.327634	0.0850109	3.85403	0.00630203
chr17	34408901	34410901	5.5205	0.470661	0.123903	3.79862	0.00674067
chr17	34524325	34524745	2.35759	2.31909	0.569494	4.07219	0.00486556
chr17	34612690	34613112	0.851057	6.19591	1.49307	4.14978	0.00444815
chr17	34617403	34619214	3.1837	1.88753	0.350823	5.38027	0.00123435
chr17	36283694	36285284	7.22206	0.488108	0.0851176	5.73452	0.000889841
chr17	36285284	36287284	7.64197	0.555018	0.0807693	6.87164	0.00034357
chr17	36287284	36289284	7.48386	0.524795	0.08226	6.37971	0.00050985
chr17	36289284	36291284	7.04345	0.456324	0.0873869	5.22188	0.00143665
chr17	36291284	36293284	7.45056	0.518072	0.0825953	6.27241	0.000557517
chr17	36293284	36294623	6.99519	0.45474	0.0880497	5.16459	0.00151906
chr17	37815809	37817809	7.63891	0.350789	0.0807966	4.34163	0.00358126
chr17	37823809	37825809	6.01221	0.414434	0.107728	3.84703	0.00635554
chr17	38517705	38519705	5.8336	0.436068	0.112977	3.85978	0.00625836
chr17	39683179	39685179	7.84818	0.287817	0.079055	3.64071	0.00819562
chr17	41438608	41440608	7.49985	0.389466	0.0821017	4.7437	0.00232307
chr17	42296685	42298685	7.63795	0.389771	0.0808052	4.82359	0.00213857
chr17	42634929	42636929	6.71977	0.460519	0.0922885	4.99	0.00180581
chr17	45770829	45772829	6.90275	0.318925	0.0893832	3.56806	0.00898365
chr17	45810572	45812572	5.60777	0.483768	0.120616	4.0108	0.00522776
chr17	46033878	46035878	7.76429	0.325756	0.079723	4.0861	0.00478753
chr17	46650487	46652487	6.77181	0.359464	0.0914244	3.93182	0.0057402
chr17	47296904	47298262	4.87162	0.553595	0.155711	3.55527	0.0091312
chr17	53691050	53693050	5.60548	0.543058	0.1207	4.49926	0.00301223
chr17	53695050	53697050	6.15061	0.382112	0.104085	3.67116	0.00788906
chr17	53699050	53701050	6.41053	0.391121	0.098119	3.98619	0.0053816
chr17	53795422	53797422	5.77277	0.52607	0.114919	4.57776	0.00276805
chr17	53797422	53799422	6.71057	0.670692	0.0924446	7.25507	0.000256621
chr17	53799422	53801422	6.94096	0.338709	0.0888217	3.81336	0.00662065
chr17	53801422	53803422	6.92438	0.332286	0.0890634	3.7309	0.00732508
chr17	53805422	53807422	6.83222	0.37787	0.0904596	4.17722	0.00431051
chr17	54670560	54672560	5.60508	0.494816	0.120714	4.09907	0.00471609
chr17	54910056	54912056	6.84862	0.339342	0.0902045	3.76191	0.00705048
chr17	55687848	55689848	4.15188	6.91362	0.212516	32.5323	4.01501e-08
chr17	56407036	56409036	5.88994	0.411664	0.111251	3.70032	0.00760777
chr17	56409036	56411036	6.76102	0.44878	0.0916009	4.8993	0.00197913
chr17	57861576	57863576	7.17918	0.507935	0.085637	5.93126	0.000747038
chr17	57914756	57916756	8.7192	0.348501	0.0739985	4.70956	0.00240745
chr17	57916756	57918756	7.73473	0.310065	0.0799678	3.87738	0.00612701
chr17	59473206	59475206	7.75764	0.320445	0.0797776	4.01673	0.00519149
chr17	59475206	59477206	7.3943	0.333032	0.0831798	4.00377	0.00527124
chr17	59481206	59483206	8.15189	0.37821	0.0769372	4.91582	0.00194617
chr17	59533104	59535104	7.50731	0.40918	0.0820284	4.98828	0.00180893
chr17	60993413	60995413	6.07716	0.497974	0.105975	4.69899	0.00243431
chr17	63555309	63557309	7.71436	0.336506	0.0801394	4.19901	0.00420469
chr17	64670958	64672958	7.31555	0.345784	0.084037	4.11467	0.00463175
chr17	64960137	64962137	5.88321	0.507766	0.111454	4.55586	0.00283381
chr17	66232774	66234774	5.93376	0.398199	0.109954	3.6215	0.00839599
chr17	66285915	66287915	6.35534	0.388346	0.0992975	3.91093	0.0058852
chr17	67223157	67225157	5.37792	0.595454	0.129721	4.59027	0.00273126
chr17	70116447	70118447	6.16591	0.402939	0.103703	3.88551	0.00606743
chr17	71136561	71138758	4.86345	0.558646	0.15621	3.57626	0.00889048
chr17	72461935	72463935	5.94066	0.482976	0.109753	4.40056	0.00335517
chr17	74134170	74136170	7.31417	0.304692	0.0840525	3.62502	0.00835887
chr17	74379220	74381220	6.99678	0.309186	0.0880275	3.51238	0.00964652
chr17	76529841	76531841	7.32574	0.378179	0.0839235	4.50623	0.00298955
chr17	77206968	77209600	5.08511	0.532255	0.143633	3.70567	0.00755745
chr17	77888316	77890316	6.16691	0.469361	0.103678	4.5271	0.0029229
chr17	79020717	79022717	7.29751	0.392596	0.0842402	4.66043	0.00253516
chr17	79064717	79066717	6.7612	0.389623	0.091598	4.25362	0.0039523
chr17	79104426	79106426	8.03787	0.329577	0.0776805	4.24272	0.00400126
chr17	79970662	79972662	7.28232	0.299299	0.0844131	3.54565	0.00924394
chr17	79972662	79974662	6.18006	0.433175	0.103354	4.1912	0.00424227
chr17	80107950	80109168	1.79507	3.69207	0.808678	4.56557	0.00280443
chr17	80275897	80277897	5.24037	0.610967	0.135905	4.49553	0.0030244
chr17	80655412	80657412	6.42699	0.386515	0.0977761	3.95306	0.00559698
chr17	81036633	81038633	6.29243	0.591181	0.100697	5.8709	0.000787835
chr17	81184645	81185854	2.37867	3.75652	0.562218	6.6816	0.000399034
chr17	81189076	81190522	2.60906	2.92939	0.489261	5.98737	0.00071129
chr18	2846424	2848424	6.07368	0.399707	0.106067	3.76844	0.00699419
chr18	3814790	3816600	4.39132	0.951604	0.1904	4.99792	0.00179152
chr18	3816600	3818600	5.36745	0.519899	0.130171	3.99396	0.00533247
chr18	5293972	5295972	7.81945	0.279626	0.0792795	3.5271	0.00946599
chr18	5542916	5545042	6.55848	0.538933	0.0951734	5.66265	0.000949685
chr18	5629117	5631117	6.99812	0.346302	0.0880088	3.93486	0.00571946
chr18	10041834	10043139	4.7899	0.704234	0.160829	4.37878	0.00343675
chr18	12084848	12087743	6.28675	0.440682	0.100826	4.3707	0.0034676
chr18	12087743	12089957	5.56768	0.463219	0.122102	3.79372	0.00678106
chr18	13217308	13219308	6.62477	0.422394	0.0939486	4.49601	0.00302283
chr18	13261967	13263967	5.54089	0.443656	0.123117	3.60352	0.00858869
chr18	13566356	13568356	6.21801	0.406783	0.102433	3.97121	0.00547778
chr18	13568356	13569538	4.83589	0.601291	0.157913	3.80773	0.0066662
chr18	14449720	14451651	4.97066	0.87509	0.149885	5.83841	0.000810854
chr18	20714166	20716166	7.15032	0.419001	0.0859954	4.87236	0.00203424
chr18	20716166	20718166	7.19835	0.330376	0.0854029	3.86844	0.00619331
chr18	22929810	22931810	6.53585	0.448266	0.0956046	4.68874	0.00246064
chr18	30005111	30007111	5.53141	0.447438	0.123481	3.62353	0.00837459
chr18	30349569	30352255	5.50814	0.461031	0.124385	3.70648	0.00754987
chr18	30710016	30712612	4.48769	0.886782	0.182484	4.8595	0.00206116
chr18	30712612	30714612	4.2673	1.12308	0.201396	5.57649	0.00102764
chr18	30714612	30716747	4.61093	0.741094	0.173103	4.28124	0.00383131
chr18	31157018	31159018	6.84251	0.410941	0.0902993	4.55087	0.00284902
chr18	32310385	32311596	4.62229	0.625246	0.172277	3.6293	0.00831404
chr18	34833376	34835342	5.40714	0.579617	0.128482	4.51128	0.00297325
chr18	34942915	34944915	6.60443	0.330873	0.0943185	3.50804	0.00970045
chr18	35341774	35343774	5.0075	0.58593	0.147818	3.96385	0.00552574
chr18	51432755	51434755	5.59016	0.90064	0.121263	7.42713	0.000226066
chr18	51444254	51446254	7.21726	0.359443	0.0851749	4.22006	0.00410528
chr18	51446254	51448254	5.82252	0.486683	0.113325	4.29457	0.0037744
chr18	53176407	53178407	7.37615	0.368343	0.0833732	4.418	0.00329141
chr18	53178407	53180407	5.72134	0.444966	0.116625	3.81535	0.00660464
chr18	57363251	57365251	7.90055	0.38428	0.0786573	4.8855	0.00200714
chr18	66464716	66466716	5.2658	0.547701	0.134717	4.06556	0.00490322
chr19	308512	310512	6.56048	0.372864	0.0951356	3.91929	0.00582668
chr19	310512	312512	7.09852	0.32122	0.0866569	3.70681	0.00754679
chr19	566028	567950	3.97882	1.858	0.230947	8.04513	0.000146205
chr19	919306	921886	5.37111	0.458748	0.130014	3.52847	0.00944939
chr19	1066604	1068604	6.86766	0.371023	0.0899122	4.12651	0.00456889
chr19	1131215	1133215	8.41873	0.266857	0.0754109	3.53871	0.0093263
chr19	1264887	1266887	7.4495	0.297441	0.0826061	3.60072	0.00861917
chr19	1466728	1469287	5.30174	0.552709	0.133073	4.15343	0.00442957
chr19	2014349	2016349	5.8492	0.456341	0.112493	4.05663	0.00495457
chr19	2211421	2213421	7.36367	0.322592	0.0835077	3.86302	0.00623394
chr19	2213421	2215421	7.18485	0.355365	0.0855674	4.15304	0.00443158
chr19	2289280	2292261	6.12298	0.46216	0.104784	4.41058	0.00331837
chr19	2574171	2576171	5.86456	0.450536	0.11202	4.02192	0.00515995
chr19	3171950	3173950	6.47373	0.607238	0.0968236	6.27159	0.0005579
chr19	3173950	3175950	6.44209	0.773656	0.097465	7.93779	0.000157374
chr19	3177950	3179950	7.33596	0.437779	0.0838104	5.22345	0.00143448
chr19	3784857	3786975	5.60138	0.447925	0.12085	3.70645	0.00755008
chr19	3806535	3808535	6.04792	0.44264	0.106754	4.14634	0.00446577
chr19	4065896	4067896	7.31584	0.420664	0.0840339	5.00588	0.00177728
chr19	4542891	4544651	4.27355	0.846459	0.200819	4.21503	0.00412878
chr19	4573879	4576186	5.84799	0.446105	0.11253	3.96432	0.00552269
chr19	4914720	4917663	6.10891	0.378614	0.105146	3.60084	0.00861782
chr19	6108525	6110525	8.31696	0.295676	0.07596	3.89252	0.00601649
chr19	7197469	7199469	5.94594	0.482513	0.1096	4.40248	0.00334806
chr19	7608449	7610449	5.80113	0.421771	0.114004	3.69964	0.00761426
chr19	7684750	7686750	6.89766	0.336131	0.0894591	3.75737	0.00708998
chr19	7740950	7742950	5.93002	0.459965	0.110063	4.1791	0.00430126
chr19	7934489	7936489	5.35597	0.489139	0.130669	3.74335	0.00721338
chr19	8207380	8209380	5.36389	0.662057	0.130325	5.08004	0.00165081
chr19	8211380	8213380	6.42196	0.509809	0.0978805	5.20849	0.00145545
chr19	8213380	8215380	6.02118	0.633361	0.107481	5.89276	0.000772772
chr19	10624388	10625499	4.84148	0.595976	0.157565	3.78242	0.00687543
chr19	11380395	11381474	4.26584	0.900818	0.201532	4.46985	0.00311002
chr19	11688547	11690547	7.2937	0.326318	0.0842834	3.87168	0.00616922
chr19	12983533	12985535	5.48222	0.442867	0.125409	3.53137	0.00941435
chr19	13103478	13106450	6.63024	0.330772	0.09385	3.52447	0.00949791
chr19	13106450	13108450	8	0.472158	0.0779407	6.05791	0.000669107
chr19	13317356	13318507	5.19445	0.586047	0.138105	4.24349	0.00399778
chr19	14036393	14038393	5.92371	0.480358	0.110248	4.35707	0.00352035
chr19	14173575	14174744	4.0509	0.849904	0.223001	3.81121	0.00663798
chr19	15288075	15288873	3.88289	1.04276	0.242158	4.30613	0.00372589
chr19	17771136	17772140	3.55901	1.24273	0.286017	4.34497	0.00356799
chr19	18131062	18133062	7.68249	0.305332	0.0804128	3.79706	0.00675354
chr19	18279803	18281803	6.13864	0.435853	0.104386	4.17538	0.00431958
chr19	18547165	18549165	5.94811	0.396979	0.109538	3.62413	0.00836828
chr19	20357999	20359999	6.41292	0.357654	0.098069	3.64696	0.00813161
chr19	20605929	20608624	6.89881	0.381803	0.089442	4.26872	0.00388558
chr19	21750005	21752774	6.9829	1.11426	0.0882222	12.6301	1.14604e-05
chr19	21768582	21770582	6.83571	0.449221	0.0904052	4.96898	0.00184437
chr19	30534649	30536649	5.57455	0.49673	0.121844	4.07677	0.00483968
chr19	33164992	33166992	6.71398	0.331818	0.0923865	3.59162	0.00871893
chr19	33166992	33168992	6.6678	0.392733	0.093183	4.21464	0.00413062
chr19	33763853	33765853	6.77032	0.33219	0.0914487	3.63253	0.00828035
chr19	33791853	33793853	6.78624	0.495858	0.0911902	5.43763	0.00116934
chr19	34971194	34973194	7.16991	0.329482	0.0857513	3.8423	0.00639208
chr19	34973194	34975194	6.17405	0.379314	0.103502	3.66481	0.00795196
chr19	35788087	35790090	5.2185	0.549096	0.136944	4.00963	0.00523498
chr19	36398766	36400766	6.61521	0.328892	0.0941218	3.49432	0.00987334
chr19	39055173	39057173	5.39434	0.466059	0.129021	3.61226	0.0084944
chr19	41350926	41352926	5.14586	1.21548	0.14051	8.65053	9.79958e-05
chr19	41352926	41354926	5.79044	1.61954	0.114346	14.1635	5.88695e-06
chr19	41354926	41356926	5.45167	1.37867	0.12664	10.8865	2.68974e-05
chr19	41356926	41358926	4.16137	1.22367	0.211567	5.78382	0.000851298
chr19	41358926	41360926	4.42493	1.20194	0.187579	6.40761	0.000498236
chr19	41360926	41362926	4.87395	1.14104	0.155569	7.33464	0.000241934
chr19	41362926	41364926	4.70249	1.09539	0.166633	6.57365	0.000435116
chr19	41364926	41366926	4.73224	1.0613	0.164618	6.44703	0.000482344
chr19	41366926	41368926	5.11903	1.10545	0.141872	7.79183	0.00017418
chr19	41368926	41370926	5.29192	0.500295	0.133518	3.74701	0.00718089
chr19	41686022	41688194	4.88129	0.592575	0.155124	3.82	0.00656741
chr19	41832419	41834419	7.4317	0.30149	0.0827887	3.64168	0.00818565
chr19	42497304	42498715	4.05406	0.790498	0.222662	3.55022	0.00919014
chr19	42945891	42947891	6.58967	0.330667	0.0945901	3.49579	0.0098546
chr19	43704692	43706511	4.33385	1.12687	0.195379	5.76763	0.000863745
chr19	43828736	43831631	5.87798	0.58176	0.111612	5.21236	0.00144998
chr19	43933767	43935817	5.76371	0.498511	0.115215	4.32679	0.00364089
chr19	45248511	45250511	7.59344	0.291185	0.0812096	3.58559	0.00878581
chr19	45969885	45971885	7.89755	0.467203	0.0786798	5.93803	0.000742619
chr19	49898076	49900076	6.59114	0.694997	0.0945629	7.34957	0.000239288
chr19	51521650	51523650	6.85405	0.345503	0.0901209	3.83377	0.00645846
chr19	51874460	51876460	5.90061	0.427603	0.110932	3.85465	0.00629726
chr19	52227603	52229603	5.36359	0.480539	0.130338	3.68686	0.00773617
chr19	52254465	52256465	5.51975	0.478747	0.123933	3.86297	0.00623435
chr19	52314257	52316257	5.43208	0.453977	0.127443	3.5622	0.00905094
chr19	54122783	54124783	5.4227	0.473346	0.127831	3.7029	0.00758348
chr19	54484798	54486330	4.53047	0.648298	0.179137	3.61901	0.00842237
chr19	54745565	54746287	2.88116	1.92564	0.416833	4.6197	0.00264696
chr19	54875388	54877858	6.21883	0.548532	0.102413	5.35605	0.00126305
chr19	54881781	54883781	4.7579	0.658959	0.162913	4.04486	0.00502314
chr19	54885781	54887781	5.57773	0.528011	0.121725	4.33773	0.00359681
chr19	54898601	54901301	5.99217	0.407753	0.108285	3.76554	0.00701912
chr19	55415913	55418895	5.56198	0.439961	0.122316	3.59693	0.00866058
chr19	57181361	57184102	6.83426	0.334368	0.0904278	3.69763	0.0076333
chr19	57788766	57790976	5.51379	0.443352	0.124165	3.57068	0.00895374
chr19	58608967	58610967	9.03104	0.262129	0.0728128	3.60005	0.0086265
chr2	288412	290876	6.40339	0.3583	0.098269	3.64612	0.00814021
chr2	440006	442006	7.12953	0.300926	0.0862581	3.48867	0.00994553
chr2	862940	864940	3.73723	0.97873	0.260669	3.75468	0.00711347
chr2	1135390	1137390	5.71595	0.407442	0.116808	3.48815	0.00995226
chr2	1137390	1138972	4.76745	0.580908	0.162286	3.57953	0.00885365
chr2	1164445	1166445	6.19254	0.396734	0.103048	3.84998	0.00633291
chr2	1512080	1513160	3.71612	1.21069	0.263511	4.59445	0.0027191
chr2	1590216	1592216	7.36671	0.396776	0.0834748	4.75324	0.0023001
chr2	1600216	1602216	4.83875	0.86154	0.157735	5.46196	0.00114296
chr2	6887076	6889076	5.31784	0.468242	0.13235	3.53792	0.00933577
chr2	10151419	10153419	4.81464	0.710531	0.159248	4.46178	0.00313748
chr2	10153419	10155419	4.68998	0.680496	0.167494	4.06282	0.00491893
chr2	10335008	10337008	5.92941	0.453773	0.110081	4.12218	0.00459175
chr2	10411543	10413543	6.64553	0.399038	0.0935764	4.26431	0.00390497
chr2	10441754	10443754	7.45833	0.445294	0.0825164	5.39643	0.00121562
chr2	10507036	10509036	7.26883	0.416375	0.0845682	4.92354	0.001931
chr2	10929598	10931598	5.24844	0.888539	0.135526	6.55624	0.000441285
chr2	19557152	19559152	6.94634	0.331549	0.0887438	3.73602	0.00727886
chr2	20364340	20366340	5.97481	0.615179	0.108774	5.65556	0.00095583
chr2	20422340	20424340	7.14593	0.322081	0.0860505	3.74293	0.00721712
chr2	20424340	20426340	7.08737	0.369946	0.0868025	4.26192	0.00391546
chr2	21552833	21554524	4.79148	0.681009	0.160727	4.23706	0.00402694
chr2	23643986	23645986	6.2411	0.373933	0.101885	3.67015	0.00789908
chr2	25562565	25564565	6.26198	0.358993	0.101397	3.54049	0.00930515
chr2	28114400	28116400	5.95807	0.544823	0.109251	4.98689	0.00181146
chr2	28142519	28144519	6.46848	0.601902	0.0969292	6.20971	0.000587748
chr2	28324787	28327363	6.34888	0.461	0.0994384	4.63604	0.00260145
chr2	32486290	32488229	4.95346	0.568461	0.150869	3.76792	0.00699867
chr2	32490229	32491382	4.57065	0.661623	0.176081	3.75749	0.00708895
chr2	34101217	34102306	4.07076	0.965779	0.22088	4.37241	0.00346105
chr2	37762394	37764120	4.39439	0.700899	0.190139	3.68624	0.00774219
chr2	38299343	38301343	5.4996	0.591134	0.124721	4.73966	0.00233288
chr2	38301343	38303343	6.68639	0.467255	0.0928593	5.03186	0.00173175
chr2	43451738	43453738	8.64088	0.273605	0.0743389	3.68051	0.00779763
chr2	49532919	49535039	4.90123	1.84245	0.153927	11.9696	1.56242e-05
chr2	49535039	49536541	3.82756	1.20126	0.24897	4.82492	0.00213564
chr2	54683753	54685753	7.46347	0.354072	0.0824644	4.29363	0.00377839
chr2	58135343	58137214	4.06864	0.826878	0.221105	3.73975	0.0072455
chr2	66661626	66663626	7.2994	0.30476	0.0842188	3.61867	0.00842599
chr2	66806119	66808119	6.60443	0.392566	0.0943185	4.16213	0.00438559
chr2	66913089	66915089	5.4551	0.446298	0.126501	3.52804	0.00945461
chr2	66917089	66919089	6.40469	0.353242	0.0982414	3.59565	0.0086746
chr2	66919089	66921089	6.0384	0.454457	0.107012	4.2468	0.00398285
chr2	68961353	68963353	5.99874	0.392066	0.108102	3.62681	0.00834004
chr2	71113235	71115722	5.16873	0.615279	0.139368	4.41479	0.00330304
chr2	71123722	71125722	5.46964	0.454417	0.125913	3.60898	0.00852967
chr2	71129722	71131722	5.28117	0.519571	0.134009	3.87713	0.00612887
chr2	71163797	71165797	5.82692	0.493481	0.113187	4.3599	0.00350935
chr2	75061471	75063471	6.70959	0.406459	0.0924612	4.39599	0.00337209
chr2	84741843	84745577	7.11202	0.325011	0.0864823	3.75813	0.00708337
chr2	85889729	85891729	8.64586	0.346252	0.0743166	4.65914	0.00253861
chr2	85891729	85893729	8.74253	0.344176	0.0739007	4.65727	0.00254364
chr2	85893729	85895729	8.53239	0.323416	0.0748418	4.32133	0.00366316
chr2	86946507	86949206	6.04287	0.633823	0.106891	5.92964	0.0007481
chr2	87301787	87303177	5.01103	0.78917	0.147623	5.34585	0.00127536
chr2	87303177	87304944	6.89985	0.460999	0.0894265	5.15506	0.00153328
chr2	87575672	87576386	2.62791	2.97896	0.48379	6.15755	0.000614343
chr2	87641360	87643208	5.35986	0.800136	0.1305	6.13133	0.000628239
chr2	87648047	87648451	1.75665	3.13203	0.828674	3.77956	0.00689951
chr2	87807537	87809116	2.9151	1.45193	0.40872	3.55238	0.00916487
chr2	87811116	87813116	4.18761	0.919422	0.208978	4.39961	0.00335867
chr2	87936674	87939631	5.44824	0.460443	0.12678	3.63183	0.00828756
chr2	88469181	88471181	6.91765	0.611375	0.0891624	6.85687	0.000347546
chr2	89140171	89142171	5.4913	0.504677	0.125048	4.03586	0.0050763
chr2	89142171	89144171	5.33817	0.522851	0.131448	3.97763	0.00543636
chr2	91750008	91751719	3.06951	2.65922	0.374127	7.1078	0.000286611
chr2	95522469	95524264	3.89315	1.01867	0.240922	4.22822	0.00406746
chr2	95704074	95706074	5.95142	0.518749	0.109442	4.73993	0.00233222
chr2	96100668	96102385	4.79847	0.775835	0.160278	4.84055	0.0021016
chr2	96305913	96307338	3.65573	1.92374	0.271873	7.07588	0.000293633
chr2	96331128	96333128	6.55973	0.441532	0.0951498	4.64039	0.00258947
chr2	97063925	97065925	6.10424	0.390487	0.105267	3.7095	0.00752159
chr2	97355000	97357000	6.83987	0.325173	0.0903403	3.59942	0.00863331
chr2	97777544	97780428	7.66445	0.280857	0.0805703	3.48587	0.0099816
chr2	99391539	99393539	6.51988	0.34263	0.0959131	3.5723	0.0089354
chr2	100720820	100722820	6.77481	0.466171	0.0913755	5.10171	0.00161582
chr2	100937503	100939503	6.83569	0.442403	0.0904054	4.89355	0.00199074
chr2	101434343	101436343	6.56361	0.364962	0.0950766	3.83861	0.00642068
chr2	102889650	102891650	5.48447	0.472707	0.12532	3.77201	0.00696367
chr2	102919412	102921218	4.92737	0.935364	0.152383	6.13826	0.000624531
chr2	102921218	102923718	6.1804	0.527135	0.103345	5.10071	0.00161741
chr2	105990338	105992338	6.81839	0.32162	0.090677	3.54688	0.00922945
chr2	106014338	106016338	6.54814	0.334929	0.0953696	3.5119	0.00965237
chr2	106790829	106792829	7.5084	0.321844	0.0820178	3.92408	0.00579347
chr2	108601668	108604075	5.07263	0.513422	0.144291	3.55825	0.00909656
chr2	109269863	109271674	4.70812	0.628431	0.166249	3.78006	0.00689533
chr2	110811509	110813107	4.4667	0.66034	0.184164	3.58562	0.00878558
chr2	112195356	112197356	3.78186	0.983523	0.254797	3.86002	0.00625655
chr2	113457347	113459347	5.40106	0.457371	0.128737	3.55275	0.00916052
chr2	113991680	113993680	6.51805	0.93809	0.0959487	9.777	4.94523e-05
chr2	113993680	113995680	6.97944	0.465465	0.0882709	5.27314	0.00136727
chr2	114195092	114196624	4.47603	0.98931	0.183414	5.39385	0.00121859
chr2	119727060	119729060	5.61648	0.426048	0.120299	3.54158	0.0092921
chr2	119729060	119731060	5.38315	0.529467	0.129497	4.08864	0.00477344
chr2	120280710	120282710	5.79075	0.540126	0.114336	4.724	0.00237134
chr2	121102409	121104409	5.54079	0.696296	0.123121	5.65537	0.000955999
chr2	121348203	121350203	5.87594	0.402359	0.111674	3.60298	0.00859451
chr2	121352203	121354203	6.44102	0.383522	0.0974869	3.93408	0.00572477
chr2	121493027	121495027	6.02237	0.495885	0.107449	4.61509	0.00265996
chr2	121912024	121914024	6.17432	0.39166	0.103495	3.78434	0.00685931
chr2	121951536	121954324	6.18455	0.384634	0.103243	3.72551	0.00737398
chr2	121954324	121956324	7.14381	0.317388	0.0860773	3.68725	0.00773244
chr2	121968324	121970324	6.49122	0.466387	0.0964751	4.83428	0.0021152
chr2	122041432	122043432	6.15652	0.628376	0.103937	6.04575	0.000676169
chr2	124937391	124939801	4.53607	0.819395	0.178706	4.58516	0.00274621
chr2	131788600	131790600	7.39213	0.429659	0.0832028	5.16399	0.00151994
chr2	131790600	131792600	6.68471	0.333921	0.0928885	3.59486	0.00868325
chr2	131792600	131794600	6.41933	0.443496	0.0979351	4.52847	0.00291858
chr2	132249766	132251766	7.68404	0.288649	0.0803993	3.59019	0.00873479
chr2	132794403	132797338	5.12844	0.529996	0.141392	3.74842	0.00716844
chr2	135426403	135428403	6.97085	0.320985	0.0883927	3.63135	0.00829262
chr2	135475034	135477034	5.96237	0.513899	0.109128	4.70913	0.00240855
chr2	135594139	135596139	6.17106	0.396808	0.103576	3.83109	0.00647948
chr2	136874163	136876163	6.08576	0.580935	0.105749	5.49355	0.00110972
chr2	136876163	136878163	5.2245	0.479584	0.136658	3.50939	0.00968365
chr2	136888163	136890163	5.38851	0.606107	0.129269	4.68873	0.00246069
chr2	136890163	136892163	5.57594	0.509625	0.121792	4.18438	0.00427539
chr2	136892163	136894163	5.76279	0.44473	0.115245	3.85899	0.00626434
chr2	136894163	136896163	5.4302	0.484354	0.127521	3.79824	0.00674379
chr2	143628705	143630705	4.72302	0.585348	0.165238	3.54245	0.0092818
chr2	143630705	143632705	5.9835	0.41527	0.108529	3.82637	0.00651677
chr2	143634705	143636705	5.41285	0.722899	0.128242	5.63698	0.000972169
chr2	143885425	143887425	5.24902	0.58886	0.135499	4.34586	0.00356444
chr2	144238394	144240394	6.34236	0.411528	0.0995812	4.13259	0.00453698
chr2	144282257	144284257	5.89908	0.410305	0.110977	3.6972	0.0076373
chr2	144693632	144695632	7.75707	0.492799	0.0797823	6.1768	0.000604369
chr2	144710047	144712047	6.10336	0.383464	0.105289	3.642	0.00818236
chr2	145277889	145279889	5.77997	0.400582	0.114685	3.4929	0.00989145
chr2	145458341	145460341	5.48849	0.456455	0.12516	3.64698	0.00813145
chr2	145752946	145754378	4.7397	0.692472	0.164119	4.21932	0.00410872
chr2	157110051	157112065	5.18704	0.48682	0.138466	3.5158	0.00960416
chr2	157191639	157193639	6.71157	0.486219	0.0924276	5.26054	0.00138396
chr2	158270468	158272468	5.11606	0.593725	0.142025	4.18043	0.00429475
chr2	158272468	158274468	5.42364	0.524164	0.127792	4.10168	0.00470182
chr2	158274468	158276468	6.08701	0.466127	0.105716	4.40925	0.00332323
chr2	158295359	158297359	5.54143	0.499696	0.123097	4.05938	0.00493869
chr2	158297359	158299359	5.70666	0.611166	0.117124	5.21813	0.00144189
chr2	158299359	158301359	6.06824	0.574282	0.106211	5.407	0.00120355
chr2	159959849	159961271	4.27671	7.30599	0.200529	36.4336	2.00534e-08
chr2	161608199	161610199	5.5944	0.573337	0.121107	4.73415	0.00234633
chr2	162831646	162832636	3.79341	0.962335	0.253307	3.79909	0.0067368
chr2	166981363	166983363	6.41469	0.348701	0.0980319	3.55702	0.00911081
chr2	167349480	167351480	6.00071	0.427146	0.108047	3.95334	0.00559511
chr2	169312342	169314342	6.73205	0.326206	0.0920818	3.54257	0.00928036
chr2	169943383	169945383	6.20854	0.385009	0.102661	3.75031	0.00715184
chr2	171571896	171573896	6.06599	0.475389	0.106271	4.47338	0.00309807
chr2	175461194	175463194	6.58004	0.353432	0.0947688	3.72941	0.00733852
chr2	176033710	176034799	4.36643	0.718522	0.192532	3.73197	0.00731537
chr2	176984268	176986538	4.67378	0.673131	0.168618	3.99206	0.00534446
chr2	176986538	176988538	5.0508	1.29131	0.145455	8.87772	8.4859e-05
chr2	176988538	176990827	5.12542	0.660205	0.141546	4.66425	0.00252496
chr2	176992470	176995255	5.47384	0.708121	0.125744	5.63144	0.000977108
chr2	176995255	176998098	5.25944	0.593638	0.135012	4.39692	0.00336863
chr2	177000662	177002662	5.15838	0.825714	0.139882	5.90292	0.000765882
chr2	177002662	177004662	4.77909	0.574483	0.161528	3.55656	0.0091162
chr2	177501284	177504537	5.40684	0.474862	0.128494	3.6956	0.00765257
chr2	178007883	178010616	5.16379	0.616941	0.139613	4.41894	0.00328802
chr2	178105269	178107269	7.54805	0.294901	0.081635	3.61243	0.00849258
chr2	178213593	178215593	6.24929	0.416965	0.101693	4.10025	0.00470962
chr2	179186996	179188996	5.57026	0.441376	0.122005	3.6177	0.00843634
chr2	179968308	179970308	6.28765	0.42292	0.100806	4.1954	0.00422203
chr2	180078195	180080195	4.64981	0.634037	0.170305	3.72294	0.00739742
chr2	180422384	180424384	6.38826	0.352658	0.098589	3.57705	0.00888157
chr2	180424384	180426384	6.74444	0.560105	0.0918749	6.09639	0.000647317
chr2	180426384	180428384	6.33008	0.515723	0.0998519	5.16488	0.00151862
chr2	180606575	180608575	6.15434	0.660524	0.103991	6.35171	0.000521817
chr2	180608575	180610575	7.18241	0.511729	0.0855973	5.97834	0.000716907
chr2	180724902	180726902	6.63405	0.333746	0.0937815	3.55876	0.00909065
chr2	181988151	181989307	4.23639	0.724283	0.204288	3.5454	0.00924686
chr2	181989307	181991307	5.6221	0.56829	0.120095	4.732	0.0023516
chr2	181991307	181993307	4.78756	0.719131	0.160979	4.46722	0.00311891
chr2	182005650	182007650	5.07175	0.626407	0.144337	4.33989	0.00358817
chr2	182087147	182090625	4.75532	0.607264	0.163083	3.72364	0.00739104
chr2	182171127	182173127	4.93678	0.592455	0.151833	3.90201	0.00594841
chr2	182173127	182175127	5.36927	0.468206	0.130093	3.59902	0.00863764
chr2	182321243	182323243	6.78788	0.334575	0.0911637	3.67004	0.0079001
chr2	185462476	185464476	5.6011	0.45075	0.12086	3.72952	0.00733754
chr2	187958869	187960869	4.95154	0.811289	0.150979	5.37352	0.00124228
chr2	187960869	187963569	5.13373	0.774399	0.141123	5.48741	0.00111609
chr2	187991550	187993550	5.5956	0.433224	0.121062	3.57852	0.00886507
chr2	187993550	187996504	5.48061	0.443236	0.125473	3.53251	0.00940061
chr2	188309902	188311902	5.63732	0.592925	0.119547	4.95976	0.00186158
chr2	188411855	188413855	6.49299	0.395383	0.09644	4.09978	0.00471221
chr2	188538286	188540286	6.55526	0.5277	0.0952344	5.54107	0.00106181
chr2	189838889	189840889	6.12701	0.377197	0.104682	3.60328	0.00859133
chr2	189840889	189842889	6.07048	0.407543	0.106151	3.83926	0.00641567
chr2	191230012	191231331	3.89332	1.02083	0.240901	4.23753	0.0040248
chr2	191676234	191678234	7.2613	0.376442	0.0846555	4.44675	0.00318936
chr2	197457290	197459918	6.10772	0.374883	0.105177	3.56432	0.00902646
chr2	198539545	198541545	6.1078	0.447595	0.105175	4.25573	0.00394291
chr2	202899059	202901059	6.0246	0.381139	0.107388	3.54919	0.00920221
chr2	203880806	203882806	6.48867	0.339535	0.0965257	3.51757	0.00958243
chr2	204803708	204805708	5.20526	0.538091	0.137581	3.91109	0.00588409
chr2	204805708	204807708	4.57654	0.721845	0.175641	4.10978	0.00465798
chr2	204852746	204855064	5.56297	0.481248	0.122279	3.93566	0.00571399
chr2	208631165	208633165	7.2484	0.348584	0.084806	4.11036	0.00465484
chr2	211133656	211135637	4.83731	0.597255	0.157824	3.7843	0.00685963
chr2	211254149	211256149	6.29152	0.484623	0.100718	4.8117	0.00216492
chr2	211258149	211259727	4.61046	0.643004	0.173137	3.71384	0.00748123
chr2	211917734	211918609	2.51845	1.93014	0.516572	3.73644	0.00727515
chr2	217558067	217560067	5.98762	0.440522	0.108413	4.06337	0.00491577
chr2	219246702	219248702	6.70798	0.433262	0.0924887	4.68448	0.00247169
chr2	219865362	219867362	6.7602	0.373103	0.0916144	4.07254	0.0048636
chr2	219923166	219925166	6.5711	0.461365	0.094936	4.85975	0.00206063
chr2	219925166	219926735	5.29611	0.625184	0.133328	4.68907	0.0024598
chr2	222474975	222476975	5.16144	0.506556	0.13973	3.62526	0.00835642
chr2	223288467	223290467	6.07117	0.378736	0.106133	3.56849	0.00897869
chr2	223916923	223918923	6.70544	0.363434	0.0925319	3.92766	0.00576878
chr2	225163405	225166227	5.00372	0.755268	0.148028	5.10221	0.00161503
chr2	228028430	228030430	7.42239	0.326733	0.0828851	3.942	0.00567103
chr2	229613530	229615592	4.9266	0.696194	0.152428	4.56736	0.00279904
chr2	229635140	229637140	5.79856	0.441773	0.114086	3.8723	0.00616462
chr2	229651289	229653289	6.002	0.400919	0.108011	3.71183	0.0074999
chr2	233250317	233252317	8.05214	0.37813	0.0775842	4.8738	0.00203124
chr2	238037673	238039673	4.50249	0.677708	0.181315	3.73773	0.00726354
chr2	238320529	238322529	6.87611	0.353514	0.0897836	3.9374	0.00570221
chr2	238395072	238397072	7.59363	0.415336	0.0812078	5.11448	0.00159561
chr2	239393293	239396137	5.54219	0.736439	0.123068	5.98402	0.000713368
chr2	239466765	239468765	7.13491	0.318485	0.0861897	3.69516	0.0076567
chr2	239476961	239478961	7.798	0.286295	0.07945	3.60346	0.00858929
chr2	239478961	239480961	6.56597	0.364541	0.0950322	3.83597	0.00644125
chr2	239778322	239779788	4.84817	0.553825	0.15715	3.52418	0.00950146
chr2	241151730	241153730	6.01574	0.723067	0.107631	6.71803	0.000387644
chr2	241374371	241376371	6.51343	0.374676	0.0960386	3.9013	0.00595347
chr2	241563887	241565887	4.82109	0.656969	0.158842	4.136	0.0045192
chr2	241670716	241671797	4.09043	0.806274	0.218809	3.68484	0.00775572
chr2	242640032	242642127	6.63872	0.384262	0.0936979	4.10107	0.00470515
chr2	242753456	242755849	5.47248	0.480757	0.125799	3.82164	0.00655431
chr2	242805468	242807468	5.21711	0.545763	0.13701	3.98337	0.00539957
chr2	242807468	242809468	5.19502	0.7212	0.138077	5.22317	0.00143485
chr20	152802	155797	5.93247	0.750714	0.109992	6.82519	0.000356257
chr20	155797	157797	6.21536	0.60483	0.102497	5.90098	0.000767195
chr20	1568118	1570247	1.29163	8.79057	1.11802	7.8626	0.000165785
chr20	3043788	3045788	4.82336	0.67825	0.158698	4.27383	0.00386331
chr20	3718719	3720719	6.99767	0.321211	0.0880152	3.6495	0.00810579
chr20	6244154	6246777	6.0987	0.3924	0.105411	3.72259	0.00740069
chr20	7858242	7861104	5.85805	0.414281	0.11222	3.69169	0.0076898
chr20	7877986	7880112	4.94081	0.767264	0.151599	5.06113	0.00168204
chr20	8790237	8792237	5.54213	0.44811	0.12307	3.6411	0.00819161
chr20	10197479	10199479	5.15129	0.995745	0.140237	7.10046	0.000288208
chr20	16167850	16170908	5.58176	0.438412	0.121575	3.6061	0.00856078
chr20	18036762	18038762	7.04435	0.416751	0.0873746	4.76971	0.00226108
chr20	23277274	23279274	6.83126	0.363257	0.0904746	4.01501	0.00520196
chr20	23959728	23961728	7.50593	0.447828	0.082042	5.45852	0.00114665
chr20	26189263	26191263	6.49469	0.490715	0.0964066	5.09006	0.00163452
chr20	29523463	29525463	5.71965	1.05974	0.116682	9.08224	7.47479e-05
chr20	31171524	31173524	4.36759	0.699076	0.192432	3.63285	0.00827694
chr20	31716097	31718097	5.72048	0.446681	0.116654	3.8291	0.00649518
chr20	32287476	32289476	5.19936	0.567351	0.137866	4.11522	0.00462878
chr20	34680201	34682201	7.59252	0.285078	0.0812181	3.51003	0.00967569
chr20	45780166	45782135	3.77662	1.60805	0.255478	6.29428	0.000547401
chr20	45782135	45784135	3.91333	1.49007	0.238519	6.24719	0.00056946
chr20	45784135	45786135	4.03685	1.47686	0.224519	6.57788	0.000433634
chr20	47443104	47445104	6.59346	0.346956	0.0945202	3.67071	0.00789352
chr20	52204755	52206755	5.83256	0.54231	0.11301	4.79879	0.00219399
chr20	52206755	52208755	6.64439	0.36976	0.0935968	3.95056	0.00561359
chr20	52210755	52212755	5.98099	0.444993	0.1086	4.09756	0.00472434
chr20	57737180	57739180	5.23033	0.612468	0.13638	4.49088	0.00303971
chr20	57739180	57741180	5.92729	0.438257	0.110143	3.97898	0.00542765
chr20	58401385	58403385	7.20014	0.419598	0.0853811	4.91442	0.00194895
chr20	58403385	58405385	6.14461	0.427249	0.104236	4.09887	0.00471714
chr20	58405385	58407385	7.26991	0.333788	0.0845558	3.94755	0.00563373
chr20	59102115	59104115	6.36016	0.363639	0.0991926	3.66599	0.00794024
chr20	60912742	60914311	5.00655	0.530123	0.147871	3.58504	0.00879196
chr20	60924863	60926863	7.0219	0.327179	0.0876801	3.73151	0.00731952
chr20	61050327	61052257	5.71729	0.470086	0.116762	4.02601	0.00513522
chr20	61373128	61375128	4.19359	1.23106	0.208394	5.90738	0.000762884
chr20	62670905	62672905	6.85441	0.324048	0.0901152	3.59593	0.00867154
chr20	62676905	62678905	6.17198	0.55003	0.103553	5.31158	0.00131776
chr20	62678905	62680905	6.23277	0.572146	0.102082	5.60479	0.00100124
chr21	9967157	9969141	5.96857	0.526607	0.108951	4.83342	0.00211705
chr21	15357055	15358422	4.03255	0.886308	0.224986	3.9394	0.00568863
chr21	15917247	15919247	4.93425	0.749561	0.15198	4.93196	0.0019146
chr21	15961114	15963305	4.19853	0.742938	0.207915	3.57328	0.00892419
chr21	16590408	16591653	3.24684	2.10902	0.338709	6.22663	0.000579406
chr21	17793109	17795109	6.13116	0.515328	0.104576	4.92778	0.00192271
chr21	17908590	17910590	6.8077	0.363202	0.0908464	3.99798	0.00530727
chr21	19032341	19035112	6.7157	0.537153	0.0923574	5.81602	0.000827167
chr21	22572235	22575156	6.27462	0.469318	0.101104	4.64193	0.00258526
chr21	28154824	28156824	5.987	0.480207	0.10843	4.42872	0.00325292
chr21	28156824	28158824	5.80292	0.45522	0.113946	3.99504	0.00532572
chr21	28160824	28162824	6.43347	0.374999	0.0976422	3.84054	0.0064057
chr21	28168613	28170613	5.6567	0.426328	0.118858	3.58687	0.0087716
chr21	28337374	28339374	5.87455	0.476557	0.111716	4.2658	0.0038984
chr21	28819783	28821787	5.59663	0.429984	0.121025	3.55287	0.00915921
chr21	30176844	30178844	6.17206	0.434316	0.103551	4.19422	0.00422767
chr21	30192936	30194936	6.05616	0.401467	0.106533	3.76847	0.00699396
chr21	31475685	31478678	5.62542	0.636807	0.119975	5.30782	0.00132251
chr21	33175426	33177426	6.13759	0.441044	0.104413	4.22404	0.00408679
chr21	33245194	33247194	5.35071	0.462212	0.130898	3.53108	0.00941781
chr21	38377782	38380249	5.58293	0.426422	0.121531	3.50874	0.00969169
chr21	39627974	39629974	7.42342	0.292484	0.0828744	3.52925	0.00943998
chr21	39679974	39681974	7.10656	0.307772	0.0865527	3.55589	0.00912392
chr21	39866838	39868838	6.90282	0.354406	0.0893821	3.96507	0.00551781
chr21	39868838	39870838	7.55164	0.298704	0.0816009	3.66054	0.00799446
chr21	42619237	42621237	6.37194	0.405314	0.0989383	4.09663	0.00472941
chr21	43711875	43713875	5.3823	0.514338	0.129534	3.97069	0.00548115
chr21	44762672	44764672	8.03581	0.285963	0.0776945	3.68061	0.00779664
chr21	45024478	45026478	5.84742	0.417684	0.112548	3.71117	0.00750604
chr21	45578239	45580239	6.3385	0.399925	0.0996661	4.01265	0.00521641
chr21	46321084	46323084	5.4132	0.470897	0.128228	3.67235	0.00787736
chr21	46339084	46341084	6.37013	0.434708	0.0989773	4.392	0.00338697
chr21	46351084	46353084	5.66029	0.418345	0.118731	3.52346	0.00951025
chr21	46416375	46418375	6.12164	0.434105	0.104819	4.14148	0.00449082
chr21	46493163	46495163	7.01849	0.472828	0.0877269	5.38977	0.0012233
chr21	46747086	46749086	6.34741	0.379011	0.0994705	3.81028	0.00664548
chr21	46767587	46769587	6.74731	0.337023	0.0918274	3.67018	0.0078988
chr21	46856248	46858248	4.5779	0.743778	0.175539	4.23711	0.00402672
chr21	46933899	46935899	6.35085	0.406812	0.0993953	4.09287	0.00475009
chr21	46948309	46950309	6.56627	0.354889	0.0950265	3.73463	0.00729134
chr21	47478039	47480039	5.90233	0.417811	0.11088	3.76812	0.00699694
chr22	17349572	17351907	5.33199	0.632857	0.131721	4.80454	0.00218099
chr22	17723317	17725317	5.80164	0.61325	0.113987	5.37999	0.00123467
chr22	18790446	18791867	2.77473	3.00617	0.443548	6.77754	0.000369836
chr22	18793356	18795243	2.27589	4.12081	0.598721	6.88269	0.000340629
chr22	18831069	18832338	2.18538	2.38331	0.633089	3.76458	0.00702747
chr22	18840650	18842819	4.05443	0.901613	0.222622	4.04998	0.00499317
chr22	20377976	20378347	0.842517	5.45521	1.50153	3.63311	0.00827429
chr22	20402436	20402866	1.83677	3.21331	0.787577	4.08	0.00482157
chr22	20620204	20621469	3.74218	1.13479	0.26001	4.3644	0.00349189
chr22	21050919	21052649	4.82291	0.695629	0.158727	4.38256	0.00342244
chr22	21055775	21058295	6.4051	0.407969	0.0982329	4.15308	0.00443135
chr22	21590294	21591460	4.17445	1.90052	0.210271	9.03843	7.6791e-05
chr22	21591651	21593821	4.57298	0.785383	0.175907	4.46477	0.00312725
chr22	21594317	21596424	2.83971	1.92487	0.427005	4.50785	0.00298433
chr22	21602281	21603787	3.62833	1.0363	0.275784	3.75767	0.00708737
chr22	22988797	22989741	4.23535	0.740347	0.204387	3.62229	0.0083877
chr22	22992843	22994843	5.30266	0.528198	0.133032	3.97047	0.0054826
chr22	22994843	22995954	3.21179	1.40525	0.345368	4.06884	0.00488455
chr22	23099471	23101471	4.55676	0.645027	0.177128	3.64158	0.00818668
chr22	23160772	23162772	5.87548	0.420633	0.111688	3.76615	0.0070139
chr22	24274154	24277745	4.02883	4.52526	0.225392	20.0773	7.46757e-07
chr22	24278619	24280851	3.28034	3.71593	0.332492	11.176	2.31564e-05
chr22	24281195	24282432	3.42098	4.18812	0.307916	13.6015	7.45503e-06
chr22	24282432	24283770	3.15364	1.45291	0.35678	4.07229	0.00486498
chr22	24358905	24361638	3.11123	14.3025	0.365398	39.1424	1.29039e-08
chr22	24364030	24366277	2.59787	9.14664	0.492541	18.5703	1.1899e-06
chr22	24366277	24368277	2.13918	9.16845	0.651481	14.0732	6.1109e-06
chr22	24368277	24370277	2.245	9.4925	0.61021	15.5561	3.39654e-06
chr22	24370277	24372277	2.57869	10.7978	0.498225	21.6725	4.72091e-07
chr22	24372277	24374650	3.71037	18.2681	0.264292	69.1209	3.80406e-10
chr22	24379677	24381074	2.03036	8.6187	0.697202	12.3618	1.29743e-05
chr22	24381074	24383074	2.86501	13.2357	0.420762	31.4565	4.93148e-08
chr22	24383074	24385074	3.50088	17.0624	0.294985	57.8416	1.15271e-09
chr22	24385074	24387169	2.2587	9.5527	0.605082	15.7875	3.11375e-06
chr22	24550879	24552879	7.03077	0.320064	0.0875589	3.65541	0.00804595
chr22	24576879	24578879	7.30995	0.33662	0.0840998	4.00263	0.00527829
chr22	25022783	25024783	5.48756	0.522023	0.125197	4.16961	0.00434819
chr22	29279003	29281003	5.79112	0.404405	0.114324	3.53735	0.00934253
chr22	30900497	30902497	6.27137	0.393412	0.101179	3.88827	0.00604729
chr22	30910497	30912497	6.43854	0.402071	0.097538	4.1222	0.00459164
chr22	37625087	37627087	5.74968	0.414641	0.115677	3.58446	0.00879846
chr22	37704506	37706506	6.36737	0.44855	0.0990367	4.52913	0.00291649
chr22	37879232	37881232	7.0495	0.342501	0.0873053	3.92303	0.00580076
chr22	39358826	39360788	4.85603	5.35216	0.156665	34.1631	2.97593e-08
chr22	39360788	39362788	4.37272	3.8309	0.191989	19.9537	7.74862e-07
chr22	39362788	39364973	4.3648	3.53926	0.192673	18.3693	1.26958e-06
chr22	39376134	39378877	5.73605	6.66293	0.116131	57.3744	1.21227e-09
chr22	39378877	39380877	4.73792	5.3281	0.164238	32.4413	4.0844e-08
chr22	39380877	39382877	4.87377	5.35772	0.15558	34.4371	2.83373e-08
chr22	39382877	39384877	4.20616	4.34289	0.207176	20.9624	5.76653e-07
chr22	39384877	39385902	3.57147	3.29698	0.28414	11.6034	1.86786e-05
chr22	39387374	39388393	2.78471	3.04759	0.440959	6.91128	0.000333156
chr22	39636474	39638474	7.21578	0.328519	0.0851926	3.85619	0.00628553
chr22	39638474	39640474	7.51873	0.328067	0.0819171	4.00486	0.00526443
chr22	39853282	39855282	6.31964	0.37196	0.100084	3.71648	0.00745686
chr22	40297555	40299555	5.0709	0.557911	0.144382	3.86413	0.00622565
chr22	40299555	40301555	4.79267	0.747566	0.16065	4.65337	0.00255414
chr22	41632878	41634878	7.264	0.456154	0.0846241	5.39035	0.00122263
chr22	43327961	43329961	8.30082	0.265671	0.0760507	3.49334	0.00988579
chr22	43690358	43692358	7.27514	0.305152	0.0844955	3.61146	0.00850297
chr22	43696358	43698358	5.69624	0.478297	0.11748	4.07129	0.00487062
chr22	43737572	43739572	5.37827	0.527372	0.129706	4.0659	0.0049013
chr22	44576915	44578915	6.63512	0.513166	0.0937624	5.47305	0.00113115
chr22	45135160	45136605	4.06943	2.34725	0.221022	10.62	3.09733e-05
chr22	45136971	45138281	3.7635	1.17109	0.257191	4.55336	0.00284141
chr22	45150911	45152911	6.53273	0.364012	0.0956645	3.80509	0.00668771
chr22	45555005	45557005	6.1265	2.42649	0.104695	23.1768	3.15182e-07
chr22	45898991	45900991	6.57088	0.419333	0.09494	4.41683	0.00329567
chr22	45920991	45922991	5.94477	0.442784	0.109634	4.03874	0.0050592
chr22	45942991	45944991	5.44415	0.474071	0.126947	3.73441	0.0072934
chr22	46371453	46373453	5.70761	0.583455	0.117091	4.98292	0.00181869
chr22	46448917	46450917	8.66686	0.375335	0.0742239	5.05679	0.00168931
chr22	46466917	46468917	8.1996	0.362107	0.0766432	4.72459	0.00236989
chr22	46845051	46847051	7.186	0.447403	0.0855533	5.22952	0.00142606
chr22	46847051	46849051	7.33341	0.349387	0.0838385	4.16738	0.0043593
chr22	46931189	46933189	5.28935	0.70243	0.133635	5.25633	0.00138959
chr22	46933189	46935189	7.10717	0.324134	0.0865448	3.74527	0.00719631
chr22	47539135	47541135	6.48191	0.443183	0.0966602	4.58496	0.0027468
chr22	49411860	49413860	6.31863	0.40524	0.100107	4.04808	0.00500428
chr22	50082730	50084730	4.83041	0.589081	0.158256	3.72234	0.00740295
chr22	50194313	50196313	5.92951	0.404407	0.110078	3.67382	0.00786294
chr22	50294474	50296562	5.19158	0.693003	0.138245	5.01287	0.0017649
chr22	50353663	50355663	7.8931	0.314731	0.078713	3.99846	0.00530429
chr22	50688290	50690290	7.15083	0.310416	0.085989	3.60995	0.00851923
chr22	50718458	50720458	6.47089	0.359603	0.0968807	3.71181	0.0075001
chr22	50720458	50722458	7.1583	0.40416	0.0858955	4.70525	0.00241837
chr22	50722458	50724458	6.33153	0.395617	0.0998198	3.96331	0.00552927
chr22	50724458	50726458	6.46408	0.400254	0.0970178	4.12557	0.00457383
chr22	50775181	50776956	4.98296	0.641476	0.149189	4.29975	0.00375258
chr22	50776956	50778956	5.35989	1.27688	0.130498	9.78468	4.92342e-05
chr22	50978689	50980689	6.76121	0.384734	0.0915979	4.20025	0.00419874
chr22	50986689	50988689	5.98006	0.425071	0.108626	3.91318	0.00586944
chr22	51111684	51113684	6.23039	0.552137	0.102138	5.40579	0.00120492
chr22	51113684	51115684	6.22484	0.514135	0.10227	5.02723	0.00173977
chr22	51214664	51215791	4.0136	0.904888	0.227063	3.98519	0.00538799
chr3	3214229	3216229	6.89594	0.316243	0.0894848	3.53404	0.00938215
chr3	5022455	5024455	6.90712	0.391508	0.0893182	4.3833	0.00341965
chr3	5026455	5028455	7.43204	0.288606	0.0827852	3.4862	0.00997729
chr3	12328960	12330960	6.81621	0.45151	0.0907114	4.97744	0.00182873
chr3	12392158	12394158	6.12004	0.368562	0.10486	3.51481	0.00961636
chr3	13918878	13920878	6.4094	0.344497	0.0981426	3.51017	0.00967394
chr3	13920878	13922878	6.67023	0.457886	0.0931406	4.91608	0.00194567
chr3	15835924	15837924	6.99158	0.379135	0.0881003	4.30345	0.00373706
chr3	15845924	15847924	5.96583	0.744728	0.10903	6.83052	0.000354776
chr3	16218009	16220009	5.86596	0.412331	0.111978	3.68226	0.00778061
chr3	16501366	16503366	6.42585	0.423366	0.0977998	4.3289	0.00363235
chr3	18781490	18783490	4.96951	0.537893	0.149951	3.58713	0.00876872
chr3	19743329	19745226	4.28001	0.702212	0.200226	3.5071	0.00971216
chr3	21434477	21437078	6.16745	0.414725	0.103665	4.00063	0.00529074
chr3	21664820	21666820	4.77727	0.734468	0.161646	4.54369	0.0028711
chr3	21666820	21668076	3.97715	0.908055	0.231136	3.92866	0.00576186
chr3	21685854	21687854	5.58008	0.537857	0.121638	4.4218	0.00327774
chr3	23480061	23482061	5.20727	0.549494	0.137483	3.9968	0.00531468
chr3	26431710	26432063	1.51964	4.25943	0.964509	4.41617	0.00329806
chr3	32103641	32106089	4.23194	6.99193	0.204709	34.1555	2.97998e-08
chr3	32106089	32108089	4.96029	4.16858	0.150477	27.7025	1.07004e-07
chr3	32858004	32860004	6.26651	0.660179	0.101291	6.51762	0.000455325
chr3	32860004	32862004	6.9743	0.390907	0.0883437	4.42485	0.00326678
chr3	37901717	37903717	6.83227	0.497133	0.0904588	5.49568	0.00110752
chr3	37903717	37905717	7.83505	0.327397	0.0791571	4.13604	0.00451898
chr3	38494988	38496988	7.45345	0.343411	0.0825659	4.15923	0.0044002
chr3	40000407	40002176	5.26536	0.502617	0.134738	3.73034	0.00733012
chr3	42543576	42545576	6.96283	0.361769	0.0885069	4.08746	0.00477996
chr3	42545576	42547576	6.73292	0.40324	0.0920672	4.37984	0.00343273
chr3	44040030	44042107	5.94075	0.416013	0.109751	3.79053	0.00680757
chr3	47043188	47045188	6.38815	0.363544	0.0985913	3.68738	0.00773118
chr3	50348285	50350285	6.00035	0.662315	0.108057	6.12931	0.000629323
chr3	50482319	50484319	7.92765	0.341796	0.0784571	4.35647	0.00352271
chr3	50539315	50541315	6.62676	0.366457	0.0939126	3.90211	0.00594773
chr3	53527400	53529400	5.85202	0.434578	0.112405	3.86617	0.00621034
chr3	54032203	54034203	5.32286	0.568765	0.132126	4.30472	0.00373175
chr3	54154311	54156967	6.16038	0.40338	0.103841	3.88461	0.00607399
chr3	55520276	55522276	6.96276	0.323958	0.0885078	3.66021	0.00799778
chr3	55522276	55524276	6.67898	0.382753	0.0929879	4.11616	0.00462376
chr3	57874427	57876841	5.16362	0.523372	0.139621	3.74852	0.0071676
chr3	63442965	63444965	5.74405	0.412597	0.115864	3.56104	0.00906425
chr3	64486433	64488433	5.94148	0.430139	0.10973	3.91999	0.00582181
chr3	64901940	64903940	5.59928	0.435981	0.120927	3.60531	0.00856924
chr3	64905940	64907940	5.12631	0.543795	0.1415	3.84307	0.00638612
chr3	65154007	65156007	6.39465	0.395337	0.0984534	4.01548	0.00519914
chr3	65156007	65158007	6.09752	0.470467	0.105441	4.46189	0.00313708
chr3	69299754	69301754	6.50091	0.358151	0.0962838	3.71974	0.00742681
chr3	73672826	73674826	6.60459	0.33977	0.0943156	3.60248	0.00860002
chr3	75550281	75551342	4.45503	0.650507	0.185108	3.51421	0.00962383
chr3	75720597	75722618	5.1063	1.21705	0.142528	8.53897	0.000105299
chr3	93697787	93700177	7.19492	0.329447	0.0854445	3.85569	0.0062894
chr3	96531757	96533497	4.9535	0.641597	0.150866	4.25276	0.00395612
chr3	99628328	99630328	4.9746	0.533374	0.149662	3.56386	0.00903175
chr3	99759798	99761798	7.46854	0.31891	0.0824133	3.86964	0.00618441
chr3	107999983	108001983	6.53104	0.403218	0.0956972	4.21347	0.00413608
chr3	108242155	108244849	5.63958	0.478261	0.119466	4.00332	0.00527402
chr3	111521551	111523551	7.09543	0.346258	0.0866972	3.99387	0.00533303
chr3	117188647	117190911	5.02033	0.617742	0.147111	4.19917	0.00420392
chr3	117715302	117717049	5.0183	0.741425	0.147222	5.0361	0.00172445
chr3	121773653	121775825	4.92567	0.532115	0.152482	3.48969	0.00993251
chr3	123166410	123168410	5.81388	0.432025	0.113598	3.80312	0.00670377
chr3	125708091	125710763	6.66023	0.533709	0.093316	5.71937	0.000902085
chr3	126074394	126076394	7.89008	0.342235	0.0787357	4.34664	0.00356137
chr3	126569367	126571367	7.24444	0.365072	0.0848524	4.30243	0.00374133
chr3	126701740	126703740	6.91432	0.357421	0.0892116	4.00643	0.0052547
chr3	126769740	126771740	7.1574	0.422364	0.0859068	4.91653	0.00194477
chr3	127021930	127024702	5.95119	0.66667	0.109449	6.09115	0.000650236
chr3	127104572	127106572	5.10883	0.763869	0.142397	5.36435	0.00125313
chr3	127106572	127108572	6.47636	0.526347	0.096771	5.4391	0.00116772
chr3	127108572	127110572	6.99674	0.48284	0.0880281	5.48507	0.00111853
chr3	127128572	127130572	6.63036	0.351672	0.0938478	3.74726	0.00717873
chr3	127260208	127262208	7.39694	0.311373	0.0831518	3.74464	0.00720194
chr3	127266208	127267938	5.92075	0.446713	0.110335	4.0487	0.00500066
chr3	128199283	128201283	5.89453	0.412048	0.111113	3.70837	0.00753219
chr3	128201283	128203283	6.51181	0.437501	0.0960703	4.55397	0.00283955
chr3	128205283	128207283	6.73908	0.38691	0.0919643	4.20718	0.00416578
chr3	128209283	128211283	7.07859	0.334569	0.0869178	3.84926	0.00633848
chr3	128211283	128213537	6.10541	0.404032	0.105236	3.83928	0.00641545
chr3	128273601	128275601	6.7667	0.322114	0.0915078	3.52007	0.00955166
chr3	128720941	128722941	6.82493	0.398336	0.0905738	4.39792	0.00336494
chr3	129076781	129078191	4.1589	1.49481	0.211814	7.05718	0.000297839
chr3	129323098	129325098	7.40544	0.308125	0.0830622	3.70957	0.00752096
chr3	129774447	129777014	5.61199	0.753302	0.120462	6.25344	0.000566472
chr3	129777014	129779014	5.96844	1.15266	0.108955	10.5792	3.16583e-05
chr3	129779014	129781014	4.56632	1.0319	0.176406	5.84954	0.000802884
chr3	129781014	129782556	4.66036	0.595207	0.169559	3.51033	0.00967198
chr3	132036771	132038771	6.36692	0.35109	0.0990464	3.5447	0.00925514
chr3	133745532	133747532	6.03118	0.403638	0.107208	3.765	0.0070238
chr3	133747532	133749532	6.4877	0.422308	0.096545	4.3742	0.00345418
chr3	137854558	137856558	5.76637	0.405689	0.115128	3.52382	0.0095059
chr3	146257189	146259189	5.99695	0.526163	0.108152	4.86505	0.00204949
chr3	146259189	146261189	6.75518	0.440307	0.0916972	4.80175	0.00218727
chr3	146261189	146263189	8.56925	0.335561	0.0746667	4.49413	0.00302902
chr3	148963002	148965002	6.33511	0.961415	0.0997407	9.63914	5.35646e-05
chr3	148965002	148967002	5.18239	1.51519	0.138694	10.9247	2.63663e-05
chr3	148967002	148969002	4.48817	1.10696	0.182447	6.06732	0.000663703
chr3	150918445	150920445	5.14565	0.545404	0.14052	3.88132	0.00609805
chr3	150920445	150922445	4.75162	0.64839	0.163328	3.96987	0.00548648
chr3	151591475	151593475	4.17567	0.850048	0.210151	4.04494	0.00502265
chr3	151918213	151920213	7.07956	0.309484	0.0869051	3.56117	0.00906272
chr3	151920213	151922213	7.54115	0.314591	0.0817009	3.85052	0.00632883
chr3	158288178	158290116	6.73703	0.335127	0.0919985	3.64275	0.00817473
chr3	167370224	167372224	5.95179	0.430787	0.109432	3.93659	0.00570766
chr3	167965894	167968606	6.63903	0.358787	0.0936924	3.82941	0.0064927
chr3	168859280	168861280	6.37113	0.382675	0.0989557	3.86713	0.00620309
chr3	168861280	168863280	6.75724	0.326088	0.0916632	3.55745	0.00910579
chr3	171072629	171074629	6.13032	0.436915	0.104597	4.17711	0.00431107
chr3	172467007	172469007	7.55864	0.298566	0.0815346	3.66184	0.00798156
chr3	178786838	178788838	5.5101	0.448421	0.124308	3.60733	0.00854749
chr3	181430122	181432122	4.53136	0.670268	0.179068	3.74309	0.00721568
chr3	181434122	181436122	4.00005	1.01034	0.228566	4.42033	0.00328301
chr3	181436122	181438122	4.88719	0.818985	0.154768	5.29168	0.00134312
chr3	182877128	182879128	6.67099	0.338925	0.0931271	3.63938	0.00820931
chr3	185839074	185841074	5.72337	0.440376	0.116557	3.77821	0.00691093
chr3	185841074	185843074	5.90801	0.450622	0.110711	4.07025	0.00487655
chr3	187463672	187465672	7.23595	0.362089	0.0849525	4.26225	0.00391401
chr3	188497398	188499398	7.13769	0.473961	0.0861545	5.50129	0.00110175
chr3	190334650	190336650	5.9925	0.381981	0.108276	3.52785	0.00945691
chr3	190336650	190337972	4.37535	0.907435	0.191764	4.73204	0.0023515
chr3	191614475	191616475	5.72872	1.33665	0.116377	11.4855	1.98048e-05
chr3	194407753	194409753	6.85944	0.442522	0.0900379	4.91484	0.00194811
chr3	194808628	194809741	4.64096	0.621151	0.170935	3.63384	0.00826667
chr3	195360647	195361990	5.41119	0.487743	0.128311	3.80124	0.00671912
chr3	195383740	195385636	6.23153	0.446861	0.102111	4.37623	0.00344644
chr3	195549911	195551911	6.05938	0.422664	0.106447	3.97066	0.00548138
chr3	195716201	195718300	5.9683	0.524968	0.108959	4.81803	0.00215085
chr3	195889875	195891875	6.4236	0.427286	0.0978464	4.36691	0.00348218
chr3	196366377	196368377	7.01538	0.349498	0.0877697	3.98199	0.00540838
chr3	197184746	197186746	6.44119	0.384198	0.0974835	3.94116	0.00567668
chr4	1218133	1220133	5.91321	0.404367	0.110557	3.65753	0.00802462
chr4	1512371	1513552	4.48988	0.676357	0.182311	3.70991	0.00751777
chr4	1513552	1515552	5.54505	0.696853	0.122958	5.66739	0.000945592
chr4	1520758	1522556	5.34543	0.458946	0.131129	3.49996	0.00980187
chr4	1545657	1547796	6.19364	0.382714	0.103021	3.7149	0.00747144
chr4	1769228	1771228	6.84443	0.342931	0.0902695	3.79897	0.00673779
chr4	1794797	1796797	5.29401	0.474904	0.133423	3.55937	0.00908353
chr4	2418509	2420509	6.25061	0.397909	0.101661	3.91406	0.00586327
chr4	3461454	3464042	7.26042	0.365016	0.0846657	4.31127	0.00370455
chr4	3767949	3769257	4.30252	1.00788	0.198177	5.08575	0.00164149
chr4	3927443	3929443	5.50845	0.476148	0.124373	3.82838	0.00650085
chr4	3929443	3931443	5.46077	0.568743	0.126271	4.50415	0.00299631
chr4	3931443	3934419	6.24811	1.03012	0.10172	10.127	4.0552e-05
chr4	8316406	8319752	6.46136	0.360417	0.0970727	3.71286	0.00749035
chr4	8351466	8353466	6.65502	0.326104	0.0934081	3.49117	0.00991346
chr4	8353466	8355466	7.06702	0.349901	0.0870711	4.01857	0.00518026
chr4	8357466	8359466	6.15766	0.390856	0.103908	3.76154	0.00705373
chr4	8473318	8475318	6.95712	0.320212	0.0885886	3.61459	0.00846945
chr4	9074175	9076106	4.58542	0.76015	0.174979	4.34423	0.00357089
chr4	9103633	9105847	6.25179	0.356179	0.101634	3.50453	0.00974427
chr4	9126473	9128554	4.90169	0.576645	0.1539	3.74689	0.00718196
chr4	16896811	16898811	6.6514	0.356293	0.0934721	3.81175	0.0066336
chr4	20253039	20255039	6.38411	0.347222	0.0986774	3.51876	0.00956776
chr4	22501584	22503584	5.57631	0.499706	0.121778	4.10341	0.00469243
chr4	23726359	23728411	4.51576	0.687803	0.180276	3.81527	0.00660524
chr4	23820425	23822425	6.70782	0.34145	0.0924914	3.69169	0.0076898
chr4	26076650	26078650	5.96316	0.466807	0.109106	4.27849	0.00384313
chr4	26275070	26277070	6.01904	0.507211	0.10754	4.71649	0.00239005
chr4	26277070	26278382	4.48054	0.643589	0.183054	3.51585	0.00960353
chr4	37456059	37458059	6.13423	0.506346	0.104498	4.84551	0.00209094
chr4	39045767	39047767	6.66146	0.325814	0.0932944	3.49232	0.00989889
chr4	40197149	40199149	5.09601	0.6252	0.143063	4.37012	0.00346984
chr4	40199149	40201149	5.7437	0.525619	0.115876	4.53606	0.0028948
chr4	40201149	40203149	5.62776	0.475649	0.119891	3.96736	0.00550285
chr4	40205149	40207149	5.57426	0.43028	0.121855	3.53109	0.00941764
chr4	40209149	40211149	4.23004	0.839234	0.20489	4.09603	0.0047327
chr4	55095400	55097400	6.36702	0.382714	0.0990442	3.86407	0.00622606
chr4	55097400	55099400	5.94051	0.521703	0.109758	4.75322	0.00230015
chr4	57918950	57920950	4.67374	0.627083	0.16862	3.7189	0.00743453
chr4	60462639	60465386	5.04072	0.567354	0.145999	3.88602	0.00606366
chr4	62238108	62239395	2.87655	1.63843	0.417951	3.92015	0.00582071
chr4	74882738	74885330	5.64286	0.425801	0.119349	3.56769	0.00898783
chr4	74886791	74888791	4.87865	0.564543	0.155284	3.63555	0.00824895
chr4	75859528	75861528	5.97491	0.385746	0.108771	3.54639	0.00923522
chr4	78484939	78486939	6.02692	0.387163	0.107324	3.60742	0.00854645
chr4	81951485	81953485	6.23454	0.616184	0.10204	6.03868	0.000680314
chr4	82073732	82076031	5.22215	0.495132	0.13677	3.62019	0.00840987
chr4	82135202	82137864	6.8864	0.447357	0.0896281	4.99126	0.00180352
chr4	84104447	84105812	4.78581	0.600451	0.161092	3.72737	0.00735706
chr4	86699079	86701079	6.55961	0.38217	0.095152	4.01642	0.0051934
chr4	88447422	88449422	7.93202	0.302623	0.0784252	3.85875	0.00626618
chr4	88449422	88451422	7.79894	0.40536	0.0794424	5.10256	0.00161447
chr4	88451422	88453422	7.00772	0.307933	0.0878756	3.50419	0.00974858
chr4	88461797	88463797	6.50635	0.360073	0.0961771	3.74385	0.00720891
chr4	88784463	88786258	4.09003	0.766353	0.21885	3.50173	0.00977957
chr4	90215781	90217781	5.18043	0.486092	0.13879	3.50234	0.00977179
chr4	90221781	90223781	5.01173	0.550765	0.147584	3.73187	0.00731625
chr4	95215425	95217952	5.14315	0.570829	0.140646	4.05861	0.00494312
chr4	100240109	100242109	6.57414	0.336489	0.0948789	3.54651	0.00923384
chr4	101435895	101437895	6.19427	0.375423	0.103006	3.64467	0.00815506
chr4	102110015	102112015	5.64066	0.469117	0.119428	3.92804	0.00576614
chr4	102170450	102172900	5.38168	0.570112	0.12956	4.40037	0.00335586
chr4	113216520	113219189	6.74131	0.367493	0.0919271	3.99766	0.0053093
chr4	113219189	113221459	5.39974	0.536687	0.128793	4.16705	0.00436096
chr4	114214702	114216702	6.22164	0.479036	0.102346	4.68054	0.00248197
chr4	119272489	119274489	6.46603	0.370345	0.0969785	3.81884	0.00657668
chr4	120374125	120376608	7.74344	0.294164	0.0798951	3.68188	0.00778434
chr4	120376608	120378008	4.85413	0.608463	0.156782	3.88094	0.00610079
chr4	124171816	124173266	4.80561	0.560826	0.159822	3.50906	0.0096877
chr4	124260286	124262286	5.88983	0.735285	0.111254	6.60905	0.000422884
chr4	124262286	124264286	5.65693	0.861341	0.11885	7.24731	0.000258109
chr4	124264286	124266286	5.83879	0.721985	0.112815	6.39969	0.0005015
chr4	124273095	124275095	6.21332	0.374451	0.102546	3.65156	0.00808485
chr4	124275095	124277685	5.83538	0.419556	0.112922	3.71545	0.00746631
chr4	130065374	130067018	4.33141	1.44365	0.195594	7.38086	0.000233848
chr4	132648079	132649619	2.78831	1.80491	0.440029	4.1018	0.00470116
chr4	132895497	132898423	5.63366	0.424622	0.119678	3.54802	0.00921596
chr4	136089117	136091868	4.80939	0.642316	0.159581	4.025	0.0051413
chr4	139849837	139851837	6.09832	0.404639	0.10542	3.83834	0.0064228
chr4	142138082	142139693	5.1295	0.790882	0.141337	5.5957	0.00100964
chr4	142253333	142255333	6.05811	0.386258	0.106481	3.62749	0.00833293
chr4	143010861	143013819	5.72692	0.430628	0.116437	3.69838	0.00762619
chr4	153198545	153200545	5.90726	0.48051	0.110734	4.33934	0.0035904
chr4	153856200	153858200	7.14323	0.362851	0.0860846	4.21505	0.0041287
chr4	154604698	154606698	6.83757	0.327728	0.0903762	3.62626	0.00834585
chr4	156587566	156589566	7.95218	0.306608	0.0782791	3.91686	0.00584368
chr4	156589566	156591566	6.16892	0.375988	0.103628	3.62824	0.00832514
chr4	157996338	157998589	5.56755	0.461017	0.122106	3.77553	0.00693366
chr4	164532467	164534467	5.55381	0.654945	0.122625	5.34103	0.00128123
chr4	164585879	164587879	4.8754	0.558704	0.155481	3.59338	0.00869954
chr4	166758497	166759620	4.44081	0.711845	0.186269	3.82159	0.00655466
chr4	166759620	166761620	5.99002	0.388632	0.108345	3.58697	0.00877053
chr4	175438398	175440398	5.63086	0.48701	0.119779	4.0659	0.00490131
chr4	175440398	175442398	6.26219	0.412317	0.101392	4.06659	0.00489739
chr4	175536417	175538417	5.27189	0.626882	0.134436	4.66306	0.00252813
chr4	175903102	175905102	5.45375	0.492764	0.126555	3.89366	0.0060083
chr4	184717447	184719573	6.77482	0.443206	0.0913753	4.85039	0.0020805
chr4	185775427	185777427	5.69475	0.535784	0.117531	4.55864	0.00282535
chr4	185939789	185941789	5.69734	0.558638	0.117442	4.7567	0.00229185
chr4	186442171	186443774	1.20817	8.19681	1.18057	6.94312	0.000325054
chr4	186486787	186488787	7.74853	0.282326	0.0798529	3.53558	0.00936377
chr4	187124734	187126734	6.32582	0.953146	0.0999466	9.53655	5.68825e-05
chr4	187613358	187615358	5.51973	0.698695	0.123933	5.63767	0.000971556
chr4	188842264	188845231	5.55958	0.48789	0.122407	3.98581	0.00538405
chr4	188855763	188857962	5.5059	0.529637	0.124473	4.25504	0.00394595
chr5	81055	83816	6.65385	0.353969	0.0934287	3.78866	0.00682317
chr5	90875	92875	5.83447	0.401282	0.11295	3.55273	0.00916074
chr5	320376	323183	5.58293	0.451118	0.121532	3.71194	0.00749892
chr5	342364	345127	5.63749	0.477197	0.119541	3.99191	0.00534542
chr5	373243	375243	5.59903	0.563703	0.120936	4.66116	0.00253322
chr5	394965	396965	5.5726	0.463576	0.121917	3.80239	0.00670968
chr5	414327	416327	6.15647	1.43782	0.103938	13.8334	6.75555e-06
chr5	691766	694742	6.65221	0.404253	0.0934579	4.32551	0.00364612
chr5	745285	747024	4.75748	0.938979	0.162941	5.7627	0.000867574
chr5	755626	757956	8.54008	0.439326	0.0748049	5.87295	0.000786407
chr5	757956	759956	9.30963	0.36729	0.0719499	5.1048	0.0016109
chr5	759956	761956	7.95033	0.376609	0.0782925	4.81028	0.00216811
chr5	761956	763956	6.71219	0.335765	0.092417	3.63315	0.00827384
chr5	763956	765956	5.81646	0.475637	0.113516	4.19004	0.00424788
chr5	765956	767886	5.36914	0.629702	0.130099	4.84019	0.00210238
chr5	772651	775094	5.96035	0.415653	0.109186	3.80684	0.00667344
chr5	775094	777094	6.1028	0.37798	0.105304	3.58942	0.00874336
chr5	783107	786089	7.22012	0.441861	0.0851407	5.18977	0.00148218
chr5	800692	802692	6.22332	0.471945	0.102306	4.61305	0.00266574
chr5	1007950	1009950	5.99294	0.526861	0.108264	4.86646	0.00204654
chr5	1539585	1541585	7.27851	0.310822	0.0844567	3.68025	0.00780012
chr5	1930331	1933119	6.38327	0.556134	0.0986955	5.63485	0.000974069
chr5	2749457	2751457	7.96653	0.304279	0.0781764	3.89221	0.00601878
chr5	2751457	2753457	7.63832	0.359232	0.0808019	4.44584	0.00319256
chr5	2861643	2863945	4.22702	1.0447	0.205176	5.09174	0.00163181
chr5	3595599	3597599	6.66421	0.418413	0.0932461	4.48719	0.00305191
chr5	3597599	3599599	6.62985	0.341392	0.0938569	3.63737	0.00823012
chr5	3599599	3601599	6.16837	0.509817	0.103642	4.91902	0.00193987
chr5	7882510	7884510	6.49518	0.384815	0.0963968	3.99199	0.00534487
chr5	14581361	14583361	7.50652	0.356916	0.0820362	4.35071	0.00354529
chr5	18669782	18671754	4.45125	0.877423	0.185416	4.73219	0.00235114
chr5	20873429	20874557	4.08026	1.10689	0.219877	5.03413	0.00172784
chr5	20874557	20876995	5.76973	0.403377	0.115018	3.50709	0.00971235
chr5	21340399	21342082	3.79674	1.35326	0.25288	5.35141	0.00126863
chr5	32711047	32713047	6.34221	0.386431	0.0995846	3.88043	0.00610456
chr5	34244180	34246941	6.17152	0.376782	0.103564	3.63815	0.00822203
chr5	34329730	34331730	5.76033	0.58912	0.115326	5.1083	0.00160535
chr5	35853356	35855356	6.33864	0.45639	0.099663	4.57934	0.00276338
chr5	35855356	35857356	6.31813	0.445122	0.100118	4.44598	0.00319204
chr5	35857356	35859356	6.38453	0.619388	0.0986686	6.27746	0.000555165
chr5	35859356	35861356	5.76806	0.485242	0.115072	4.21684	0.0041203
chr5	39199119	39201119	5.28463	0.541651	0.133851	4.04667	0.00501251
chr5	39201119	39203119	5.78779	0.53215	0.114432	4.65037	0.00256226
chr5	39271893	39273893	5.47918	0.459152	0.12553	3.65769	0.00802301
chr5	39759763	39761763	5.68916	0.425969	0.117724	3.61837	0.00842926
chr5	40682684	40684684	5.89192	0.400747	0.111192	3.60411	0.00858224
chr5	43768614	43770614	5.19649	0.620206	0.138006	4.49406	0.00302923
chr5	49735976	49737976	6.55551	0.354776	0.0952297	3.72547	0.00737433
chr5	53995130	53997130	5.98871	0.413953	0.108382	3.81938	0.00657236
chr5	58817573	58819573	6.49793	0.365904	0.0963426	3.79794	0.00674623
chr5	58877992	58879992	5.92272	0.436692	0.110277	3.95995	0.00555135
chr5	58879992	58881992	6.55577	0.565865	0.0952247	5.94241	0.000739771
chr5	58881992	58883992	6.47469	0.397586	0.0968045	4.10711	0.0046724
chr5	59039994	59041994	5.94967	0.439056	0.109493	4.0099	0.00523331
chr5	61874273	61876273	5.51501	0.923279	0.124117	7.4388	0.000224151
chr5	69696764	69697521	2.9423	4.74631	0.402356	11.7963	1.69912e-05
chr5	70044661	70045018	3.03586	1.79362	0.381354	4.70329	0.00242334
chr5	70083746	70085113	5.14314	0.574075	0.140647	4.08168	0.00481216
chr5	70520818	70521669	4.42111	1.23144	0.187896	6.55382	0.000442149
chr5	70585773	70586145	1.57029	5.62844	0.933578	6.02889	0.000686099
chr5	74771101	74772447	3.7512	1.02777	0.258812	3.9711	0.00547851
chr5	75697016	75698165	4.66023	0.624388	0.169568	3.68223	0.00778096
chr5	75698165	75700165	6.2389	0.628149	0.101937	6.16215	0.000611946
chr5	75838086	75840086	5.62492	0.420902	0.119993	3.50772	0.00970439
chr5	81716514	81718514	6.31665	0.426146	0.100151	4.25504	0.00394597
chr5	81718514	81720514	6.04127	0.400784	0.106934	3.74796	0.00717252
chr5	82479640	82481477	3.90889	0.910834	0.239044	3.81032	0.00664522
chr5	82767115	82769115	5.83949	0.448359	0.112794	3.97504	0.00545304
chr5	83677329	83679329	7.08438	0.406198	0.0868418	4.67745	0.00249006
chr5	83679329	83681329	7.01721	0.430794	0.0877445	4.90964	0.00195843
chr5	90161175	90163175	5.48975	0.451898	0.12511	3.61201	0.00849714
chr5	90171175	90173175	6.43529	0.354863	0.0976048	3.63571	0.00824724
chr5	90305426	90307862	5.23396	0.529062	0.136208	3.88422	0.00607682
chr5	90673517	90675517	6.48022	0.355469	0.0966939	3.67624	0.00783929
chr5	90741779	90743779	5.25368	0.510608	0.135281	3.77443	0.00694305
chr5	92907244	92909244	6.51275	0.335003	0.0960518	3.48773	0.00995765
chr5	92915244	92917244	7.4843	0.293344	0.0822556	3.56624	0.00900442
chr5	92919244	92921244	6.434	0.419045	0.0976314	4.29211	0.00378483
chr5	92921244	92923244	5.89511	0.411267	0.111096	3.70192	0.0075927
chr5	92923244	92925244	7.21459	0.469346	0.0852069	5.50831	0.00109457
chr5	94477410	94479598	5.46802	0.472527	0.125978	3.75086	0.00714696
chr5	98839794	98842092	2.78772	1.61897	0.44018	3.67798	0.00782225
chr5	100759321	100761321	5.53342	0.490326	0.123404	3.97335	0.00546396
chr5	113483377	113485377	4.88213	0.638607	0.155074	4.11808	0.00461352
chr5	115807262	115809262	5.86861	0.423553	0.111897	3.78521	0.00685196
chr5	115908398	115910398	7.22807	0.360729	0.0850459	4.24158	0.00400639
chr5	119387545	119389666	5.13715	0.522828	0.140949	3.70933	0.00752318
chr5	119474571	119476571	6.17219	0.602536	0.103548	5.81893	0.000825029
chr5	121813337	121815337	6.56753	0.377148	0.0950028	3.96986	0.00548656
chr5	121955937	121957937	6.53013	0.419867	0.0957148	4.38665	0.003407
chr5	130714137	130716137	7.28867	0.330082	0.0843406	3.91368	0.00586592
chr5	133861654	133863654	7.59694	0.336961	0.0811773	4.15093	0.0044423
chr5	139226942	139228673	5.11417	0.57824	0.142122	4.0686	0.00488589
chr5	146861331	146863331	7.15509	0.418612	0.0859357	4.87123	0.00203659
chr5	146863331	146865331	7.50252	0.352719	0.0820754	4.2975	0.00376204
chr5	147527422	147529422	5.31596	0.473386	0.132434	3.57451	0.00891033
chr5	149109763	149111763	6.25222	0.447652	0.101624	4.40499	0.00333885
chr5	150180044	150182106	4.52691	3.38058	0.179411	18.8426	1.09102e-06
chr5	153379557	153381267	5.23707	0.575486	0.136061	4.22961	0.00406104
chr5	153381267	153383267	6.32259	0.484305	0.100018	4.84217	0.00209811
chr5	154252463	154254463	6.00728	0.734857	0.107864	6.81278	0.000359737
chr5	156533363	156535363	5.68783	0.435651	0.11777	3.69916	0.00761879
chr5	156607340	156609340	5.25637	0.592729	0.135155	4.38554	0.0034112
chr5	156609340	156611340	4.45015	0.862783	0.185506	4.65098	0.0025606
chr5	158522237	158524237	6.28287	0.444532	0.100915	4.40502	0.00333873
chr5	158524237	158526237	6.78215	0.527132	0.0912564	5.77638	0.000856989
chr5	158607966	158609966	6.83567	0.332566	0.0904057	3.6786	0.00781626
chr5	159246920	159248920	6.05707	0.421232	0.106509	3.95491	0.00558467
chr5	174735037	174737210	4.44989	0.725007	0.185527	3.90783	0.00590708
chr5	175487943	175488750	2.08319	2.8086	0.674575	4.16351	0.00437867
chr5	176515792	176517792	6.18942	0.42518	0.103124	4.12298	0.0045875
chr5	176521792	176523792	6.28185	0.38989	0.100938	3.86266	0.00623664
chr5	176523792	176525792	5.91952	0.436584	0.110371	3.9556	0.00558011
chr5	176559299	176561299	8.01328	0.277792	0.0778487	3.56835	0.00898031
chr5	177478439	177479819	4.08841	0.857395	0.21902	3.91468	0.00585888
chr5	178690240	178693068	6.38379	0.349057	0.0986844	3.5371	0.0093455
chr5	178770626	178772626	5.86018	0.391976	0.112155	3.49496	0.00986514
chr5	179718386	179720386	6.93985	0.379445	0.0888378	4.27121	0.00387472
chr5	179842636	179845259	5.4752	1.17405	0.12569	9.34088	6.38924e-05
chr5	180049747	180051747	6.52105	0.345795	0.0958903	3.60615	0.00856017
chr5	180073762	180075762	6.13306	0.387798	0.104528	3.71	0.00751693
chr5	180075762	180077581	5.47411	0.464245	0.125734	3.69229	0.00768407
chr5	180375999	180378504	5.22237	5.8616	0.136759	42.8607	7.37659e-09
chr5	180378504	180380140	3.89195	3.65349	0.241066	15.1556	3.95956e-06
chr5	180385776	180387970	4.55653	4.34216	0.177145	24.5118	2.24734e-07
chr5	180397016	180398531	3.56726	3.17594	0.284774	11.1525	2.34365e-05
chr5	180401713	180403816	5.17644	4.88601	0.138987	35.1545	2.4972e-08
chr5	180403816	180406458	4.73959	4.59647	0.164127	28.0056	1.00153e-07
chr5	180466604	180468604	6.9972	0.344776	0.0880217	3.91694	0.00584311
chr5	180468604	180470604	6.75728	0.363088	0.0916626	3.96113	0.0055436
chr5	180479329	180481329	6.35244	0.417261	0.0993606	4.19946	0.00420252
chr6	369355	372326	6.06738	0.410504	0.106234	3.86416	0.00622541
chr6	1311864	1313864	7.25548	0.566606	0.0847232	6.68773	0.00039709
chr6	1389821	1391821	6.65845	0.5467	0.0933475	5.85661	0.000797868
chr6	1609863	1611863	5.80051	0.504164	0.114023	4.42159	0.00327847
chr6	4579917	4581917	5.50827	0.673478	0.12438	5.41468	0.00119486
chr6	4581917	4583917	6.60749	0.504324	0.0942625	5.35022	0.00127008
chr6	6869991	6871991	5.76895	0.431872	0.115044	3.75399	0.00711953
chr6	7540291	7542998	6.83458	0.559572	0.0904227	6.1884	0.000598449
chr6	11480059	11482579	4.3452	1.44945	0.194379	7.4568	0.000221233
chr6	12583705	12584772	3.66189	1.04532	0.271004	3.85721	0.00627781
chr6	19041376	19043319	4.68584	1.68944	0.167779	10.0694	4.18795e-05
chr6	25004516	25006516	6.63063	0.328576	0.0938429	3.50134	0.0097844
chr6	25016273	25018273	6.68048	0.364521	0.0929618	3.92119	0.00581346
chr6	26656664	26658664	4.49419	0.853565	0.18197	4.6907	0.00245558
chr6	28173488	28176753	5.62234	0.473794	0.120086	3.94545	0.0056478
chr6	29853558	29855013	4.51773	1.64501	0.180124	9.13269	7.24729e-05
chr6	29855013	29857013	7.44718	2.54452	0.0826298	30.7941	5.61604e-08
chr6	29857013	29858260	3.84866	1.35562	0.246341	5.50301	0.00109999
chr6	29874922	29877971	4.49697	1.40611	0.18175	7.7365	0.000181087
chr6	29891567	29893639	4.88094	1.8366	0.155146	11.8379	1.66511e-05
chr6	29893639	29895639	7.2022	2.6469	0.0853562	31.01	5.38151e-08
chr6	29895639	29897073	3.50335	1.03397	0.294596	3.50979	0.0096786
chr6	29907924	29908991	3.1475	2.73514	0.358012	7.6398	0.00019393
chr6	29908991	29910991	6.55036	1.28811	0.0953274	13.5125	7.74527e-06
chr6	29910991	29912991	4.67717	1.20802	0.168382	7.17432	0.00027259
chr6	31087812	31089812	5.66411	0.421639	0.118597	3.55523	0.00913165
chr6	31089812	31091812	6.06198	0.604825	0.106378	5.68564	0.000930044
chr6	31236563	31238563	3.64489	2.9205	0.273411	10.6817	2.99693e-05
chr6	31238563	31240563	7.34565	1.26251	0.0837039	15.0831	4.07266e-06
chr6	31275015	31277926	5.49417	1.69794	0.124935	13.5906	7.48986e-06
chr6	31323764	31325764	5.5957	3.60529	0.121059	29.7813	6.88744e-08
chr6	31325764	31326861	3.08574	2.11214	0.370702	5.69769	0.000919948
chr6	32404831	32406831	6.76329	0.366613	0.0915637	4.00391	0.00527035
chr6	32406831	32408831	6.92236	0.326077	0.0890931	3.65995	0.00800037
chr6	32440773	32442773	6.75556	0.341659	0.0916909	3.72621	0.00736763
chr6	32485008	32487026	0.909399	7.53744	1.43658	5.24678	0.00140246
chr6	32487026	32488305	0.670942	5.88225	1.68258	3.49597	0.00985233
chr6	32488571	32491224	1.17598	10.3507	1.20567	8.585	0.000102212
chr6	32495507	32496905	0.714018	6.83776	1.63508	4.18191	0.00428748
chr6	32496905	32498905	3.52611	6.93323	0.291047	23.8217	2.6707e-07
chr6	32498905	32500918	0.730054	8.99446	1.61776	5.55983	0.00104354
chr6	32505451	32507532	0.641706	6.34565	1.71563	3.69872	0.00762291
chr6	32519904	32521883	1.8199	4.56272	0.796038	5.73178	0.000892036
chr6	32550740	32552424	1.03833	10.0543	1.31957	7.61936	0.00019678
chr6	32552424	32554424	1.16067	8.96394	1.21781	7.36072	0.000237334
chr6	32554424	32556424	2.09068	6.6708	0.671434	9.93516	4.51763e-05
chr6	32556424	32558424	2.3612	11.3371	0.568242	19.9512	7.75435e-07
chr6	32558424	32559491	0.724561	7.70338	1.62367	4.74443	0.00232132
chr6	32569708	32572350	2.58126	9.35825	0.497459	18.8121	1.10162e-06
chr6	32572350	32574350	2.57748	5.70875	0.498585	11.4499	2.01603e-05
chr6	32574350	32576350	2.8669	3.86018	0.4203	9.18434	7.02261e-05
chr6	32576350	32578350	4.8861	2.15047	0.154834	13.8889	6.5998e-06
chr6	32578350	32580350	2.94866	3.52094	0.400884	8.78295	9.00748e-05
chr6	32580350	32582350	4.41891	0.761895	0.18808	4.05092	0.00498772
chr6	32582350	32584350	4.55803	1.14621	0.177032	6.47457	0.000471587
chr6	32584350	32585537	3.84766	0.86413	0.246465	3.5061	0.00972469
chr6	32589110	32592352	4.57333	1.68076	0.175881	9.55623	5.6228e-05
chr6	32593904	32596621	4.72501	5.79698	0.165104	35.111	2.51622e-08
chr6	32596621	32598293	2.99351	3.58088	0.390692	9.16548	7.10368e-05
chr6	32601985	32604341	4.34339	1.26617	0.194538	6.50861	0.000458676
chr6	32604341	32606341	4.48922	4.72816	0.182363	25.9273	1.5997e-07
chr6	32606341	32608740	3.53186	6.09769	0.29016	21.0149	5.68049e-07
chr6	32624413	32626908	4.68689	1.65476	0.167707	9.86699	4.69646e-05
chr6	32630388	32633329	1.52689	8.34138	0.960013	8.68881	9.56257e-05
chr6	32633329	32635329	2.12276	9.20329	0.658164	13.9833	6.34399e-06
chr6	32635329	32637329	4.58429	2.78865	0.175063	15.9294	2.95379e-06
chr6	32637329	32638990	2.28744	7.04962	0.594488	11.8583	1.64869e-05
chr6	32651131	32652179	2.6441	1.73265	0.479149	3.6161	0.00845336
chr6	32652179	32653612	3.2065	1.40364	0.346387	4.05223	0.00498005
chr6	32654288	32655367	3.35786	1.31368	0.318649	4.12265	0.00458927
chr6	32656247	32658742	4.19673	1.20739	0.208089	5.80228	0.000837371
chr6	33035934	33038926	4.32495	2.01341	0.196167	10.2637	3.75884e-05
chr6	33038926	33040926	5.64971	0.53809	0.119106	4.51775	0.00295253
chr6	33040926	33042926	6.42897	0.375783	0.0977351	3.84492	0.00637183
chr6	33050926	33052154	4.06571	0.885543	0.221417	3.99944	0.00529817
chr6	35568240	35570240	7.55118	0.349961	0.0816052	4.28846	0.00380035
chr6	35654966	35656966	7.40768	0.549441	0.0830387	6.61669	0.000420297
chr6	36702306	36704306	7.36542	0.326954	0.0834888	3.91614	0.00584866
chr6	37664801	37666801	6.39202	0.36774	0.0985091	3.73306	0.00730553
chr6	44899537	44901537	4.7915	0.592232	0.160726	3.68473	0.00775674
chr6	46738552	46740552	5.12227	0.50804	0.141707	3.58515	0.00879076
chr6	49532236	49535538	5.51991	0.452888	0.123926	3.6545	0.00805516
chr6	52794699	52796699	6.71915	0.342981	0.0922989	3.71598	0.00746149
chr6	53350415	53352660	4.54855	0.748541	0.177751	4.21118	0.00414689
chr6	53934779	53935832	4.25013	0.804019	0.202995	3.96077	0.00554596
chr6	64167353	64169353	6.9089	0.331446	0.0892918	3.71194	0.00749887
chr6	64225752	64227752	6.16421	0.441103	0.103745	4.25179	0.00396048
chr6	74103751	74105699	5.28821	0.547989	0.133687	4.09903	0.00471628
chr6	89199378	89201378	6.05181	0.510917	0.10665	4.79061	0.00221262
chr6	89746135	89748645	6.10563	0.399978	0.105231	3.80096	0.00672142
chr6	89791862	89793862	6.55733	0.369972	0.0951952	3.88645	0.00606053
chr6	93254858	93256419	4.07856	0.817562	0.220056	3.71525	0.00746822
chr6	105902012	105904012	5.27683	0.532258	0.134208	3.96591	0.00551229
chr6	105904012	105906012	4.66262	0.607878	0.1694	3.58843	0.00875433
chr6	108975954	108977954	7.23455	0.302788	0.0849691	3.56351	0.00903585
chr6	114663549	114665549	5.33533	0.550568	0.131573	4.1845	0.00427483
chr6	117743537	117745537	5.93499	0.617516	0.109918	5.61797	0.00098922
chr6	117745537	117747537	6.38361	0.75443	0.0986882	7.64458	0.000193272
chr6	125474118	125476118	6.43061	0.35012	0.0977013	3.58357	0.00880837
chr6	126184294	126186294	5.3772	1.3395	0.129752	10.3235	3.63718e-05
chr6	126239549	126241549	7.72016	0.29451	0.0800903	3.67723	0.00782957
chr6	126265161	126267161	7.62126	0.32572	0.0809553	4.02345	0.00515068
chr6	127521245	127522302	4.4578	0.669655	0.184883	3.62204	0.00839029
chr6	129452912	129454912	6.03879	0.522493	0.107001	4.88306	0.00201214
chr6	129454912	129456912	6.58637	0.529633	0.0946512	5.59563	0.0010097
chr6	129811303	129813303	6.98854	0.375241	0.0881429	4.25718	0.00393644
chr6	131646081	131648081	7.74251	0.309999	0.0799029	3.8797	0.0061099
chr6	132270579	132272579	7.65809	0.343427	0.0806262	4.2595	0.00392617
chr6	132450731	132453412	6.78953	0.336305	0.0911372	3.6901	0.0077051
chr6	132453412	132455412	6.19991	0.404573	0.102869	3.93289	0.00573291
chr6	133748887	133751219	5.12561	0.507631	0.141536	3.58658	0.00877478
chr6	134076943	134078943	5.75837	0.419686	0.11539	3.6371	0.00823292
chr6	134209820	134211820	7.12838	0.376061	0.0862727	4.35898	0.0035129
chr6	137364714	137366714	7.02877	0.431545	0.0875862	4.9271	0.00192405
chr6	137366714	137368714	5.77159	0.637748	0.114957	5.5477	0.00105531
chr6	137368714	137370066	4.66597	0.654762	0.169165	3.87056	0.00617755
chr6	140080860	140082860	5.49157	0.594558	0.125038	4.75503	0.00229583
[truncated: 376 more rows]
