# Supplementary material for: A systematic dissection of the epigenomic heterogeneity of lung adenocarcinoma reveals two different subclasses with distinct prognosis and core regulatory networks
Source: Genome Biol. 2021 May 17;22:156. doi: 10.1186/s13059-021-02376-1 (PMC8127276; doi:10.1186/s13059-021-02376-1)
Supplement: Supplementary file 10 — Additional file 10: Table S9. Enrichment results of normal specific SEs associated genes by metascape. [file 13059_2021_2376_MOESM10_ESM.xlsx]

## Sheet: Annotation
Input ID	Gene ID	Type	Tax ID	Homologene Gene ID	Homologene Gene Tax ID	Gene Symbol	Description	Biological Process (GO)	Kinase Class (UniProt)	Protein Function (Protein Atlas)	Subcellular Location (Protein Atlas)	Drug (DrugBank)	Canonical Pathways	Hallmark Gene Sets	GO:0030029 actin filament-based process	GO:0040008 regulation of growth	GO:0045936 negative regulation of phospha	GO:0040017 positive regulation of locomot	GO:0000904 cell morphogenesis involved in	GO:0030155 regulation of cell adhesion	GO:0051271 negative regulation of cellula	GO:0001667 ameboidal-type cell migration	R-HSA-445355 Smooth Muscle Contraction	GO:0051056 regulation of small GTPase med	GO:1903827 regulation of cellular protein	GO:0045859 regulation of protein kinase a	GO:0045926 negative regulation of growth	GO:0009611 response to wounding	R-HSA-76002 Platelet activation, signaling	GO:1901068 guanosine-containing compound	GO:0051345 positive regulation of hydrola	M286 PID TGFBR PATHWAY	GO:0007009 plasma membrane organization	GO:0045216 cell-cell junction organizatio
ADRB2	154	symbol	H. sapiens	154	H. sapiens	ADRB2	adrenoceptor beta 2	GO:0061885 positive regulation of mini excitatory postsynaptic potential;GO:0061884 regulation of mini excitatory postsynaptic potential;GO:0002025 norepinephrine-epinephrine-mediated vasodilation involved in regulation of systemic arterial blood pressure		G-protein coupled receptors/GPCRs excl olfactory receptors;Transporters	Cytosol(Uncertain)	Betaxolol (Protein homodimerization activity);Isoetarine (Protein homodimerization activity);Cabergoline (Protein homodimerization activity);Metoprolol (Protein homodimerization activity);Atenolol (Protein homodimerization activity);Norepinephrine (Protein homodimerization activity);Mirtazapine (Protein homodimerization activity);Timolol (Protein homodimerization activity);Phenylpropanolamine (Pr…	(M86)PID ARF6 PATHWAY; (M67)PID ARF6 TRAFFICKING PATHWAY		1	1	1	0	0	0	0	0	0	0	0	1	1	0	0	0	0	0	0	0
TREX1	11277	symbol	H. sapiens	11277	H. sapiens	TREX1	three prime repair exonuclease 1	GO:0002379 immunoglobulin biosynthetic process involved in immune response;GO:0097281 immune complex formation;GO:0072394 detection of stimulus involved in cell cycle checkpoint		Enzymes/ENZYME proteins/Hydrolases	Cytosol(Supported)				0	0	0	0	0	0	0	1	0	0	0	0	0	0	0	1	0	0	0	0
ENTR1	10807	symbol	H. sapiens	10807	H. sapiens	ENTR1	endosome associated trafficking regulator 1	GO:1903566 positive regulation of protein localization to cilium;GO:1903564 regulation of protein localization to cilium;GO:0045724 positive regulation of cilium assembly							1	0	0	0	1	0	0	0	0	0	1	0	0	0	0	0	0	0	0	0
ABI3BP	25890	symbol	H. sapiens	25890	H. sapiens	ABI3BP	ABI family member 3 binding protein	GO:0010811 positive regulation of cell-substrate adhesion;GO:0010810 regulation of cell-substrate adhesion;GO:0045785 positive regulation of cell adhesion					(M3008)NABA ECM GLYCOPROTEINS; (M5884)NABA CORE MATRISOME; (M5889)NABA MATRISOME	(M5930)HALLMARK EPITHELIAL MESENCHYMAL TRANSITION	0	0	0	0	0	1	0	0	0	0	0	0	0	0	0	0	0	0	0	0
WNT3A	89780	symbol	H. sapiens	89780	H. sapiens	WNT3A	Wnt family member 3A	GO:0003136 negative regulation of heart induction by canonical Wnt signaling pathway;GO:0048697 positive regulation of collateral sprouting in absence of injury;GO:1901320 negative regulation of heart induction					(M31)PID BETA CATENIN DEG PATHWAY; (M90)PID WNT CANONICAL PATHWAY; (M77)PID WNT SIGNALING PATHWAY		1	1	0	0	1	1	1	0	0	0	1	1	1	1	0	0	1	0	0	0
HK1	3098	symbol	H. sapiens	3098	H. sapiens	HK1	hexokinase 1	GO:0061621 canonical glycolysis;GO:0061620 glycolytic process through glucose-6-phosphate;GO:0002741 positive regulation of cytokine secretion involved in immune response		Enzymes/ENZYME proteins/Transferases	Mitochondria(Enhanced)	alpha-D-glucose 6-phosphate (Mannokinase activity);Beta-D-Glucose (Mannokinase activity);Phosphoaminophosphonic Acid-Adenylate Ester (Mannokinase activity)	(M255)PID HIF1 TFPATHWAY	(M5891)HALLMARK HYPOXIA	0	0	0	0	0	0	0	0	0	0	1	0	0	0	0	1	0	0	0	0
SAP18	10284	symbol	H. sapiens	10284	H. sapiens	SAP18	Sin3A associated protein 18	GO:0048025 negative regulation of mRNA splicing, via spliceosome;GO:0050686 negative regulation of mRNA processing;GO:0033119 negative regulation of RNA splicing		Transporters/Primary Active Transporters	Cytosol;Nuclear bodies;Nucleoplasm(Supported)		(M219)PID HEDGEHOG GLI PATHWAY; (M101)PID HDAC CLASSI PATHWAY; (M105)PID TELOMERASE PATHWAY		0	0	0	0	0	0	0	0	0	0	0	0	0	0	0	0	0	0	0	0
VIM	7431	symbol	H. sapiens	7431	H. sapiens	VIM	vimentin	GO:0070307 lens fiber cell development;GO:0060020 Bergmann glial cell differentiation;GO:0071225 cellular response to muramyl dipeptide			Intermediate filaments(Approved)		(M14)PID AURORA B PATHWAY; (M220)PID CASPASE PATHWAY	(M5930)HALLMARK EPITHELIAL MESENCHYMAL TRANSITION	1	0	0	0	1	0	0	0	1	0	0	0	1	0	0	0	0	1	0	0
CKB	1152	symbol	H. sapiens	1152	H. sapiens	CKB	creatine kinase B	GO:0030644 cellular chloride ion homeostasis;GO:0046314 phosphocreatine biosynthetic process;GO:0006600 creatine metabolic process		Enzymes/ENZYME proteins/Transferases	Cytosol(Supported)	Creatine (Ubiquitin protein ligase binding)		(M5909)HALLMARK MYOGENESIS; (M5907)HALLMARK ESTROGEN RESPONSE LATE	0	0	0	0	0	0	0	0	0	0	0	0	0	0	0	0	0	0	0	0
KHNYN	23351	symbol	H. sapiens	23351	H. sapiens	KHNYN	KH and NYN domain containing	GO:0008150 biological_process			Cytosol;Nucleoplasm(Approved)			(M5945)HALLMARK HEME METABOLISM	0	0	0	0	0	0	0	0	0	0	0	0	0	0	0	0	0	0	0	0
MICAL1	64780	symbol	H. sapiens	64780	H. sapiens	MICAL1	microtubule associated monooxygenase, calponin and LIM domain containing 1	GO:0019417 sulfur oxidation;GO:0043154 negative regulation of cysteine-type endopeptidase activity involved in apoptotic process;GO:2000117 negative regulation of cysteine-type endopeptidase activity		Enzymes/ENZYME proteins/Oxidoreductases					1	0	1	0	0	0	0	0	0	0	0	0	0	1	1	0	0	0	0	0
MRRF	92399	symbol	H. sapiens	92399	H. sapiens	MRRF	mitochondrial ribosome recycling factor	GO:0032790 ribosome disassembly;GO:0070126 mitochondrial translational termination;GO:0032988 ribonucleoprotein complex disassembly			Cytokinetic bridge;Microtubules(Approved)				0	0	0	0	0	0	0	0	0	0	0	0	0	0	0	0	0	0	0	0
ADGRG1	9289	symbol	H. sapiens	9289	H. sapiens	ADGRG1	adhesion G protein-coupled receptor G1	GO:0021819 layer formation in cerebral cortex;GO:0021801 cerebral cortex radial glia guided migration;GO:0021796 cerebral cortex regionalization		G-protein coupled receptors/{Family 2 (B) receptors,GPCRs excl olfactory receptors}				(M5919)HALLMARK HEDGEHOG SIGNALING	0	0	0	0	0	1	1	1	0	1	0	0	1	0	0	0	0	0	0	0
SFTPC	6440	symbol	H. sapiens	6440	H. sapiens	SFTPC	surfactant protein C	GO:0007585 respiratory gaseous exchange;GO:0044267 cellular protein metabolic process;GO:0019538 protein metabolic process					(M5880)NABA ECM AFFILIATED; (M5885)NABA MATRISOME ASSOCIATED; (M5889)NABA MATRISOME		0	0	0	0	0	0	0	0	0	0	0	0	1	0	0	0	0	0	0	0
DAG1	1605	symbol	H. sapiens	1605	H. sapiens	DAG1	dystroglycan 1	GO:1904261 positive regulation of basement membrane assembly involved in embryonic body morphogenesis;GO:1904259 regulation of basement membrane assembly involved in embryonic body morphogenesis;GO:0014894 response to denervation involved in regulation of muscle adaptation			Vesicles(Supported)		(M599)ST PAC1 RECEPTOR PATHWAY; (M16518)ST WNT CA2 CYCLIC GMP PATHWAY; (M2701)ST MYOCYTE AD PATHWAY		1	0	1	0	1	1	1	1	0	0	1	1	1	1	0	0	0	0	0	0
SCD5	79966	symbol	H. sapiens	79966	H. sapiens	SCD5	stearoyl-CoA desaturase 5	GO:1903966 monounsaturated fatty acid biosynthetic process;GO:1903964 monounsaturated fatty acid metabolic process;GO:0046949 fatty-acyl-CoA biosynthetic process		Enzymes/ENZYME proteins/Oxidoreductases					0	0	0	0	0	0	0	0	0	0	0	0	0	0	0	0	0	0	0	0
ASAP1	50807	symbol	H. sapiens	50807	H. sapiens	ASAP1	ArfGAP with SH3 domain, ankyrin repeat and PH domain 1	GO:0061000 negative regulation of dendritic spine development;GO:1903527 positive regulation of membrane tubulation;GO:1903525 regulation of membrane tubulation			Centrosome;Cytosol;Plasma membrane(Approved)		(M243)PID ARF 3PATHWAY; (M281)PID FAK PATHWAY; (M3270)ST INTEGRIN SIGNALING PATHWAY		1	0	0	0	1	0	0	0	0	0	0	0	1	0	0	0	1	0	1	0
NRN1L	123904	symbol	H. sapiens	123904	H. sapiens	NRN1L	neuritin 1 like	GO:1990138 neuron projection extension;GO:0048812 neuron projection morphogenesis;GO:0048588 developmental cell growth							0	1	0	0	1	0	0	0	0	0	0	0	1	0	0	0	0	0	0	0
HDAC7	51564	symbol	H. sapiens	51564	H. sapiens	HDAC7	histone deacetylase 7	GO:0090050 positive regulation of cell migration involved in sprouting angiogenesis;GO:1903672 positive regulation of sprouting angiogenesis;GO:0090049 regulation of cell migration involved in sprouting angiogenesis		Enzymes/ENZYME proteins/Hydrolases	Cytosol(Supported)	7-[4-(Dimethylamino)Phenyl]-N-Hydroxy-4,6-Dimethyl-7-Oxo-2,4-Heptadienamide (Transcription corepressor activity)	(M30)PID HDAC CLASSII PATHWAY; (M151)PID AR TF PATHWAY; (M255)PID HIF1 TFPATHWAY		1	0	1	1	0	0	0	1	0	0	0	0	1	0	0	0	0	0	0	1
GOLGA4	2803	symbol	H. sapiens	2803	H. sapiens	GOLGA4	golgin A4	GO:0045773 positive regulation of axon extension;GO:0050772 positive regulation of axonogenesis;GO:0030516 regulation of axon extension			Cytosol;Golgi apparatus(Supported)Vesicles(Approved)			(M5910)HALLMARK PROTEIN SECRETION	0	1	0	0	1	0	0	0	0	0	0	0	1	0	0	0	0	0	0	0
ZNF79	7633	symbol	H. sapiens	7633	H. sapiens	ZNF79	zinc finger protein 79	GO:0006357 regulation of transcription by RNA polymerase II;GO:0006366 transcription by RNA polymerase II;GO:0006355 regulation of transcription, DNA-templated		Transcription factors/Zinc-coordinating DNA-binding domains	Cytosol;Nucleoplasm;Plasma membrane(Approved)				0	0	0	0	0	0	0	0	0	0	0	0	0	0	0	0	0	0	0	0
ZNF852	285346	symbol	H. sapiens	285346	H. sapiens	ZNF852	zinc finger protein 852	GO:0006357 regulation of transcription by RNA polymerase II;GO:0006366 transcription by RNA polymerase II;GO:0006355 regulation of transcription, DNA-templated							0	0	0	0	0	0	0	0	0	0	0	0	0	0	0	0	0	0	0	0
GPR62	118442	symbol	H. sapiens	118442	H. sapiens	GPR62	G protein-coupled receptor 62	GO:0043950 positive regulation of cAMP-mediated signaling;GO:0043949 regulation of cAMP-mediated signaling;GO:0048016 inositol phosphate-mediated signaling		G-protein coupled receptors/GPCRs excl olfactory receptors					0	0	0	0	0	0	0	0	0	0	0	0	0	0	0	0	0	0	0	0
DTHD1	401124	symbol	H. sapiens	401124	H. sapiens	DTHD1	death domain containing 1	GO:0007165 signal transduction;GO:0023052 signaling;GO:0007154 cell communication							0	0	0	0	0	0	0	0	0	0	0	0	0	0	0	0	0	0	0	0
LRRTM2	26045	symbol	H. sapiens	26045	H. sapiens	LRRTM2	leucine rich repeat transmembrane neuronal 2	GO:0099151 regulation of postsynaptic density assembly;GO:0002091 negative regulation of receptor internalization;GO:0099150 regulation of postsynaptic specialization assembly							1	0	0	0	1	0	0	0	0	0	0	0	0	0	0	0	0	0	0	0
MLLT10	8028	symbol	H. sapiens	8028	H. sapiens	MLLT10	MLLT10 histone lysine methyltransferase DOT1L cofactor	GO:0045944 positive regulation of transcription by RNA polymerase II;GO:0045893 positive regulation of transcription, DNA-templated;GO:1903508 positive regulation of nucleic acid-templated transcription			Nucleoplasm(Supported)			(M5951)HALLMARK SPERMATOGENESIS	0	0	0	0	0	0	0	0	0	0	0	0	0	0	0	0	0	0	0	0
CAMKK2	10645	symbol	H. sapiens	10645	H. sapiens	CAMKK2	calcium/calmodulin dependent protein kinase kinase 2	GO:1903599 positive regulation of autophagy of mitochondrion;GO:0061762 CAMKK-AMPK signaling cascade;GO:1903146 regulation of autophagy of mitochondrion	Other	Enzymes/{ENZYME proteins/Transferases,Kinases}	Cytosol(Supported)		(M237)PID VEGFR1 2 PATHWAY	(M5908)HALLMARK ANDROGEN RESPONSE	1	0	0	0	0	0	0	0	0	0	0	1	0	0	0	0	0	0	0	0
GCOM1	145781	symbol	H. sapiens	145781	H. sapiens	GCOM1	GRINL1A complex locus 1				Nucleoplasm(Approved)				0	0	0	0	0	0	0	0	0	0	0	0	0	0	0	0	0	0	0	0
TAB1	10454	symbol	H. sapiens	10454	H. sapiens	TAB1	TGF-beta activated kinase 1 (MAP3K7) binding protein 1	GO:0070423 nucleotide-binding oligomerization domain containing signaling pathway;GO:0002755 MyD88-dependent toll-like receptor signaling pathway;GO:0000185 activation of MAPKKK activity			Cytosol;Nuclear speckles(Enhanced)		(M20)PID P38 MKK3 6PATHWAY; (M76)PID P38 ALPHA BETA PATHWAY; (M23)PID WNT NONCANONICAL PATHWAY		0	0	1	0	0	0	0	1	0	1	0	1	0	0	0	0	0	1	0	0
IRS2	8660	symbol	H. sapiens	8660	H. sapiens	IRS2	insulin receptor substrate 2	GO:0010748 negative regulation of plasma membrane long-chain fatty acid transport;GO:0010746 regulation of plasma membrane long-chain fatty acid transport;GO:0015911 plasma membrane long-chain fatty acid transport			Cytosol(Supported)Aggresome(Approved)		(M1718)SIG IL4RECEPTOR IN B LYPHOCYTES; (M125)PID IGF1 PATHWAY; (M233)PID EPO PATHWAY	(M5890)HALLMARK TNFA SIGNALING VIA NFKB; (M5891)HALLMARK HYPOXIA; (M5937)HALLMARK GLYCOLYSIS	0	0	1	1	1	0	0	0	0	1	1	0	0	0	0	0	0	0	0	0
NHLRC2	374354	symbol	H. sapiens	374354	H. sapiens	NHLRC2	NHL repeat containing 2	GO:0002576 platelet degranulation;GO:0045454 cell redox homeostasis;GO:0045055 regulated exocytosis			Nucleoplasm(Approved)				0	0	0	0	0	0	0	0	0	0	0	0	0	0	1	0	0	0	0	0
SUMO3	6612	symbol	H. sapiens	6612	H. sapiens	SUMO3	small ubiquitin like modifier 3	GO:0043392 negative regulation of DNA binding;GO:0016925 protein sumoylation;GO:0051101 regulation of DNA binding			Nuclear bodies;Nucleoplasm(Enhanced)				0	0	0	0	0	0	0	0	0	0	0	0	0	0	0	0	0	0	0	0
PDAP1	11333	symbol	H. sapiens	11333	H. sapiens	PDAP1	PDGFA associated protein 1	GO:0043312 neutrophil degranulation;GO:0002283 neutrophil activation involved in immune response;GO:0042119 neutrophil activation			Cytosol;Plasma membrane(Enhanced)			(M5941)HALLMARK UV RESPONSE UP; (M5924)HALLMARK MTORC1 SIGNALING	0	0	0	0	0	0	0	0	0	0	0	0	0	0	0	0	0	0	0	0
COX17	10063	symbol	H. sapiens	10063	H. sapiens	COX17	cytochrome c oxidase copper chaperone COX17	GO:1904960 positive regulation of cytochrome-c oxidase activity;GO:1904959 regulation of cytochrome-c oxidase activity;GO:1904734 positive regulation of electron transfer activity			Mitochondria(Supported)			(M5898)HALLMARK DNA REPAIR; (M5936)HALLMARK OXIDATIVE PHOSPHORYLATION	0	0	0	0	0	0	0	0	0	0	0	0	0	0	0	0	0	0	0	0
TMEM42	131616	symbol	H. sapiens	131616	H. sapiens	TMEM42	transmembrane protein 42				Nucleoli;Nucleoplasm(Uncertain)				0	0	0	0	0	0	0	0	0	0	0	0	0	0	0	0	0	0	0	0
SLC25A20	788	symbol	H. sapiens	788	H. sapiens	SLC25A20	solute carrier family 25 member 20	GO:0006853 carnitine shuttle;GO:1902616 acyl carnitine transmembrane transport;GO:1902001 fatty acid transmembrane transport		Transporters/Electrochemical Potential-driven transporters	Cytosol;Mitochondria(Supported)	L-Carnitine		(M5936)HALLMARK OXIDATIVE PHOSPHORYLATION	0	0	0	0	0	0	0	0	0	0	0	0	0	0	0	0	0	0	0	0
CEP19	84984	symbol	H. sapiens	84984	H. sapiens	CEP19	centrosomal protein 19	GO:0097712 vesicle targeting, trans-Golgi to periciliary membrane compartment;GO:0034454 microtubule anchoring at centrosome;GO:0072393 microtubule anchoring at microtubule organizing center			Centrosome(Supported)				0	0	0	0	0	0	0	0	0	0	0	0	0	0	0	0	0	0	0	0
NAPRT	93100	symbol	H. sapiens	93100	H. sapiens	NAPRT	nicotinate phosphoribosyltransferase	GO:0034355 NAD salvage;GO:0019358 nicotinate nucleotide salvage;GO:0034356 NAD biosynthesis via nicotinamide riboside salvage pathway		Enzymes/ENZYME proteins/Ligase	Cytosol(Supported)Golgi apparatus;Nucleus(Approved)				0	0	0	0	0	0	0	0	0	0	0	0	0	0	0	0	0	0	0	0
RB1	5925	symbol	H. sapiens	5925	H. sapiens	RB1	RB transcriptional corepressor 1	GO:1902948 negative regulation of tau-protein kinase activity;GO:1904028 positive regulation of collagen fibril organization;GO:0045651 positive regulation of macrophage differentiation			Nucleoplasm(Enhanced)	Insulin Human (Ubiquitin protein ligase binding);Insulin Pork (Ubiquitin protein ligase binding)	(M176)PID FOXM1 PATHWAY; (M288)PID HES HEY PATHWAY; (M144)PID CERAMIDE PATHWAY	(M5909)HALLMARK MYOGENESIS; (M5939)HALLMARK P53 PATHWAY	1	1	1	0	1	1	0	0	0	1	1	1	1	0	0	0	0	0	0	0
KMT5A	387893	symbol	H. sapiens	387893	H. sapiens	KMT5A	lysine methyltransferase 5A	GO:0034770 histone H4-K20 methylation;GO:0018026 peptidyl-lysine monomethylation;GO:0043516 regulation of DNA damage response, signal transduction by p53 class mediator		Enzymes/ENZYME proteins/Transferases	Cytosol;Nucleus(Approved)		(M261)PID P53 REGULATION PATHWAY	(M5935)HALLMARK FATTY ACID METABOLISM; (M5901)HALLMARK G2M CHECKPOINT	0	0	0	0	0	0	0	0	0	0	0	0	0	0	0	0	0	0	0	0
ACADS	35	symbol	H. sapiens	35	H. sapiens	ACADS	acyl-CoA dehydrogenase short chain	GO:0046359 butyrate catabolic process;GO:0019605 butyrate metabolic process;GO:0033539 fatty acid beta-oxidation using acyl-CoA dehydrogenase		Enzymes/ENZYME proteins/Oxidoreductases	Mitochondria(Enhanced)	NADH (Flavin adenine dinucleotide binding);Acetoacetyl-Coenzyme A (Flavin adenine dinucleotide binding);Flavin adenine dinucleotide (Flavin adenine dinucleotide binding)		(M5935)HALLMARK FATTY ACID METABOLISM; (M5905)HALLMARK ADIPOGENESIS	0	0	0	0	0	0	0	0	0	0	0	0	0	0	0	0	0	0	0	0
ZDHHC3	51304	symbol	H. sapiens	51304	H. sapiens	ZDHHC3	zinc finger DHHC-type containing 3	GO:1903546 protein localization to photoreceptor outer segment;GO:0097499 protein localization to non-motile cilium;GO:0018230 peptidyl-L-cysteine S-palmitoylation		Enzymes/ENZYME proteins/Transferases	Golgi apparatus(Approved)				0	0	0	0	0	0	0	0	0	0	0	0	0	0	0	0	0	0	0	0
INO80C	125476	symbol	H. sapiens	125476	H. sapiens	INO80C	INO80 complex subunit C	GO:0016579 protein deubiquitination;GO:0006338 chromatin remodeling;GO:0070646 protein modification by small protein removal			Nucleoli fibrillar center(Supported)				0	0	0	0	0	0	0	0	0	0	0	0	0	0	0	0	0	0	0	0
NOP14	8602	symbol	H. sapiens	8602	H. sapiens	NOP14	NOP14 nucleolar protein	GO:0000472 endonucleolytic cleavage to generate mature 5'-end of SSU-rRNA from (SSU-rRNA, 5.8S rRNA, LSU-rRNA);GO:0000480 endonucleolytic cleavage in 5'-ETS of tricistronic rRNA transcript (SSU-rRNA, 5.8S rRNA, LSU-rRNA);GO:0000447 endonucleolytic cleavage in ITS1 to separate SSU-rRNA from 5.8S rRNA and LSU-rRNA from tricistronic rRNA transcript (SSU-rRNA, 5.8S rRNA, LSU-rRNA)			Nucleoli;Nucleus(Enhanced)			(M5922)HALLMARK UNFOLDED PROTEIN RESPONSE	0	0	0	0	0	0	0	0	0	0	0	0	0	0	0	0	0	0	0	0
RBM5	10181	symbol	H. sapiens	10181	H. sapiens	RBM5	RNA binding motif protein 5	GO:0000381 regulation of alternative mRNA splicing, via spliceosome;GO:0000245 spliceosomal complex assembly;GO:0000380 alternative mRNA splicing, via spliceosome			Nucleoplasm(Enhanced)			(M5945)HALLMARK HEME METABOLISM	0	0	0	0	0	0	0	0	0	0	0	0	0	0	0	0	0	0	0	0
AMT	275	symbol	H. sapiens	275	H. sapiens	AMT	aminomethyltransferase	GO:0019464 glycine decarboxylation via glycine cleavage system;GO:0006546 glycine catabolic process;GO:0009071 serine family amino acid catabolic process		Enzymes/ENZYME proteins/Transferases	Mitochondria(Supported)Nucleoplasm(Approved)	Tetrahydrofolic acid (Transaminase activity);NADH (Transaminase activity);5-methyltetrahydrofolic acid (Transaminase activity)			0	0	0	0	0	0	0	0	0	0	0	0	0	0	0	0	0	0	0	0
NDEL1	81565	symbol	H. sapiens	81565	H. sapiens	NDEL1	nudE neurodevelopment protein 1 like 1	GO:0048680 positive regulation of axon regeneration;GO:0021799 cerebral cortex radially oriented cell migration;GO:0045773 positive regulation of axon extension					(M163)PID LIS1 PATHWAY; (M242)PID AURORA A PATHWAY		1	1	0	0	1	0	0	0	0	1	1	0	1	1	0	0	1	0	1	0
SENP5	205564	symbol	H. sapiens	205564	H. sapiens	SENP5	SUMO specific peptidase 5	GO:0016926 protein desumoylation;GO:0016925 protein sumoylation;GO:0070646 protein modification by small protein removal		Enzymes/{ENZYME proteins/Hydrolases,Peptidases/Cysteine-type peptidases}					0	0	0	0	0	0	0	0	0	0	0	0	0	0	0	0	0	0	0	0
NCKAP5L	57701	symbol	H. sapiens	57701	H. sapiens	NCKAP5L	NCK associated protein 5 like	GO:0007019 microtubule depolymerization;GO:0051261 protein depolymerization;GO:0001578 microtubule bundle formation			Golgi apparatus(Approved)				1	0	0	0	0	0	0	0	0	0	0	0	0	0	0	0	0	0	0	0
SLC44A3	126969	symbol	H. sapiens	126969	H. sapiens	SLC44A3	solute carrier family 44 member 3	GO:0006656 phosphatidylcholine biosynthetic process;GO:0046470 phosphatidylcholine metabolic process;GO:0046474 glycerophospholipid biosynthetic process		Transporters/Electrochemical Potential-driven transporters					0	0	0	0	0	0	0	0	0	0	0	0	0	0	0	0	0	0	0	0
PLXND1	23129	symbol	H. sapiens	23129	H. sapiens	PLXND1	plexin D1	GO:0060666 dichotomous subdivision of terminal units involved in salivary gland branching;GO:1902287 semaphorin-plexin signaling pathway involved in axon guidance;GO:1902285 semaphorin-plexin signaling pathway involved in neuron projection guidance					(M5880)NABA ECM AFFILIATED; (M5885)NABA MATRISOME ASSOCIATED; (M5889)NABA MATRISOME		1	0	0	0	1	1	0	1	0	0	0	0	1	0	0	0	1	0	0	0
RGS12	6002	symbol	H. sapiens	6002	H. sapiens	RGS12	regulator of G protein signaling 12	GO:0008277 regulation of G protein-coupled receptor signaling pathway;GO:0043547 positive regulation of GTPase activity;GO:0043087 regulation of GTPase activity			Nucleus(Supported)Nucleoli(Approved)				0	0	0	0	0	0	0	0	0	0	0	0	0	0	0	0	1	0	0	0
PEMT	10400	symbol	H. sapiens	10400	H. sapiens	PEMT	phosphatidylethanolamine N-methyltransferase	GO:0006686 sphingomyelin biosynthetic process;GO:0050747 positive regulation of lipoprotein metabolic process;GO:0046498 S-adenosylhomocysteine metabolic process		Enzymes/ENZYME proteins/Transferases	Cytosol(Approved)			(M5905)HALLMARK ADIPOGENESIS; (M5934)HALLMARK XENOBIOTIC METABOLISM	0	0	0	0	0	0	0	0	0	0	0	0	0	0	0	1	0	0	0	0
INMT	11185	symbol	H. sapiens	11185	H. sapiens	INMT	indolethylamine N-methyltransferase	GO:0009308 amine metabolic process;GO:0032259 methylation;GO:0009636 response to toxic substance		Enzymes/ENZYME proteins/Transferases	Golgi apparatus;Vesicles(Approved)			(M5935)HALLMARK FATTY ACID METABOLISM	0	0	0	0	0	0	0	0	0	0	0	0	0	0	0	0	0	0	0	0
MAP6	4135	symbol	H. sapiens	4135	H. sapiens	MAP6	microtubule associated protein 6	GO:0050772 positive regulation of axonogenesis;GO:0050770 regulation of axonogenesis;GO:0048813 dendrite morphogenesis			Plasma membrane(Uncertain)			(M5947)HALLMARK IL2 STAT5 SIGNALING	1	0	0	0	1	0	0	0	0	0	0	0	0	0	0	0	0	0	0	0
NKX2-8	26257	symbol	H. sapiens	26257	H. sapiens	NKX2-8	NK2 homeobox 8	GO:0050680 negative regulation of epithelial cell proliferation;GO:0007409 axonogenesis;GO:0030324 lung development		Transcription factors/Helix-turn-helix domains	Nucleoplasm;Plasma membrane(Approved)				0	0	0	0	1	0	0	0	0	0	0	0	0	0	0	0	0	0	0	0
NEK4	6787	symbol	H. sapiens	6787	H. sapiens	NEK4	NIMA related kinase 4	GO:1900062 regulation of replicative cell aging;GO:2000772 regulation of cellular senescence;GO:0001302 replicative cell aging	NEK Ser/Thr protein kinase family	Enzymes/{ENZYME proteins/Transferases,Kinases/NEK Ser/Thr protein kinases}	Cytosol(Supported)				0	0	0	0	0	0	0	0	0	0	0	1	0	0	0	0	0	0	0	0
MAGI3	260425	symbol	H. sapiens	260425	H. sapiens	MAGI3	membrane associated guanylate kinase, WW and PDZ domain containing 3	GO:0046710 GDP metabolic process;GO:0046037 GMP metabolic process;GO:1901068 guanosine-containing compound metabolic process			Cell Junctions(Supported)		(M15)PID LYSOPHOSPHOLIPID PATHWAY		0	0	1	0	0	0	0	0	0	0	0	0	0	0	0	1	0	0	0	0
GPBAR1	151306	symbol	H. sapiens	151306	H. sapiens	GPBAR1	G protein-coupled bile acid receptor 1	GO:0038184 cell surface bile acid receptor signaling pathway;GO:2000810 regulation of bicellular tight junction assembly;GO:0038183 bile acid signaling pathway		G-protein coupled receptors/GPCRs excl olfactory receptors;Transporters					1	0	0	0	0	0	0	0	0	0	0	0	0	0	0	0	0	0	0	1
DRG2	1819	symbol	H. sapiens	1819	H. sapiens	DRG2	developmentally regulated GTP binding protein 2	GO:0002181 cytoplasmic translation;GO:0006412 translation;GO:0043043 peptide biosynthetic process			Cytosol(Supported)Nucleoplasm;Vesicles(Approved)				0	0	0	0	0	0	0	0	0	0	0	0	0	0	0	0	0	0	0	0
DMWD	1762	symbol	H. sapiens	1762	H. sapiens	DMWD	DM1 locus, WD repeat containing				Actin filaments;Plasma membrane(Approved)				0	0	0	0	0	0	0	0	0	0	0	0	0	0	0	0	0	0	0	0
MKRN2	23609	symbol	H. sapiens	23609	H. sapiens	MKRN2	makorin ring finger protein 2	GO:0016567 protein ubiquitination;GO:0032446 protein modification by small protein conjugation;GO:0070647 protein modification by small protein conjugation or removal		Enzymes/ENZYME proteins/Transferases	Cytosol;Nucleoplasm(Approved)				0	0	0	0	0	0	0	0	0	0	0	0	0	0	0	0	0	0	0	0
GDPD3	79153	symbol	H. sapiens	79153	H. sapiens	GDPD3	glycerophosphodiester phosphodiesterase domain containing 3	GO:0034638 phosphatidylcholine catabolic process;GO:0046475 glycerophospholipid catabolic process;GO:0009395 phospholipid catabolic process			Cytokinetic bridge;Cytosol;Nucleoplasm(Approved)				0	0	0	0	0	0	0	0	0	0	0	0	0	0	0	0	0	0	0	0
RILP	83547	symbol	H. sapiens	83547	H. sapiens	RILP	Rab interacting lysosomal protein	GO:0010796 regulation of multivesicular body size;GO:0070676 intralumenal vesicle formation;GO:0051036 regulation of endosome size							0	0	0	0	0	0	0	0	0	0	0	0	1	0	0	0	0	0	1	0
C2orf73	129852	symbol	H. sapiens	129852	H. sapiens	C2orf73	chromosome 2 open reading frame 73								0	0	0	0	0	0	0	0	0	0	0	0	0	0	0	0	0	0	0	0
GGT6	124975	symbol	H. sapiens	124975	H. sapiens	GGT6	gamma-glutamyltransferase 6	GO:1901750 leukotriene D4 biosynthetic process;GO:1901748 leukotriene D4 metabolic process;GO:0019370 leukotriene biosynthetic process		Enzymes/ENZYME proteins/{Hydrolases,Transferases}					0	0	0	0	0	0	0	0	0	0	0	0	0	0	0	0	0	0	0	0
CAMTA2	23125	symbol	H. sapiens	23125	H. sapiens	CAMTA2	calmodulin binding transcription activator 2	GO:0014898 cardiac muscle hypertrophy in response to stress;GO:0014887 cardiac muscle adaptation;GO:0003299 muscle hypertrophy in response to stress			Actin filaments;Mitochondria;Nucleus(Approved)				0	0	0	0	0	0	0	0	0	0	0	0	0	0	0	0	0	0	0	0
SPCS1	28972	symbol	H. sapiens	28972	H. sapiens	SPCS1	signal peptidase complex subunit 1	GO:0006465 signal peptide processing;GO:0045047 protein targeting to ER;GO:0072599 establishment of protein localization to endoplasmic reticulum			Golgi apparatus;Vesicles(Approved)			(M5957)HALLMARK PANCREAS BETA CELLS; (M5922)HALLMARK UNFOLDED PROTEIN RESPONSE	0	0	0	0	0	0	0	0	0	0	0	0	0	0	0	0	0	0	0	0
ARMC2	84071	symbol	H. sapiens	84071	H. sapiens	ARMC2	armadillo repeat containing 2				Nucleus(Approved)				0	0	0	0	0	0	0	0	0	0	0	0	0	0	0	0	0	0	0	0
LCN12	286256	symbol	H. sapiens	286256	H. sapiens	LCN12	lipocalin 12	GO:0015909 long-chain fatty acid transport;GO:0015908 fatty acid transport;GO:0015718 monocarboxylic acid transport							0	0	0	0	0	0	0	0	0	0	0	0	0	0	0	0	0	0	0	0
VAMP8	8673	symbol	H. sapiens	8673	H. sapiens	VAMP8	vesicle associated membrane protein 8	GO:1903595 positive regulation of histamine secretion by mast cell;GO:1903593 regulation of histamine secretion by mast cell;GO:0043308 eosinophil degranulation		Transporters/Transporter channels and pores				(M5939)HALLMARK P53 PATHWAY; (M5913)HALLMARK INTERFERON GAMMA RESPONSE	0	0	0	0	0	0	0	0	0	0	1	0	0	1	0	0	0	0	0	0
SYNPO	11346	symbol	H. sapiens	11346	H. sapiens	SYNPO	synaptopodin	GO:0099588 positive regulation of postsynaptic cytosolic calcium concentration;GO:0098886 modification of dendritic spine;GO:0099566 regulation of postsynaptic cytosolic calcium ion concentration			Actin filaments;Cytosol;Nucleoplasm(Approved)			(M5956)HALLMARK KRAS SIGNALING DN; (M5893)HALLMARK MITOTIC SPINDLE	1	0	0	0	0	0	0	0	0	0	0	0	0	0	0	0	0	0	0	0
CCDC84	338657	symbol	H. sapiens	338657	H. sapiens	CCDC84	coiled-coil domain containing 84				Nucleus(Approved)				0	0	0	0	0	0	0	0	0	0	0	0	0	0	0	0	0	0	0	0
CREB3	10488	symbol	H. sapiens	10488	H. sapiens	CREB3	cAMP responsive element binding protein 3	GO:0006990 positive regulation of transcription from RNA polymerase II promoter involved in unfolded protein response;GO:0090026 positive regulation of monocyte chemotaxis;GO:1902236 negative regulation of endoplasmic reticulum stress-induced intrinsic apoptotic signaling pathway		Transcription factors/Basic domains	Cytosol(Supported)		(M14775)ST G ALPHA S PATHWAY; (M7871)ST GRANULE CELL SURVIVAL PATHWAY; (M4910)ST ERK1 ERK2 MAPK PATHWAY		0	0	1	1	1	0	0	0	0	0	0	0	1	0	0	0	0	0	0	0
GPR17	2840	symbol	H. sapiens	2840	H. sapiens	GPR17	G protein-coupled receptor 17	GO:0051482 positive regulation of cytosolic calcium ion concentration involved in phospholipase C-activating G protein-coupled signaling pathway;GO:0002862 negative regulation of inflammatory response to antigenic stimulus;GO:0035025 positive regulation of Rho protein signal transduction		G-protein coupled receptors/GPCRs excl olfactory receptors	Vesicles(Approved)				0	0	0	0	0	0	0	0	0	1	0	0	1	0	0	0	0	0	0	0
PLA1A	51365	symbol	H. sapiens	51365	H. sapiens	PLA1A	phospholipase A1 member A	GO:0036150 phosphatidylserine acyl-chain remodeling;GO:0006658 phosphatidylserine metabolic process;GO:0006650 glycerophospholipid metabolic process		RAS pathway related proteins	Nuclear speckles(Approved)				0	0	0	0	0	0	0	0	0	0	0	0	0	0	0	0	0	0	0	0
HRCT1	646962	symbol	H. sapiens	646962	H. sapiens	HRCT1	histidine rich carboxyl terminus 1				Nucleoplasm(Approved)				0	0	0	0	0	0	0	0	0	0	0	0	0	0	0	0	0	0	0	0
ZFAT	57623	symbol	H. sapiens	57623	H. sapiens	ZFAT	zinc finger and AT-hook domain containing	GO:0060712 spongiotrophoblast layer development;GO:0001892 embryonic placenta development;GO:0002244 hematopoietic progenitor cell differentiation		Transcription factors/Zinc-coordinating DNA-binding domains	Nuclear bodies;Nucleoplasm(Approved)				0	0	0	0	0	0	0	0	0	0	0	0	0	0	0	0	0	0	0	0
SERPINF2	5345	symbol	H. sapiens	5345	H. sapiens	SERPINF2	serpin family F member 2	GO:0051918 negative regulation of fibrinolysis;GO:0002034 regulation of blood vessel diameter by renin-angiotensin;GO:0051917 regulation of fibrinolysis			Nucleoplasm;Vesicles(Uncertain)	Ocriplasmin (Serine-type endopeptidase inhibitor activity)	(M3468)NABA ECM REGULATORS; (M5885)NABA MATRISOME ASSOCIATED; (M5889)NABA MATRISOME		1	0	1	0	0	1	0	1	0	0	0	0	1	1	1	0	0	0	0	0
SUPV3L1	6832	symbol	H. sapiens	6832	H. sapiens	SUPV3L1	Suv3 like RNA helicase	GO:0035945 mitochondrial ncRNA surveillance;GO:0035946 mitochondrial mRNA surveillance;GO:2000827 mitochondrial RNA surveillance		Enzymes/ENZYME proteins/Hydrolases	Mitochondria(Supported)			(M5928)HALLMARK MYC TARGETS V2; (M5936)HALLMARK OXIDATIVE PHOSPHORYLATION	0	1	0	0	1	0	0	0	0	0	0	0	0	0	0	0	0	0	0	0
DCLRE1A	9937	symbol	H. sapiens	9937	H. sapiens	DCLRE1A	DNA cross-link repair 1A	GO:0031848 protection from non-homologous end joining at telomere;GO:0043247 telomere maintenance in response to DNA damage;GO:0016233 telomere capping			Nucleoli fibrillar center;Nucleoplasm(Supported)				0	0	0	0	0	0	0	0	0	0	0	0	0	0	0	0	0	0	0	0
CMKLR1	1240	symbol	H. sapiens	1240	H. sapiens	CMKLR1	chemerin chemokine-like receptor 1	GO:0010759 positive regulation of macrophage chemotaxis;GO:1905523 positive regulation of macrophage migration;GO:0010758 regulation of macrophage chemotaxis		G-protein coupled receptors/GPCRs excl olfactory receptors;Transporters				(M5932)HALLMARK INFLAMMATORY RESPONSE; (M5953)HALLMARK KRAS SIGNALING UP; (M5913)HALLMARK INTERFERON GAMMA RESPONSE	0	0	0	1	1	0	0	0	0	0	0	0	1	0	0	0	0	0	0	0
APEH	327	symbol	H. sapiens	327	H. sapiens	APEH	acylaminoacyl-peptide hydrolase	GO:0043312 neutrophil degranulation;GO:0006415 translational termination;GO:0002283 neutrophil activation involved in immune response		Enzymes/{ENZYME proteins/Hydrolases,Peptidases/Serine-type peptidases}	Cytosol(Enhanced)				0	0	0	0	0	0	0	0	0	0	0	0	0	0	0	0	0	0	0	0
USP38	84640	symbol	H. sapiens	84640	H. sapiens	USP38	ubiquitin specific peptidase 38	GO:0016579 protein deubiquitination;GO:0070646 protein modification by small protein removal;GO:0006511 ubiquitin-dependent protein catabolic process		Enzymes/{ENZYME proteins/Hydrolases,Peptidases/Cysteine-type peptidases}	Cytosol;Nucleoplasm(Approved)				0	0	0	0	0	0	0	0	0	0	0	0	0	0	0	0	0	0	0	0
MIEF1	54471	symbol	H. sapiens	54471	H. sapiens	MIEF1	mitochondrial elongation factor 1	GO:0090314 positive regulation of protein targeting to membrane;GO:0090313 regulation of protein targeting to membrane;GO:0090141 positive regulation of mitochondrial fission			Intermediate filaments;Mitochondria(Approved)				1	0	0	0	0	0	0	0	0	0	1	0	0	0	0	0	0	0	0	0
ZBTB39	9880	symbol	H. sapiens	9880	H. sapiens	ZBTB39	zinc finger and BTB domain containing 39	GO:0006357 regulation of transcription by RNA polymerase II;GO:0006366 transcription by RNA polymerase II;GO:0006355 regulation of transcription, DNA-templated		Transcription factors/Zinc-coordinating DNA-binding domains	Vesicles(Approved)				0	0	0	0	0	0	0	0	0	0	0	0	0	0	0	0	0	0	0	0
MBIP	51562	symbol	H. sapiens	51562	H. sapiens	MBIP	MAP3K12 binding inhibitory protein 1	GO:0000173 inactivation of MAPK activity involved in osmosensory signaling pathway;GO:0032324 molybdopterin cofactor biosynthetic process;GO:0000188 inactivation of MAPK activity			Cytosol;Nucleoli;Nucleus(Supported)				0	0	1	0	0	0	0	0	0	0	0	1	0	0	0	1	0	0	0	0
CAV1	857	symbol	H. sapiens	857	H. sapiens	CAV1	caveolin 1	GO:1903609 negative regulation of inward rectifier potassium channel activity;GO:0034141 positive regulation of toll-like receptor 3 signaling pathway;GO:0019065 receptor-mediated endocytosis of virus by host cell		Transporters/Accessory Factors Involved in Transport	Golgi apparatus(Supported)		(M90)PID WNT CANONICAL PATHWAY; (M206)PID PDGFRA PATHWAY; (M185)PID ALK1 PATHWAY	(M5942)HALLMARK UV RESPONSE DN; (M5902)HALLMARK APOPTOSIS; (M5891)HALLMARK HYPOXIA	1	0	1	1	1	1	0	1	0	0	0	1	1	1	1	0	1	1	1	1
ZNF277	11179	symbol	H. sapiens	11179	H. sapiens	ZNF277	zinc finger protein 277	GO:2000772 regulation of cellular senescence;GO:0090342 regulation of cell aging;GO:0090398 cellular senescence		Transcription factors/Zinc-coordinating DNA-binding domains	Nucleoplasm;Plasma membrane(Approved)			(M5953)HALLMARK KRAS SIGNALING UP	0	0	0	0	0	0	0	0	0	0	0	0	0	0	0	0	0	0	0	0
CA4	762	symbol	H. sapiens	762	H. sapiens	CA4	carbonic anhydrase 4	GO:0015701 bicarbonate transport;GO:0015711 organic anion transport;GO:0006820 anion transport		Enzymes/ENZYME proteins/Lyases	Vesicles(Supported)	Methyclothiazide (Zinc ion binding);Topiramate (Zinc ion binding);Ethoxzolamide (Zinc ion binding);Bendroflumethiazide (Zinc ion binding);Benzthiazide (Zinc ion binding);Cyclothiazide (Zinc ion binding);Methazolamide (Zinc ion binding);Hydroflumethiazide (Zinc ion binding);Acetazolamide (Zinc ion binding);Dorzolamide (Zinc ion binding);Chlorothiazide (Zinc ion binding);Zonisamide (Zinc ion bindin…		(M5935)HALLMARK FATTY ACID METABOLISM	0	0	0	0	0	0	0	0	0	0	0	0	0	0	0	0	0	0	0	0
PAK2	5062	symbol	H. sapiens	5062	H. sapiens	PAK2	p21 (RAC1) activated kinase 2	GO:2001271 negative regulation of cysteine-type endopeptidase activity involved in execution phase of apoptosis;GO:2001270 regulation of cysteine-type endopeptidase activity involved in execution phase of apoptosis;GO:0002223 stimulatory C-type lectin receptor signaling pathway	STE Ser/Thr protein kinase family	Enzymes/{ENZYME proteins/Transferases,Kinases/STE Ser/Thr protein kinases};RAS pathway related proteins	Nucleus(Enhanced)Vesicles(Supported)		(M139)PID MYC PATHWAY; (M76)PID P38 ALPHA BETA PATHWAY; (M16801)SIG REGULATION OF THE ACTIN CYTOSKELETON BY RHO GTPASES		0	1	1	0	1	1	0	0	1	1	0	1	0	0	0	0	0	0	0	0
DOCK9	23348	symbol	H. sapiens	23348	H. sapiens	DOCK9	dedicator of cytokinesis 9	GO:0007596 blood coagulation;GO:0007599 hemostasis;GO:0043547 positive regulation of GTPase activity					(M83)PID CDC42 REG PATHWAY	(M5921)HALLMARK COMPLEMENT	0	0	0	0	0	0	0	0	0	1	0	0	0	1	1	0	1	0	0	0
GLT8D1	55830	symbol	H. sapiens	55830	H. sapiens	GLT8D1	glycosyltransferase 8 domain containing 1				Mitochondria(Approved)				0	0	0	0	0	0	0	0	0	0	0	0	0	0	0	0	0	0	0	0
COQ9	57017	symbol	H. sapiens	57017	H. sapiens	COQ9	coenzyme Q9	GO:0006120 mitochondrial electron transport, NADH to ubiquinone;GO:0042775 mitochondrial ATP synthesis coupled electron transport;GO:0042773 ATP synthesis coupled electron transport			Cytosol(Approved)			(M5905)HALLMARK ADIPOGENESIS	0	0	0	0	0	0	0	0	0	0	0	0	0	0	0	0	0	0	0	0
CNBP	7555	symbol	H. sapiens	7555	H. sapiens	CNBP	CCHC-type zinc finger nucleic acid binding protein	GO:2000767 positive regulation of cytoplasmic translation;GO:0006695 cholesterol biosynthetic process;GO:2000765 regulation of cytoplasmic translation			Cytosol;Nucleus(Supported)			(M5949)HALLMARK PEROXISOME; (M5926)HALLMARK MYC TARGETS V1	0	0	0	0	0	0	0	0	0	0	0	0	0	0	0	0	0	0	0	0
TOM1L2	146691	symbol	H. sapiens	146691	H. sapiens	TOM1L2	target of myb1 like 2 membrane trafficking protein	GO:0045839 negative regulation of mitotic nuclear division;GO:0051784 negative regulation of nuclear division;GO:0007088 regulation of mitotic nuclear division			Golgi apparatus;Intermediate filaments(Supported)				0	0	0	0	0	0	0	0	0	0	0	0	0	0	0	0	0	0	0	0
ANAPC2	29882	symbol	H. sapiens	29882	H. sapiens	ANAPC2	anaphase promoting complex subunit 2	GO:0045773 positive regulation of axon extension;GO:0031915 positive regulation of synaptic plasticity;GO:0050775 positive regulation of dendrite morphogenesis			Nucleoplasm(Enhanced)				0	1	0	0	1	0	0	0	0	0	0	0	1	0	0	0	0	0	0	0
ULK4	54986	symbol	H. sapiens	54986	H. sapiens	ULK4	unc-51 like kinase 4	GO:1900744 regulation of p38MAPK cascade;GO:0090036 regulation of protein kinase C signaling;GO:0038066 p38MAPK cascade	Other	Enzymes/{ENZYME proteins/Transferases,Kinases}	Cytosol;Mitochondria;Nucleoplasm(Approved)				0	0	1	0	1	0	0	0	0	0	0	0	0	0	0	0	0	0	0	0
SOGA1	140710	symbol	H. sapiens	140710	H. sapiens	SOGA1	suppressor of glucose, autophagy associated 1	GO:0045721 negative regulation of gluconeogenesis;GO:0006111 regulation of gluconeogenesis;GO:0008286 insulin receptor signaling pathway			Cytosol;Nucleoli(Approved)				0	0	0	0	0	0	0	0	0	0	0	0	0	0	0	0	0	0	0	0
CSK	1445	symbol	H. sapiens	1445	H. sapiens	CSK	C-terminal Src kinase	GO:0042997 negative regulation of Golgi to plasma membrane protein transport;GO:0060368 regulation of Fc receptor mediated stimulatory signaling pathway;GO:0010989 negative regulation of low-density lipoprotein particle clearance	Tyr protein kinase family	Enzymes/{ENZYME proteins/Transferases,Kinases/Tyr protein kinases}	Cytosol;Vesicles(Approved)	Staurosporine (Receptor binding);TG100801 (Receptor binding)	(M3501)ST B CELL ANTIGEN RECEPTOR; (M9526)ST T CELL SIGNAL TRANSDUCTION; (M8626)SIG BCR SIGNALING PATHWAY	(M5950)HALLMARK ALLOGRAFT REJECTION	1	0	1	0	0	1	0	0	0	0	1	1	0	0	1	0	0	0	0	0
GPR20	2843	symbol	H. sapiens	2843	H. sapiens	GPR20	G protein-coupled receptor 20	GO:0051482 positive regulation of cytosolic calcium ion concentration involved in phospholipase C-activating G protein-coupled signaling pathway;GO:0035025 positive regulation of Rho protein signal transduction;GO:0007204 positive regulation of cytosolic calcium ion concentration		G-protein coupled receptors/GPCRs excl olfactory receptors					0	0	0	0	0	0	0	0	0	1	0	0	0	0	0	0	0	0	0	0
NPNT	255743	symbol	H. sapiens	255743	H. sapiens	NPNT	nephronectin	GO:0001658 branching involved in ureteric bud morphogenesis;GO:0060675 ureteric bud morphogenesis;GO:2000721 positive regulation of transcription from RNA polymerase II promoter involved in smooth muscle cell differentiation			Cell Junctions;Cytosol;Nucleus(Approved)		(M5887)NABA BASEMENT MEMBRANES; (M18)PID INTEGRIN1 PATHWAY; (M3008)NABA ECM GLYCOPROTEINS		1	0	1	0	0	1	0	0	0	0	0	0	0	0	0	0	1	1	0	0
HBEGF	1839	symbol	H. sapiens	1839	H. sapiens	HBEGF	heparin binding EGF like growth factor	GO:0051545 negative regulation of elastin biosynthetic process;GO:0051543 regulation of elastin biosynthetic process;GO:0035313 wound healing, spreading of epidermal cells					(M201)PID ERBB NETWORK PATHWAY; (M13)PID ERBB4 PATHWAY; (M41)PID ER NONGENOMIC PATHWAY	(M5909)HALLMARK MYOGENESIS; (M5890)HALLMARK TNFA SIGNALING VIA NFKB; (M5939)HALLMARK P53 PATHWAY	0	1	0	1	1	0	0	1	0	0	0	0	0	1	0	0	0	0	0	0
DAPK2	23604	symbol	H. sapiens	23604	H. sapiens	DAPK2	death associated protein kinase 2	GO:2000424 positive regulation of eosinophil chemotaxis;GO:2000422 regulation of eosinophil chemotaxis;GO:2000418 positive regulation of eosinophil migration	CAMK Ser/Thr protein kinase family	Enzymes/{ENZYME proteins/Transferases,Kinases/CAMK Ser/Thr protein kinases}	Vesicles(Supported)Golgi apparatus(Approved)			(M5909)HALLMARK MYOGENESIS	0	0	0	1	1	0	0	0	0	0	0	0	1	0	0	0	0	0	0	0
EFCC1	79825	symbol	H. sapiens	79825	H. sapiens	EFCC1	EF-hand and coiled-coil domain containing 1								0	0	0	0	0	0	0	0	0	0	0	0	0	0	0	0	0	0	0	0
OR13C5	138799	symbol	H. sapiens	138799	H. sapiens	OR13C5	olfactory receptor family 13 subfamily C member 5	GO:0050911 detection of chemical stimulus involved in sensory perception of smell;GO:0050907 detection of chemical stimulus involved in sensory perception;GO:0050906 detection of stimulus involved in sensory perception		G-protein coupled receptors/Odorant/olfactory and gustatory receptors					0	0	0	0	0	0	0	0	0	0	0	0	0	0	0	0	0	0	0	0
RTKN2	219790	symbol	H. sapiens	219790	H. sapiens	RTKN2	rhotekin 2	GO:2001243 negative regulation of intrinsic apoptotic signaling pathway;GO:1901224 positive regulation of NIK/NF-kappaB signaling;GO:0051092 positive regulation of NF-kappaB transcription factor activity			Mitochondria;Nucleoplasm(Approved)				0	0	1	0	0	0	0	0	0	0	0	0	0	0	0	0	0	0	0	0
GFOD2	81577	symbol	H. sapiens	81577	H. sapiens	GFOD2	glucose-fructose oxidoreductase domain containing 2	GO:0030198 extracellular matrix organization;GO:0043062 extracellular structure organization;GO:0055114 oxidation-reduction process			Nucleoplasm(Supported)Cytosol(Approved)				0	0	0	0	0	1	0	0	0	0	0	0	0	0	0	0	0	0	0	0
TIMP3	7078	symbol	H. sapiens	7078	H. sapiens	TIMP3	TIMP metallopeptidase inhibitor 3	GO:1903984 positive regulation of TRAIL-activated apoptotic signaling pathway;GO:1903121 regulation of TRAIL-activated apoptotic signaling pathway;GO:1904684 negative regulation of metalloendopeptidase activity				pimagedine HCl (Protease binding)	(M3468)NABA ECM REGULATORS; (M5885)NABA MATRISOME ASSOCIATED; (M5889)NABA MATRISOME	(M5946)HALLMARK COAGULATION; (M5902)HALLMARK APOPTOSIS; (M5930)HALLMARK EPITHELIAL MESENCHYMAL TRANSITION	0	0	1	0	0	0	0	0	0	0	0	0	0	0	1	0	0	0	0	0
SNRK	54861	symbol	H. sapiens	54861	H. sapiens	SNRK	SNF related kinase	GO:0030099 myeloid cell differentiation;GO:0030097 hemopoiesis;GO:0048534 hematopoietic or lymphoid organ development	CAMK Ser/Thr protein kinase family	Enzymes/{ENZYME proteins/Transferases,Kinases/CAMK Ser/Thr protein kinases}	Cell Junctions;Nucleus;Plasma membrane;Vesicles(Approved)				0	0	0	0	0	0	0	0	0	0	0	0	0	0	0	0	0	0	0	0
ZNF696	79943	symbol	H. sapiens	79943	H. sapiens	ZNF696	zinc finger protein 696	GO:0006357 regulation of transcription by RNA polymerase II;GO:0006366 transcription by RNA polymerase II;GO:0006355 regulation of transcription, DNA-templated		Transcription factors/Zinc-coordinating DNA-binding domains	Nucleoli;Nucleus(Approved)				0	0	0	0	0	0	0	0	0	0	0	0	0	0	0	0	0	0	0	0
TSPAN15	23555	symbol	H. sapiens	23555	H. sapiens	TSPAN15	tetraspanin 15	GO:0045746 negative regulation of Notch signaling pathway;GO:0008593 regulation of Notch signaling pathway;GO:0072659 protein localization to plasma membrane		Transporters/Accessory Factors Involved in Transport	Cytosol;Nucleoplasm(Approved)				0	0	0	0	0	0	0	0	0	0	0	0	0	0	0	0	0	0	0	0
PRPH	5630	symbol	H. sapiens	5630	H. sapiens	PRPH	peripherin	GO:0045104 intermediate filament cytoskeleton organization;GO:0045103 intermediate filament-based process;GO:0007010 cytoskeleton organization							0	0	0	0	0	0	0	0	0	0	0	0	0	0	0	0	0	0	0	0
PHLDB1	23187	symbol	H. sapiens	23187	H. sapiens	PHLDB1	pleckstrin homology like domain family B member 1	GO:1904261 positive regulation of basement membrane assembly involved in embryonic body morphogenesis;GO:1904259 regulation of basement membrane assembly involved in embryonic body morphogenesis;GO:2001197 basement membrane assembly involved in embryonic body morphogenesis			Nucleoplasm(Approved)			(M5905)HALLMARK ADIPOGENESIS	1	0	0	0	0	1	0	0	0	0	0	0	0	0	0	0	0	0	0	0
OR5A1	219982	symbol	H. sapiens	219982	H. sapiens	OR5A1	olfactory receptor family 5 subfamily A member 1	GO:0050911 detection of chemical stimulus involved in sensory perception of smell;GO:0050907 detection of chemical stimulus involved in sensory perception;GO:0050906 detection of stimulus involved in sensory perception		G-protein coupled receptors/Odorant/olfactory and gustatory receptors					0	0	0	0	0	0	0	0	0	0	0	0	0	0	0	0	0	0	0	0
FREM3	166752	symbol	H. sapiens	166752	H. sapiens	FREM3	FRAS1 related extracellular matrix 3	GO:0007155 cell adhesion;GO:0022610 biological adhesion;GO:0007154 cell communication					(M5880)NABA ECM AFFILIATED; (M5885)NABA MATRISOME ASSOCIATED; (M5889)NABA MATRISOME		0	0	0	0	0	0	0	0	0	0	0	0	1	0	0	0	0	0	0	0
SORBS1	10580	symbol	H. sapiens	10580	H. sapiens	SORBS1	sorbin and SH3 domain containing 1	GO:0046326 positive regulation of glucose import;GO:0045725 positive regulation of glycogen biosynthetic process;GO:0046628 positive regulation of insulin receptor signaling pathway			Focal adhesion sites;Plasma membrane(Supported)Centrosome(Uncertain)		(M16)PID INSULIN PATHWAY; (M7955)SIG INSULIN RECEPTOR PATHWAY IN CARDIAC MYOCYTES	(M5905)HALLMARK ADIPOGENESIS; (M5909)HALLMARK MYOGENESIS	1	0	0	0	0	1	0	0	1	0	1	0	0	0	0	0	0	0	0	0
MISP	126353	symbol	H. sapiens	126353	H. sapiens	MISP	mitotic spindle positioning	GO:1904776 regulation of protein localization to cell cortex;GO:0051660 establishment of centrosome localization;GO:0000132 establishment of mitotic spindle orientation			Focal adhesion sites;Plasma membrane(Enhanced)				0	0	0	0	0	0	0	0	0	0	1	0	0	0	0	0	0	0	0	0
SLC25A25	114789	symbol	H. sapiens	114789	H. sapiens	SLC25A25	solute carrier family 25 member 25	GO:0015867 ATP transport;GO:0051503 adenine nucleotide transport;GO:0015868 purine ribonucleotide transport			Mitochondria(Supported)Vesicles(Approved)				0	0	0	0	0	0	0	0	0	0	0	0	1	0	0	0	0	0	0	0
CT62	196993	symbol	H. sapiens	196993	H. sapiens	CT62	cancer/testis antigen 62								0	0	0	0	0	0	0	0	0	0	0	0	0	0	0	0	0	0	0	0
PITPNA	5306	symbol	H. sapiens	5306	H. sapiens	PITPNA	phosphatidylinositol transfer protein alpha	GO:0035722 interleukin-12-mediated signaling pathway;GO:0071349 cellular response to interleukin-12;GO:0070671 response to interleukin-12			Cytosol;Vesicles(Approved)	1,2-Diacyl-Sn-Glycero-3-Phosphoinositol (Phosphatidylinositol transporter activity);(Z,Z)-4-Hydroxy-N,N,N-Trimethyl-10-Oxo-7-[(1-Oxo-9-Octadecenyl)Oxy]-3,5,9-Trioxa-4-Phosphaheptacos-18-En-1-Aminium-4-Oxide (Phosphatidylinositol transporter activity)	(M108)PID NETRIN PATHWAY		0	0	0	0	1	0	0	0	0	0	0	0	0	0	0	0	0	0	0	0
FLII	2314	symbol	H. sapiens	2314	H. sapiens	FLII	FLII actin remodeling protein	GO:0051014 actin filament severing;GO:0030036 actin cytoskeleton organization;GO:0030029 actin filament-based process			Cytosol;Microtubule organizing center;Nucleoplasm(Supported)			(M5909)HALLMARK MYOGENESIS	1	0	0	0	0	0	0	0	0	0	0	0	0	0	0	0	0	0	0	0
RHOF	54509	symbol	H. sapiens	54509	H. sapiens	RHOF	ras homolog family member F, filopodia associated	GO:0043312 neutrophil degranulation;GO:0030950 establishment or maintenance of actin cytoskeleton polarity;GO:0002283 neutrophil activation involved in immune response			Golgi apparatus;Nucleus(Uncertain)			(M5893)HALLMARK MITOTIC SPINDLE; (M5915)HALLMARK APICAL JUNCTION	1	0	0	0	1	0	0	0	0	1	0	0	0	0	0	0	0	0	0	0
PEX11G	92960	symbol	H. sapiens	92960	H. sapiens	PEX11G	peroxisomal biogenesis factor 11 gamma	GO:0044375 regulation of peroxisome size;GO:0016559 peroxisome fission;GO:0007031 peroxisome organization						(M5948)HALLMARK BILE ACID METABOLISM	0	0	0	0	0	0	0	0	0	0	0	0	1	0	0	0	0	0	0	0
CRK	1398	symbol	H. sapiens	1398	H. sapiens	CRK	CRK proto-oncogene, adaptor protein	GO:0035685 helper T cell diapedesis;GO:0035684 helper T cell extravasation;GO:1990859 cellular response to endothelin			Plasma membrane(Approved)		(M190)PID TCR JNK PATHWAY; (M206)PID PDGFRA PATHWAY; (M274)PID LYMPH ANGIOGENESIS PATHWAY		1	0	1	1	1	1	1	0	0	1	0	1	1	1	1	0	1	1	0	0
PLEKHA1	59338	symbol	H. sapiens	59338	H. sapiens	PLEKHA1	pleckstrin homology domain containing A1	GO:0001553 luteinization;GO:0033327 Leydig cell differentiation;GO:0050853 B cell receptor signaling pathway			Nucleus(Enhanced)Cytosol(Supported)	Citric Acid (Phosphatidylinositol-3,4-bisphosphate binding)	(M141)PID PI3KCI PATHWAY		0	0	1	0	0	0	0	0	0	0	0	0	1	0	0	0	0	0	0	0
PLXNB1	5364	symbol	H. sapiens	5364	H. sapiens	PLXNB1	plexin B1	GO:1902287 semaphorin-plexin signaling pathway involved in axon guidance;GO:1900220 semaphorin-plexin signaling pathway involved in bone trabecula morphogenesis;GO:1902285 semaphorin-plexin signaling pathway involved in neuron projection guidance					(M5880)NABA ECM AFFILIATED; (M5885)NABA MATRISOME ASSOCIATED; (M5889)NABA MATRISOME	(M5907)HALLMARK ESTROGEN RESPONSE LATE	1	0	0	0	1	1	0	0	0	1	0	0	1	0	0	0	1	0	0	0
KLF2	10365	symbol	H. sapiens	10365	H. sapiens	KLF2	Kruppel like factor 2	GO:0071409 cellular response to cycloheximide;GO:0060509 type I pneumocyte differentiation;GO:0097533 cellular stress response to acid chemical		Transcription factors/Zinc-coordinating DNA-binding domains	Nucleoplasm(Approved)			(M5890)HALLMARK TNFA SIGNALING VIA NFKB	0	0	0	0	0	0	0	1	0	0	0	0	1	0	0	0	0	0	0	0
TAF1A	9015	symbol	H. sapiens	9015	H. sapiens	TAF1A	TATA-box binding protein associated factor, RNA polymerase I subunit A	GO:0006363 termination of RNA polymerase I transcription;GO:0006362 transcription elongation from RNA polymerase I promoter;GO:0006361 transcription initiation from RNA polymerase I promoter			Nucleoplasm(Supported)				0	0	0	0	0	0	0	0	0	0	0	0	0	0	0	0	0	0	0	0
CBLN3	643866	symbol	H. sapiens	643866	H. sapiens	CBLN3	cerebellin 3 precursor				Nucleus(Approved)		(M5883)NABA SECRETED FACTORS; (M5885)NABA MATRISOME ASSOCIATED; (M5889)NABA MATRISOME		0	0	0	0	0	0	0	0	0	0	0	0	0	0	0	0	0	0	0	0
CFD	1675	symbol	H. sapiens	1675	H. sapiens	CFD	complement factor D	GO:0006957 complement activation, alternative pathway;GO:0002576 platelet degranulation;GO:0043312 neutrophil degranulation		Enzymes/{ENZYME proteins/Hydrolases,Peptidases/Serine-type peptidases}	Plasma membrane(Approved)	2-Aminobenzyl alcohol (Serine-type peptidase activity);3,4-Dichloroisocoumarin (Serine-type peptidase activity)		(M5946)HALLMARK COAGULATION; (M5909)HALLMARK MYOGENESIS	0	0	0	0	0	0	0	0	0	0	0	0	0	0	1	0	0	0	0	0
EXOSC7	23016	symbol	H. sapiens	23016	H. sapiens	EXOSC7	exosome component 7	GO:0071038 nuclear polyadenylation-dependent tRNA catabolic process;GO:0071035 nuclear polyadenylation-dependent rRNA catabolic process;GO:0071046 nuclear polyadenylation-dependent ncRNA catabolic process			Nuclear speckles(Supported)			(M5926)HALLMARK MYC TARGETS V1	0	0	0	0	0	0	0	0	0	0	0	0	0	0	0	0	0	0	0	0
NDST1	3340	symbol	H. sapiens	3340	H. sapiens	NDST1	N-deacetylase and N-sulfotransferase 1	GO:0030210 heparin biosynthetic process;GO:0015014 heparan sulfate proteoglycan biosynthetic process, polysaccharide chain biosynthetic process;GO:0030202 heparin metabolic process		Enzymes/ENZYME proteins/Transferases		Adenosine-3'-5'-Diphosphate (Deacetylase activity)		(M5891)HALLMARK HYPOXIA	0	0	0	0	0	0	0	0	0	0	0	0	0	0	0	0	0	0	0	0
GPSM1	26086	symbol	H. sapiens	26086	H. sapiens	GPSM1	G protein signaling modulator 1	GO:1905098 negative regulation of guanyl-nucleotide exchange factor activity;GO:1905097 regulation of guanyl-nucleotide exchange factor activity;GO:1904424 regulation of GTP binding			Golgi apparatus(Supported)Nucleoplasm(Approved)				0	0	0	0	0	0	0	0	0	0	0	0	0	0	0	0	1	0	0	0
DDX55	57696	symbol	H. sapiens	57696	H. sapiens	DDX55	DEAD-box helicase 55			Enzymes/ENZYME proteins/Hydrolases	Cytosol;Nucleoli;Nucleus(Supported)				0	0	0	0	0	0	0	0	0	0	0	0	0	0	0	0	0	0	0	0
DYSF	8291	symbol	H. sapiens	8291	H. sapiens	DYSF	dysferlin	GO:1901842 negative regulation of high voltage-gated calcium channel activity;GO:1901386 negative regulation of voltage-gated calcium channel activity;GO:1901841 regulation of high voltage-gated calcium channel activity		Transporters/Transporter channels and pores	Plasma membrane(Supported)Microtubule organizing center(Approved)				0	0	1	1	1	1	0	1	1	0	0	0	1	1	0	0	0	0	1	0
ZNF609	23060	symbol	H. sapiens	23060	H. sapiens	ZNF609	zinc finger protein 609	GO:2001224 positive regulation of neuron migration;GO:2000291 regulation of myoblast proliferation;GO:2001222 regulation of neuron migration			Nucleoplasm(Enhanced)Cytosol(Approved)				0	0	0	1	1	0	0	0	0	0	0	0	0	0	0	0	0	0	0	0
CAPNS1	826	symbol	H. sapiens	826	H. sapiens	CAPNS1	calpain small subunit 1	GO:0070268 cornification;GO:0031424 keratinization;GO:0022617 extracellular matrix disassembly			Cytosol;Nucleoplasm(Approved)	PD150606 (Calcium-dependent cysteine-type endopeptidase activity)			0	0	0	0	0	1	0	0	0	0	0	0	0	0	0	0	0	0	0	0
GRK5	2869	symbol	H. sapiens	2869	H. sapiens	GRK5	G protein-coupled receptor kinase 5	GO:0007217 tachykinin receptor signaling pathway;GO:0008277 regulation of G protein-coupled receptor signaling pathway;GO:0007188 adenylate cyclase-modulating G protein-coupled receptor signaling pathway	AGC Ser/Thr protein kinase family	Enzymes/{ENZYME proteins/Transferases,Kinases/AGC Ser/Thr protein kinases}	Nuclear membrane;Nuclear speckles;Plasma membrane(Supported)		(M275)PID ALPHA SYNUCLEIN PATHWAY	(M5942)HALLMARK UV RESPONSE DN	0	0	0	0	0	0	0	0	0	0	0	0	0	0	0	0	0	0	0	0
ADPRH	141	symbol	H. sapiens	141	H. sapiens	ADPRH	ADP-ribosylarginine hydrolase	GO:0051725 protein de-ADP-ribosylation;GO:0090630 activation of GTPase activity;GO:0043547 positive regulation of GTPase activity		Enzymes/ENZYME proteins/Hydrolases	Nuclear membrane;Nucleus(Approved)				0	0	0	0	0	0	0	0	0	0	0	0	0	0	0	0	1	0	0	0
AQP1	358	symbol	H. sapiens	358	H. sapiens	AQP1	aquaporin 1 (Colton blood group)	GO:0085018 maintenance of symbiont-containing vacuole by host;GO:0035378 carbon dioxide transmembrane transport;GO:0046878 positive regulation of saliva secretion		Blood group antigen proteins;Transporters/Transporter channels and pores	Plasma membrane(Supported)	Acetazolamide (Water transmembrane transporter activity)			1	0	0	0	0	0	0	1	0	0	0	0	1	1	0	0	0	0	0	0
ZNF358	140467	symbol	H. sapiens	140467	H. sapiens	ZNF358	zinc finger protein 358	GO:0035115 embryonic forelimb morphogenesis;GO:0035136 forelimb morphogenesis;GO:0030326 embryonic limb morphogenesis		Transcription factors/Zinc-coordinating DNA-binding domains	Nucleus(Approved)				0	0	0	0	0	0	0	0	0	0	0	0	0	0	0	0	0	0	0	0
RPL32	6161	symbol	H. sapiens	6161	H. sapiens	RPL32	ribosomal protein L32	GO:0006614 SRP-dependent cotranslational protein targeting to membrane;GO:0006613 cotranslational protein targeting to membrane;GO:0000184 nuclear-transcribed mRNA catabolic process, nonsense-mediated decay		Ribosomal proteins	Cytosol;Endoplasmic reticulum(Approved)				0	0	0	0	1	0	0	0	0	0	0	0	0	0	0	0	0	0	0	0
SKIDA1	387640	symbol	H. sapiens	387640	H. sapiens	SKIDA1	SKI/DACH domain containing 1								0	0	0	0	0	0	0	0	0	0	0	0	0	0	0	0	0	0	0	0
ZNF641	121274	symbol	H. sapiens	121274	H. sapiens	ZNF641	zinc finger protein 641	GO:0006357 regulation of transcription by RNA polymerase II;GO:0006366 transcription by RNA polymerase II;GO:0006355 regulation of transcription, DNA-templated		Transcription factors/Zinc-coordinating DNA-binding domains	Nucleoplasm(Supported)				0	0	0	0	0	0	0	0	0	0	0	0	0	0	0	0	0	0	0	0
CYP1A1	1543	symbol	H. sapiens	1543	H. sapiens	CYP1A1	cytochrome P450 family 1 subfamily A member 1	GO:0042904 9-cis-retinoic acid biosynthetic process;GO:0019341 dibenzo-p-dioxin catabolic process;GO:0042905 9-cis-retinoic acid metabolic process		Enzymes/ENZYME proteins/Oxidoreductases		2-Methoxyestradiol (Vitamin d 24-hydroxylase activity)		(M5935)HALLMARK FATTY ACID METABOLISM; (M5941)HALLMARK UV RESPONSE UP; (M5934)HALLMARK XENOBIOTIC METABOLISM	0	0	0	0	0	0	0	0	0	0	0	0	0	1	0	0	0	0	0	0
TMEM259	91304	symbol	H. sapiens	91304	H. sapiens	TMEM259	transmembrane protein 259	GO:1904294 positive regulation of ERAD pathway;GO:1904292 regulation of ERAD pathway;GO:1901800 positive regulation of proteasomal protein catabolic process			Endoplasmic reticulum;Nuclear speckles(Approved)				0	0	0	0	0	0	0	0	0	0	0	0	0	0	0	0	0	0	0	0
SEC22C	9117	symbol	H. sapiens	9117	H. sapiens	SEC22C	SEC22 homolog C, vesicle trafficking protein	GO:0006888 ER to Golgi vesicle-mediated transport;GO:0048193 Golgi vesicle transport;GO:0015031 protein transport			Golgi apparatus(Approved)				0	0	0	0	0	0	0	0	0	0	0	0	0	0	0	0	0	0	0	0
CLIC5	53405	symbol	H. sapiens	53405	H. sapiens	CLIC5	chloride intracellular channel 5	GO:1902476 chloride transmembrane transport;GO:0006821 chloride transport;GO:0098661 inorganic anion transmembrane transport		Transporters/Transporter channels and pores	Plasma membrane(Supported)Nuclear speckles(Approved)				0	0	0	0	0	0	0	0	0	0	0	0	0	0	0	0	0	0	0	0
CS	1431	symbol	H. sapiens	1431	H. sapiens	CS	citrate synthase	GO:0006099 tricarboxylic acid cycle;GO:0006101 citrate metabolic process;GO:0072350 tricarboxylic acid metabolic process		Citric acid cycle related proteins;Enzymes/ENZYME proteins/Transferases	Mitochondria(Enhanced)	Trifluoroacetonyl Coenzyme A (Poly(a) rna binding);Coenzyme A (Poly(a) rna binding);Oxaloacetate Ion (Poly(a) rna binding);Alpha-Fluoro-Carboxymethyldethia Coenzyme a Complex (Poly(a) rna binding);Malate Ion (Poly(a) rna binding);Nitromethyldethia Coenzyme A (Poly(a) rna binding);Citric Acid (Poly(a) rna binding)		(M5905)HALLMARK ADIPOGENESIS; (M5936)HALLMARK OXIDATIVE PHOSPHORYLATION	0	0	0	0	0	0	0	0	0	0	0	0	0	0	0	0	0	0	0	0
ITGA5	3678	symbol	H. sapiens	3678	H. sapiens	ITGA5	integrin subunit alpha 5	GO:0035313 wound healing, spreading of epidermal cells;GO:1903672 positive regulation of sprouting angiogenesis;GO:0030949 positive regulation of vascular endothelial growth factor receptor signaling pathway		CD markers			(M274)PID LYMPH ANGIOGENESIS PATHWAY; (M47)PID INTEGRIN CS PATHWAY; (M165)PID SYNDECAN 4 PATHWAY	(M5932)HALLMARK INFLAMMATORY RESPONSE; (M5930)HALLMARK EPITHELIAL MESENCHYMAL TRANSITION	1	0	0	1	1	1	0	1	0	0	0	0	0	1	1	0	0	1	0	0
EIF4EBP2	1979	symbol	H. sapiens	1979	H. sapiens	EIF4EBP2	eukaryotic translation initiation factor 4E binding protein 2	GO:0045947 negative regulation of translational initiation;GO:0008286 insulin receptor signaling pathway;GO:0035176 social behavior			Mitochondria;Nucleoplasm(Approved)				0	0	0	0	0	0	0	0	0	0	0	0	0	0	0	0	0	0	0	0
MYL9	10398	symbol	H. sapiens	10398	H. sapiens	MYL9	myosin light chain 9	GO:0045652 regulation of megakaryocyte differentiation;GO:0070527 platelet aggregation;GO:0030219 megakaryocyte differentiation			Nucleoli fibrillar center;Nucleus(Approved)		(M71)PID ILK PATHWAY	(M5915)HALLMARK APICAL JUNCTION; (M5930)HALLMARK EPITHELIAL MESENCHYMAL TRANSITION	0	0	0	0	1	0	0	0	1	1	0	0	0	1	0	0	0	0	0	0
DUS2	54920	symbol	H. sapiens	54920	H. sapiens	DUS2	dihydrouridine synthase 2	GO:0002943 tRNA dihydrouridine synthesis;GO:0006469 negative regulation of protein kinase activity;GO:0006400 tRNA modification			Cytosol(Enhanced)				0	0	1	0	0	0	0	0	0	0	0	1	0	0	0	0	0	0	0	0
IBA57	200205	symbol	H. sapiens	200205	H. sapiens	IBA57	iron-sulfur cluster assembly factor IBA57	GO:0006783 heme biosynthetic process;GO:0042168 heme metabolic process;GO:0006779 porphyrin-containing compound biosynthetic process			Mitochondria(Supported)				0	0	0	0	0	0	0	0	0	0	0	0	0	0	0	0	0	0	0	0
ARHGEF26	26084	symbol	H. sapiens	26084	H. sapiens	ARHGEF26	Rho guanine nucleotide exchange factor 26	GO:0001886 endothelial cell morphogenesis;GO:0003382 epithelial cell morphogenesis;GO:0001885 endothelial cell development			Plasma membrane(Supported)Cytosol;Nucleoplasm(Approved)				0	0	0	0	1	0	0	0	0	1	0	0	0	0	0	0	0	0	0	0
FGF22	27006	symbol	H. sapiens	27006	H. sapiens	FGF22	fibroblast growth factor 22	GO:0008543 fibroblast growth factor receptor signaling pathway;GO:0051897 positive regulation of protein kinase B signaling;GO:0044344 cellular response to fibroblast growth factor stimulus		RAS pathway related proteins			(M5883)NABA SECRETED FACTORS; (M5885)NABA MATRISOME ASSOCIATED; (M5889)NABA MATRISOME	(M5923)HALLMARK PI3K AKT MTOR SIGNALING; (M5956)HALLMARK KRAS SIGNALING DN	0	0	0	0	0	0	0	0	0	0	0	0	0	0	0	0	0	1	0	0
FBXO38	81545	symbol	H. sapiens	81545	H. sapiens	FBXO38	F-box protein 38	GO:0002842 positive regulation of T cell mediated immune response to tumor cell;GO:0002840 regulation of T cell mediated immune response to tumor cell;GO:0002424 T cell mediated immune response to tumor cell			Nucleoplasm;Plasma membrane(Supported)Cytokinetic bridge;Cytosol(Approved)				0	0	0	0	1	0	0	0	0	0	0	0	0	0	0	0	0	0	0	0
RNFT2	84900	symbol	H. sapiens	84900	H. sapiens	RNFT2	ring finger protein, transmembrane 2				Cytosol;Nucleoplasm(Approved)				0	0	0	0	0	0	0	0	0	0	0	0	0	0	0	0	0	0	0	0
CDC45	8318	symbol	H. sapiens	8318	H. sapiens	CDC45	cell division cycle 45	GO:1902977 mitotic DNA replication preinitiation complex assembly;GO:0031938 regulation of chromatin silencing at telomere;GO:0071163 DNA replication preinitiation complex assembly			Cytosol;Nucleoplasm(Supported)Centrosome(Approved)			(M5901)HALLMARK G2M CHECKPOINT; (M5926)HALLMARK MYC TARGETS V1	0	0	0	0	0	0	0	0	0	0	0	0	0	0	0	0	0	0	0	0
TAOK2	9344	symbol	H. sapiens	9344	H. sapiens	TAOK2	TAO kinase 2	GO:0150020 basal dendrite arborization;GO:0150019 basal dendrite morphogenesis;GO:0150018 basal dendrite development	STE Ser/Thr protein kinase family	Enzymes/{ENZYME proteins/Transferases,Kinases/STE Ser/Thr protein kinases}	Nucleoli;Nucleus(Supported)Cytosol(Approved)	Phosphonoserine (Protein serine/threonine kinase activity)	(M20)PID P38 MKK3 6PATHWAY	(M5893)HALLMARK MITOTIC SPINDLE; (M5915)HALLMARK APICAL JUNCTION	1	1	1	0	1	1	0	0	0	0	0	1	0	0	0	0	0	0	0	0
DDHD2	23259	symbol	H. sapiens	23259	H. sapiens	DDHD2	DDHD domain containing 2	GO:0090141 positive regulation of mitochondrial fission;GO:0019433 triglyceride catabolic process;GO:0006654 phosphatidic acid biosynthetic process			Cytosol(Supported)Microtubule organizing center(Approved)				1	0	0	0	0	0	0	0	0	0	0	0	0	0	0	0	0	0	0	0
ANO6	196527	symbol	H. sapiens	196527	H. sapiens	ANO6	anoctamin 6	GO:1903766 positive regulation of potassium ion export across plasma membrane;GO:1902304 positive regulation of potassium ion export;GO:0097045 phosphatidylserine exposure on blood platelet		Transporters/Transporter channels and pores	Plasma membrane(Supported)Cytosol(Uncertain)				0	0	0	1	1	0	0	0	0	0	0	0	1	1	0	0	0	0	1	0
SLC48A1	55652	symbol	H. sapiens	55652	H. sapiens	SLC48A1	solute carrier family 48 member 1	GO:0015886 heme transport;GO:1901678 iron coordination entity transport;GO:0051181 cofactor transport		Transporters/Electrochemical Potential-driven transporters	Vesicles(Supported)				0	0	0	0	0	0	0	0	0	0	0	0	0	0	0	0	0	0	0	0
IP6K1	9807	symbol	H. sapiens	9807	H. sapiens	IP6K1	inositol hexakisphosphate kinase 1	GO:0120163 negative regulation of cold-induced thermogenesis;GO:0032958 inositol phosphate biosynthetic process;GO:0046854 phosphatidylinositol phosphorylation		Enzymes/ENZYME proteins/Transferases	Cytosol;Nucleoli fibrillar center;Nucleus(Supported)			(M5951)HALLMARK SPERMATOGENESIS	0	0	0	0	0	0	0	0	0	0	0	0	0	0	0	0	0	0	0	0
TMOD3	29766	symbol	H. sapiens	29766	H. sapiens	TMOD3	tropomodulin 3	GO:0051694 pointed-end actin filament capping;GO:0051693 actin filament capping;GO:0030835 negative regulation of actin filament depolymerization			Actin filaments;Cytosol(Approved)				1	0	0	0	0	0	0	0	1	0	0	0	1	0	0	0	0	0	0	0
RABEPK	10244	symbol	H. sapiens	10244	H. sapiens	RABEPK	Rab9 effector protein with kelch motifs	GO:0006904 vesicle docking involved in exocytosis;GO:0140029 exocytic process;GO:0048278 vesicle docking			Plasma membrane(Uncertain)			(M5928)HALLMARK MYC TARGETS V2	0	0	0	0	0	0	0	0	0	0	0	0	0	0	0	0	0	0	0	0
GALNT18	374378	symbol	H. sapiens	374378	H. sapiens	GALNT18	polypeptide N-acetylgalactosaminyltransferase 18	GO:0006493 protein O-linked glycosylation;GO:0006486 protein glycosylation;GO:0043413 macromolecule glycosylation		Enzymes/ENZYME proteins/Transferases	Mitochondria(Approved)				0	0	0	0	0	0	0	0	0	0	0	0	0	0	0	0	0	0	0	0
GNA11	2767	symbol	H. sapiens	2767	H. sapiens	GNA11	G protein subunit alpha 11	GO:0045634 regulation of melanocyte differentiation;GO:0007213 G protein-coupled acetylcholine receptor signaling pathway;GO:0050932 regulation of pigment cell differentiation					(M138)PID THROMBIN PAR4 PATHWAY; (M155)PID S1P META PATHWAY; (M268)PID S1P S1P2 PATHWAY		0	0	0	0	0	0	0	0	0	0	0	0	0	1	1	0	0	0	0	0
CXCL16	58191	symbol	H. sapiens	58191	H. sapiens	CXCL16	C-X-C motif chemokine ligand 16	GO:0010818 T cell chemotaxis;GO:0048247 lymphocyte chemotaxis;GO:0072678 T cell migration		Transporters	Golgi apparatus;Vesicles(Approved)			(M5892)HALLMARK CHOLESTEROL HOMEOSTASIS	0	1	0	1	1	0	0	0	0	0	0	0	0	0	0	0	0	0	0	0
SIRT4	23409	symbol	H. sapiens	23409	H. sapiens	SIRT4	sirtuin 4	GO:1903217 negative regulation of protein processing involved in protein targeting to mitochondrion;GO:1903216 regulation of protein processing involved in protein targeting to mitochondrion;GO:1903215 negative regulation of protein targeting to mitochondrion					(M101)PID HDAC CLASSI PATHWAY		0	0	0	0	0	0	0	0	0	0	1	0	0	0	0	0	0	0	0	0
ARAP2	116984	symbol	H. sapiens	116984	H. sapiens	ARAP2	ArfGAP with RhoGAP domain, ankyrin repeat and PH domain 2	GO:0043547 positive regulation of GTPase activity;GO:0051056 regulation of small GTPase mediated signal transduction;GO:0043087 regulation of GTPase activity			Actin filaments;Focal adhesion sites(Approved)		(M86)PID ARF6 PATHWAY		0	0	0	0	0	0	0	0	0	1	0	0	0	0	0	0	1	0	0	0
ARHGAP35	2909	symbol	H. sapiens	2909	H. sapiens	ARHGAP35	Rho GTPase activating protein 35	GO:0044319 wound healing, spreading of cells;GO:0001843 neural tube closure;GO:0043116 negative regulation of vascular permeability			Nuclear bodies(Supported)Aggresome(Uncertain)		(M273)PID EPHA2 FWD PATHWAY; (M68)PID RHOA REG PATHWAY; (M100)PID SHP2 PATHWAY		1	0	1	0	1	0	0	0	0	1	0	0	1	1	0	0	1	0	0	0
WNT2B	7482	symbol	H. sapiens	7482	H. sapiens	WNT2B	Wnt family member 2B	GO:0090190 positive regulation of branching involved in ureteric bud morphogenesis;GO:0090189 regulation of branching involved in ureteric bud morphogenesis;GO:0060492 lung induction			Nucleoplasm;Vesicles(Approved)		(M5493)WNT SIGNALING; (M5883)NABA SECRETED FACTORS; (M5885)NABA MATRISOME ASSOCIATED		0	0	0	0	0	0	0	0	0	0	0	0	0	0	0	0	0	0	0	0
ATRIP	84126	symbol	H. sapiens	84126	H. sapiens	ATRIP	ATR interacting protein	GO:0036297 interstrand cross-link repair;GO:0000077 DNA damage checkpoint;GO:1901796 regulation of signal transduction by p53 class mediator			Nucleus(Supported)		(M46)PID ATR PATHWAY; (M1)PID FANCONI PATHWAY		0	0	0	0	0	0	0	0	0	0	0	0	0	0	0	0	0	0	0	0
SPAAR	158376	symbol	H. sapiens	158376	H. sapiens	SPAAR	small regulatory polypeptide of amino acid response	GO:0043416 regulation of skeletal muscle tissue regeneration;GO:1904262 negative regulation of TORC1 signaling;GO:0043403 skeletal muscle tissue regeneration							0	1	1	0	0	0	0	0	0	0	0	0	1	1	0	0	0	0	0	0
PSMB6	5694	symbol	H. sapiens	5694	H. sapiens	PSMB6	proteasome subunit beta 6	GO:0002223 stimulatory C-type lectin receptor signaling pathway;GO:0002479 antigen processing and presentation of exogenous peptide antigen via MHC class I, TAP-dependent;GO:0002220 innate immune response activating cell surface receptor signaling pathway		Enzymes/{ENZYME proteins/Hydrolases,Peptidases/Threonine-type peptidases}	Cytosol;Nucleoplasm(Supported)	(3AR,6R,6AS)-6-((S)-((S)-CYCLOHEX-2-ENYL)(HYDROXY)METHYL)-6A-METHYL-4-OXO-HEXAHYDRO-2H-FURO[3,2-C]PYRROLE-6-CARBALDEHYDE (Threonine-type endopeptidase activity)			0	0	0	0	1	0	0	0	0	0	0	0	0	0	0	0	0	0	0	0
HYAL1	3373	symbol	H. sapiens	3373	H. sapiens	HYAL1	hyaluronidase 1	GO:1900106 positive regulation of hyaluranon cable assembly;GO:0030207 chondroitin sulfate catabolic process;GO:1900104 regulation of hyaluranon cable assembly		Enzymes/ENZYME proteins/Hydrolases			(M3468)NABA ECM REGULATORS; (M5885)NABA MATRISOME ASSOCIATED; (M5889)NABA MATRISOME		1	1	0	1	0	1	0	1	0	0	0	0	1	0	0	0	0	1	0	0
RNF112	7732	symbol	H. sapiens	7732	H. sapiens	RNF112	ring finger protein 112	GO:0045687 positive regulation of glial cell differentiation;GO:0036474 cell death in response to hydrogen peroxide;GO:0071158 positive regulation of cell cycle arrest			Nuclear speckles(Approved)				0	0	0	0	1	0	0	0	0	0	0	0	0	0	0	0	0	0	1	0
REXO1	57455	symbol	H. sapiens	57455	H. sapiens	REXO1	RNA exonuclease 1 homolog	GO:0090305 nucleic acid phosphodiester bond hydrolysis;GO:0090304 nucleic acid metabolic process;GO:0006139 nucleobase-containing compound metabolic process			Nuclear bodies;Nucleoplasm(Supported)				0	0	0	0	0	0	0	0	0	0	0	0	0	0	0	0	0	0	0	0
FRMD4A	55691	symbol	H. sapiens	55691	H. sapiens	FRMD4A	FERM domain containing 4A	GO:0090162 establishment of epithelial cell polarity;GO:0050709 negative regulation of protein secretion;GO:0002792 negative regulation of peptide secretion			Golgi apparatus;Nucleus(Approved)				0	0	0	0	0	0	0	0	0	0	1	0	0	0	0	0	0	0	0	0
GID4	79018	symbol	H. sapiens	79018	H. sapiens	GID4	GID complex subunit 4 homolog	GO:0043161 proteasome-mediated ubiquitin-dependent protein catabolic process;GO:0006511 ubiquitin-dependent protein catabolic process;GO:0010498 proteasomal protein catabolic process			Cytosol(Approved)				0	0	0	0	0	0	0	0	0	0	0	0	0	0	0	0	0	0	0	0
AVPI1	60370	symbol	H. sapiens	60370	H. sapiens	AVPI1	arginine vasopressin induced 1	GO:0000187 activation of MAPK activity;GO:0043406 positive regulation of MAP kinase activity;GO:0071902 positive regulation of protein serine/threonine kinase activity			Nucleus;Plasma membrane(Approved)				0	0	1	0	0	0	0	0	0	0	0	1	0	0	0	0	0	0	0	0
PPCDC	60490	symbol	H. sapiens	60490	H. sapiens	PPCDC	phosphopantothenoylcysteine decarboxylase	GO:0015937 coenzyme A biosynthetic process;GO:0015936 coenzyme A metabolic process;GO:0034030 ribonucleoside bisphosphate biosynthetic process		Enzymes/ENZYME proteins/Lyases	Cytosol(Approved)	Riboflavin Monophosphate (Phosphopantothenoylcysteine decarboxylase activity);Pantothenoylaminoethenethiol (Phosphopantothenoylcysteine decarboxylase activity)			0	0	0	0	0	0	0	0	0	0	0	0	0	0	0	0	0	0	0	0
GBA2	57704	symbol	H. sapiens	57704	H. sapiens	GBA2	glucosylceramidase beta 2	GO:0006680 glucosylceramide catabolic process;GO:0046477 glycosylceramide catabolic process;GO:0006678 glucosylceramide metabolic process		Enzymes/ENZYME proteins/Hydrolases	Cytosol;Golgi apparatus;Nucleoplasm(Approved)				1	0	0	0	0	0	0	0	0	0	0	0	1	0	0	1	0	0	0	0
FRAT2	23401	symbol	H. sapiens	23401	H. sapiens	FRAT2	FRAT regulator of WNT signaling pathway 2	GO:1904886 beta-catenin destruction complex disassembly;GO:0060070 canonical Wnt signaling pathway;GO:0032984 protein-containing complex disassembly			Mitochondria;Nucleus(Approved)				0	0	0	0	0	0	0	0	0	0	0	0	0	0	0	0	0	0	0	0
SLC25A11	8402	symbol	H. sapiens	8402	H. sapiens	SLC25A11	solute carrier family 25 member 11	GO:0071423 malate transmembrane transport;GO:0015742 alpha-ketoglutarate transport;GO:0015743 malate transport		Transporters/Electrochemical Potential-driven transporters				(M5936)HALLMARK OXIDATIVE PHOSPHORYLATION	0	0	0	0	0	0	0	0	0	0	0	0	0	0	0	0	0	0	0	0
CHST14	113189	symbol	H. sapiens	113189	H. sapiens	CHST14	carbohydrate sulfotransferase 14	GO:0030208 dermatan sulfate biosynthetic process;GO:0030205 dermatan sulfate metabolic process;GO:0050651 dermatan sulfate proteoglycan biosynthetic process		Enzymes/ENZYME proteins/Transferases	Vesicles(Approved)				0	0	0	0	0	0	0	0	0	0	0	0	0	0	0	0	0	0	0	0
IRF1	3659	symbol	H. sapiens	3659	H. sapiens	IRF1	interferon regulatory factor 1	GO:0034124 regulation of MyD88-dependent toll-like receptor signaling pathway;GO:0045590 negative regulation of regulatory T cell differentiation;GO:2000564 regulation of CD8-positive, alpha-beta T cell proliferation		Transcription factors/Helix-turn-helix domains	Cytosol;Nucleoplasm(Supported)		(M290)PID IL12 STAT4 PATHWAY; (M161)PID IFNG PATHWAY; (M183)PID IL6 7 PATHWAY	(M5897)HALLMARK IL6 JAK STAT3 SIGNALING; (M5911)HALLMARK INTERFERON ALPHA RESPONSE; (M5941)HALLMARK UV RESPONSE UP	1	0	0	0	0	1	0	0	0	0	0	0	1	1	1	0	0	0	0	0
ADD1	118	symbol	H. sapiens	118	H. sapiens	ADD1	adducin 1	GO:1903142 positive regulation of establishment of endothelial barrier;GO:0051016 barbed-end actin filament capping;GO:1901552 positive regulation of endothelial cell development			Nucleoplasm;Plasma membrane(Enhanced)			(M5902)HALLMARK APOPTOSIS; (M5945)HALLMARK HEME METABOLISM	1	0	0	0	1	0	0	0	0	0	0	0	1	0	0	0	0	0	0	0
RILPL1	353116	symbol	H. sapiens	353116	H. sapiens	RILPL1	Rab interacting lysosomal protein like 1	GO:1903445 protein transport from ciliary membrane to plasma membrane;GO:0032594 protein transport within lipid bilayer;GO:0003382 epithelial cell morphogenesis			Cytosol;Nucleoplasm;Plasma membrane(Approved)				0	0	0	0	1	0	0	0	0	0	0	0	0	0	0	0	0	0	0	0
CLDN5	7122	symbol	H. sapiens	7122	H. sapiens	CLDN5	claudin 5	GO:1903142 positive regulation of establishment of endothelial barrier;GO:1901552 positive regulation of endothelial cell development;GO:1903140 regulation of establishment of endothelial barrier		Transporters/Transporter channels and pores				(M5915)HALLMARK APICAL JUNCTION	1	0	0	0	1	0	0	0	0	0	0	0	0	0	0	0	0	1	0	1
ZMYND10	51364	symbol	H. sapiens	51364	H. sapiens	ZMYND10	zinc finger MYND-type containing 10	GO:1905505 positive regulation of motile cilium assembly;GO:1905503 regulation of motile cilium assembly;GO:0036159 inner dynein arm assembly			Cytosol;Plasma membrane(Approved)				1	0	0	0	1	0	0	0	0	0	0	0	0	0	0	0	0	0	0	0
RASSF8	11228	symbol	H. sapiens	11228	H. sapiens	RASSF8	Ras association domain family member 8	GO:0034334 adherens junction maintenance;GO:0034331 cell junction maintenance;GO:0043954 cellular component maintenance			Cytosol;Mitochondria(Approved)				1	0	0	0	0	0	0	0	0	0	0	0	0	0	0	0	0	0	0	0
FAAP20	199990	symbol	H. sapiens	199990	H. sapiens	FAAP20	FA core complex associated protein 20	GO:0019985 translesion synthesis;GO:0000731 DNA synthesis involved in DNA repair;GO:0036297 interstrand cross-link repair			Nuclear bodies;Nucleoplasm(Supported)Cell Junctions(Uncertain)				0	0	0	0	0	0	0	0	0	0	0	0	0	0	0	0	0	0	0	0
GASK1A	729085	symbol	H. sapiens	729085	H. sapiens	GASK1A	golgi associated kinase 1A				Vesicles(Supported)				0	0	0	0	0	0	0	0	0	0	0	0	0	0	0	0	0	0	0	0
STARD3	10948	symbol	H. sapiens	10948	H. sapiens	STARD3	StAR related lipid transfer domain containing 3	GO:0099044 vesicle tethering to endoplasmic reticulum;GO:0006701 progesterone biosynthetic process;GO:0042448 progesterone metabolic process		Transporters				(M5941)HALLMARK UV RESPONSE UP	0	0	0	0	0	0	0	0	0	0	0	0	0	0	0	0	0	0	0	0
CCL17	6361	symbol	H. sapiens	6361	H. sapiens	CCL17	C-C motif chemokine ligand 17	GO:0045662 negative regulation of myoblast differentiation;GO:0030593 neutrophil chemotaxis;GO:0048247 lymphocyte chemotaxis					(M28)PID IL4 2PATHWAY; (M5883)NABA SECRETED FACTORS; (M5885)NABA MATRISOME ASSOCIATED	(M5932)HALLMARK INFLAMMATORY RESPONSE	0	0	1	0	1	0	0	0	0	0	0	0	1	0	0	0	1	0	0	0
SMYD4	114826	symbol	H. sapiens	114826	H. sapiens	SMYD4	SET and MYND domain containing 4	GO:0032259 methylation;GO:0008152 metabolic process;GO:0008150 biological_process			Cytosol;Golgi apparatus;Nucleoplasm;Vesicles(Approved)				0	0	0	0	0	0	0	0	0	0	0	0	0	0	0	0	0	0	0	0
KLF9	687	symbol	H. sapiens	687	H. sapiens	KLF9	Kruppel like factor 9	GO:0071387 cellular response to cortisol stimulus;GO:0051414 response to cortisol;GO:0010839 negative regulation of keratinocyte proliferation		Transcription factors/Zinc-coordinating DNA-binding domains	Nucleoplasm(Supported)Cytosol;Plasma membrane(Approved)			(M5890)HALLMARK TNFA SIGNALING VIA NFKB	0	0	0	0	0	0	0	0	0	0	0	0	0	0	0	0	0	0	0	0
ANKRD2	26287	symbol	H. sapiens	26287	H. sapiens	ANKRD2	ankyrin repeat domain 2	GO:0010832 negative regulation of myotube differentiation;GO:0043619 regulation of transcription from RNA polymerase II promoter in response to oxidative stress;GO:1902253 regulation of intrinsic apoptotic signaling pathway by p53 class mediator			Vesicles(Enhanced)			(M5909)HALLMARK MYOGENESIS	0	0	0	0	0	0	0	0	0	0	0	0	1	0	0	0	0	0	0	0
RAPGEFL1	51195	symbol	H. sapiens	51195	H. sapiens	RAPGEFL1	Rap guanine nucleotide exchange factor like 1	GO:0007264 small GTPase mediated signal transduction;GO:0007186 G protein-coupled receptor signaling pathway;GO:0007399 nervous system development			Cytokinetic bridge;Microtubules;Nucleus(Approved)			(M5907)HALLMARK ESTROGEN RESPONSE LATE; (M5906)HALLMARK ESTROGEN RESPONSE EARLY	0	0	0	0	0	0	0	0	0	1	0	0	0	0	0	0	0	0	0	0
FBXO17	115290	symbol	H. sapiens	115290	H. sapiens	FBXO17	F-box protein 17	GO:0031146 SCF-dependent proteasomal ubiquitin-dependent protein catabolic process;GO:0030433 ubiquitin-dependent ERAD pathway;GO:0006516 glycoprotein catabolic process							0	0	0	0	0	0	0	0	0	0	0	0	0	0	0	0	0	0	0	0
SLC5A1	6523	symbol	H. sapiens	6523	H. sapiens	SLC5A1	solute carrier family 5 member 1	GO:0106001 intestinal hexose absorption;GO:1904659 glucose transmembrane transport;GO:0050892 intestinal absorption		Transporters/Electrochemical Potential-driven transporters	Nucleoplasm;Vesicles(Approved)	Canagliflozin (Glucose:sodium symporter activity)			0	0	0	0	0	0	0	0	0	0	0	0	0	0	0	0	0	0	0	0
DPYSL2	1808	symbol	H. sapiens	1808	H. sapiens	DPYSL2	dihydropyrimidinase like 2	GO:0006208 pyrimidine nucleobase catabolic process;GO:0030516 regulation of axon extension;GO:0048675 axon extension			Cytosol(Supported)Plasma membrane(Approved)			(M5919)HALLMARK HEDGEHOG SIGNALING	0	1	0	0	1	0	0	0	0	0	0	0	1	0	0	0	0	0	0	0
TMEM74B	55321	symbol	H. sapiens	55321	H. sapiens	TMEM74B	transmembrane protein 74B				Golgi apparatus;Nucleoplasm(Approved)				0	0	0	0	0	0	0	0	0	0	0	0	0	0	0	0	0	0	0	0
HYAL2	8692	symbol	H. sapiens	8692	H. sapiens	HYAL2	hyaluronidase 2	GO:0019064 fusion of virus membrane with host plasma membrane;GO:0039663 membrane fusion involved in viral entry into host cell;GO:0070295 renal water absorption		Enzymes/ENZYME proteins/Hydrolases			(M3468)NABA ECM REGULATORS; (M5885)NABA MATRISOME ASSOCIATED; (M5889)NABA MATRISOME	(M5941)HALLMARK UV RESPONSE UP	0	1	1	0	0	0	1	1	0	0	1	1	1	1	0	0	0	1	0	0
MAFA	389692	symbol	H. sapiens	389692	H. sapiens	MAFA	MAF bZIP transcription factor A	GO:0007263 nitric oxide mediated signal transduction;GO:0030073 insulin secretion;GO:0009749 response to glucose		Transcription factors/Basic domains					0	0	0	0	0	0	0	0	0	0	0	0	0	0	0	0	0	0	0	0
EIF2B1	1967	symbol	H. sapiens	1967	H. sapiens	EIF2B1	eukaryotic translation initiation factor 2B subunit alpha	GO:0014003 oligodendrocyte development;GO:0050852 T cell receptor signaling pathway;GO:0050851 antigen receptor-mediated signaling pathway			Cytosol(Supported)				0	0	0	0	0	0	0	0	0	0	0	0	0	0	0	0	0	0	0	0
CETP	1071	symbol	H. sapiens	1071	H. sapiens	CETP	cholesteryl ester transfer protein	GO:0034372 very-low-density lipoprotein particle remodeling;GO:0010745 negative regulation of macrophage derived foam cell differentiation;GO:0034374 low-density lipoprotein particle remodeling		Transporters/Transporter channels and pores					0	0	0	0	0	1	0	0	0	0	0	0	1	0	0	0	0	0	0	0
ZNF662	389114	symbol	H. sapiens	389114	H. sapiens	ZNF662	zinc finger protein 662	GO:0006357 regulation of transcription by RNA polymerase II;GO:0006366 transcription by RNA polymerase II;GO:0006355 regulation of transcription, DNA-templated		Transcription factors/Zinc-coordinating DNA-binding domains					0	0	0	0	0	0	0	0	0	0	0	0	0	0	0	0	0	0	0	0
PPM1M	132160	symbol	H. sapiens	132160	H. sapiens	PPM1M	protein phosphatase, Mg2+/Mn2+ dependent 1M	GO:0006470 protein dephosphorylation;GO:0016311 dephosphorylation;GO:0006796 phosphate-containing compound metabolic process		Enzymes/ENZYME proteins/Hydrolases	Nuclear bodies(Approved)				0	0	0	0	0	0	0	0	0	0	0	0	0	0	0	0	0	0	0	0
TACC2	10579	symbol	H. sapiens	10579	H. sapiens	TACC2	transforming acidic coiled-coil containing protein 2	GO:0021987 cerebral cortex development;GO:0021543 pallium development;GO:0007052 mitotic spindle organization			Cytosol;Nucleoplasm(Supported)Plasma membrane(Uncertain)				0	0	0	0	0	0	0	0	0	0	0	0	0	0	0	0	0	0	0	0
ENKD1	84080	symbol	H. sapiens	84080	H. sapiens	ENKD1	enkurin domain containing 1				Cytosol;Plasma membrane(Supported)Centrosome(Approved)				0	0	0	0	0	0	0	0	0	0	0	0	0	0	0	0	0	0	0	0
ZBTB16	7704	symbol	H. sapiens	7704	H. sapiens	ZBTB16	zinc finger and BTB domain containing 16	GO:0051138 positive regulation of NK T cell differentiation;GO:0051136 regulation of NK T cell differentiation;GO:0048133 male germ-line stem cell asymmetric division		Transcription factors/Zinc-coordinating DNA-binding domains				(M5956)HALLMARK KRAS SIGNALING DN; (M5939)HALLMARK P53 PATHWAY	0	0	0	0	0	1	0	0	0	0	0	0	1	0	0	0	0	0	0	0
EEF1D	1936	symbol	H. sapiens	1936	H. sapiens	EEF1D	eukaryotic translation elongation factor 1 delta	GO:0071479 cellular response to ionizing radiation;GO:0043123 positive regulation of I-kappaB kinase/NF-kappaB signaling;GO:0043122 regulation of I-kappaB kinase/NF-kappaB signaling			Nucleoli fibrillar center;Nucleus(Supported)				0	0	0	0	0	0	0	0	0	0	0	0	0	0	0	0	0	0	0	0
ARAP3	64411	symbol	H. sapiens	64411	H. sapiens	ARAP3	ArfGAP with RhoGAP domain, ankyrin repeat and PH domain 3	GO:0043547 positive regulation of GTPase activity;GO:0051056 regulation of small GTPase mediated signal transduction;GO:0043087 regulation of GTPase activity					(M68)PID RHOA REG PATHWAY; (M141)PID PI3KCI PATHWAY	(M5893)HALLMARK MITOTIC SPINDLE	0	0	0	0	0	0	0	0	0	1	0	0	0	0	0	0	1	0	0	0
RPP14	11102	symbol	H. sapiens	11102	H. sapiens	RPP14	ribonuclease P/MRP subunit p14	GO:0001682 tRNA 5'-leader removal;GO:0099116 tRNA 5'-end processing;GO:0034471 ncRNA 5'-end processing		Enzymes/ENZYME proteins/Hydrolases	Cytosol;Nucleoplasm(Approved)				0	0	0	0	0	0	0	0	0	0	0	0	0	0	0	0	0	0	0	0
UBL3	5412	symbol	H. sapiens	5412	H. sapiens	UBL3	ubiquitin like 3				Centrosome(Approved)				0	0	0	0	0	0	0	0	0	0	0	0	0	0	0	0	0	0	0	0
TMEM100	55273	symbol	H. sapiens	55273	H. sapiens	TMEM100	transmembrane protein 100	GO:2001214 positive regulation of vasculogenesis;GO:0060842 arterial endothelial cell differentiation;GO:0003198 epithelial to mesenchymal transition involved in endocardial cushion formation			Nucleoplasm(Uncertain)			(M5953)HALLMARK KRAS SIGNALING UP	0	0	0	0	0	0	0	1	0	0	0	0	0	0	0	0	0	1	0	0
PALM	5064	symbol	H. sapiens	5064	H. sapiens	PALM	paralemmin	GO:0060160 negative regulation of dopamine receptor signaling pathway;GO:0007194 negative regulation of adenylate cyclase activity;GO:0051491 positive regulation of filopodium assembly			Plasma membrane(Enhanced)Nucleus(Approved)				1	0	0	0	1	0	0	0	0	0	0	0	0	0	0	0	0	0	0	0
KLHL18	23276	symbol	H. sapiens	23276	H. sapiens	KLHL18	kelch like family member 18				Nuclear bodies;Nucleoplasm(Approved)				0	0	0	0	0	0	0	0	0	0	0	0	0	0	0	0	0	0	0	0
LOC101928764	101928764	Gene_ID	H. sapiens	101928764	H. sapiens	LOC101928764	coiled-coil domain-containing protein 144B								0	0	0	0	0	0	0	0	0	0	0	0	0	0	0	0	0	0	0	0
SNRNP35	11066	symbol	H. sapiens	11066	H. sapiens	SNRNP35	small nuclear ribonucleoprotein U11/U12 subunit 35	GO:0000398 mRNA splicing, via spliceosome;GO:0000377 RNA splicing, via transesterification reactions with bulged adenosine as nucleophile;GO:0000375 RNA splicing, via transesterification reactions			Nucleoli(Supported)				0	0	0	0	0	0	0	0	0	0	0	0	0	0	0	0	0	0	0	0
NEDD4L	23327	symbol	H. sapiens	23327	H. sapiens	NEDD4L	NEDD4 like E3 ubiquitin protein ligase	GO:1903861 positive regulation of dendrite extension;GO:2001288 positive regulation of caveolin-mediated endocytosis;GO:2000650 negative regulation of sodium ion transmembrane transporter activity		Enzymes/ENZYME proteins/Transferases	Focal adhesion sites(Approved)		(M286)PID TGFBR PATHWAY; (M187)PID TRKR PATHWAY; (M19)PID P73PATHWAY	(M5891)HALLMARK HYPOXIA	1	1	0	0	1	0	0	0	0	0	1	0	1	0	0	0	0	1	0	0
MPI	4351	symbol	H. sapiens	4351	H. sapiens	MPI	mannose phosphate isomerase	GO:0061611 mannose to fructose-6-phosphate metabolic process;GO:0000032 cell wall mannoprotein biosynthetic process;GO:0009298 GDP-mannose biosynthetic process		Enzymes/ENZYME proteins/Isomerase	Cytosol;Plasma membrane(Approved)			(M5937)HALLMARK GLYCOLYSIS	0	0	0	0	0	0	0	0	0	0	0	0	0	0	0	0	0	0	0	0
TRMT61A	115708	symbol	H. sapiens	115708	H. sapiens	TRMT61A	tRNA methyltransferase 61A	GO:0080009 mRNA methylation;GO:0030488 tRNA methylation;GO:0016556 mRNA modification		Enzymes/ENZYME proteins/Transferases					0	0	0	0	0	0	0	0	0	0	0	0	0	0	0	0	0	0	0	0
ESD	2098	symbol	H. sapiens	2098	H. sapiens	ESD	esterase D	GO:0046294 formaldehyde catabolic process;GO:1901687 glutathione derivative biosynthetic process;GO:0110095 cellular detoxification of aldehyde		Enzymes/ENZYME proteins/Hydrolases	Cytosol;Golgi apparatus(Supported)	Glutathione (S-formylglutathione hydrolase activity)			0	0	0	0	0	0	0	0	0	0	0	0	0	0	0	0	0	0	0	0
ITIH3	3699	symbol	H. sapiens	3699	H. sapiens	ITIH3	inter-alpha-trypsin inhibitor heavy chain 3	GO:0030212 hyaluronan metabolic process;GO:0002576 platelet degranulation;GO:1903510 mucopolysaccharide metabolic process					(M3468)NABA ECM REGULATORS; (M5885)NABA MATRISOME ASSOCIATED; (M5889)NABA MATRISOME	(M5956)HALLMARK KRAS SIGNALING DN	0	0	0	0	0	0	0	0	0	0	0	0	0	0	1	0	0	0	0	0
SSNA1	8636	symbol	H. sapiens	8636	H. sapiens	SSNA1	SS nuclear autoantigen 1	GO:0060830 ciliary receptor clustering involved in smoothened signaling pathway;GO:0097711 ciliary basal body-plasma membrane docking;GO:0042073 intraciliary transport							0	0	0	0	0	0	0	0	0	0	0	0	0	0	0	0	0	0	0	0
GJC2	57165	symbol	H. sapiens	57165	H. sapiens	GJC2	gap junction protein gamma 2	GO:0070447 positive regulation of oligodendrocyte progenitor proliferation;GO:0070445 regulation of oligodendrocyte progenitor proliferation;GO:1904427 positive regulation of calcium ion transmembrane transport							0	0	0	0	1	0	0	0	0	0	0	0	0	0	0	0	0	0	0	0
MGLL	11343	symbol	H. sapiens	11343	H. sapiens	MGLL	monoglyceride lipase	GO:2000124 regulation of endocannabinoid signaling pathway;GO:0052651 monoacylglycerol catabolic process;GO:0036155 acylglycerol acyl-chain remodeling		Enzymes/ENZYME proteins/Hydrolases	Nucleoplasm(Supported)			(M5942)HALLMARK UV RESPONSE DN; (M5935)HALLMARK FATTY ACID METABOLISM; (M5905)HALLMARK ADIPOGENESIS	0	0	0	0	0	0	0	0	0	0	0	0	0	0	1	0	0	0	0	0
VIPR1	7433	symbol	H. sapiens	7433	H. sapiens	VIPR1	vasoactive intestinal peptide receptor 1	GO:0007187 G protein-coupled receptor signaling pathway, coupled to cyclic nucleotide second messenger;GO:0008284 positive regulation of cell proliferation;GO:0042127 regulation of cell proliferation		G-protein coupled receptors/{Family 2 (B) receptors,GPCRs excl olfactory receptors};Transporters			(M115)PID REG GR PATHWAY	(M5909)HALLMARK MYOGENESIS	0	0	0	0	0	0	0	0	0	0	0	0	0	0	0	0	0	0	0	0
TPRA1	131601	symbol	H. sapiens	131601	H. sapiens	TPRA1	transmembrane protein adipocyte associated 1	GO:0040016 embryonic cleavage;GO:1901991 negative regulation of mitotic cell cycle phase transition;GO:1901988 negative regulation of cell cycle phase transition			Vesicles(Approved)				0	0	0	0	0	0	0	0	0	0	0	0	0	0	0	0	0	0	0	0
LAMA3	3909	symbol	H. sapiens	3909	H. sapiens	LAMA3	laminin subunit alpha 3	GO:0031581 hemidesmosome assembly;GO:0035987 endodermal cell differentiation;GO:0001706 endoderm formation			Endoplasmic reticulum(Enhanced)		(M158)PID INTEGRIN4 PATHWAY; (M165)PID SYNDECAN 4 PATHWAY; (M240)PID SYNDECAN 2 PATHWAY	(M5915)HALLMARK APICAL JUNCTION; (M5930)HALLMARK EPITHELIAL MESENCHYMAL TRANSITION	1	0	0	0	0	1	0	0	0	0	0	0	0	0	0	0	0	0	0	0
TXNRD3	114112	symbol	H. sapiens	114112	H. sapiens	TXNRD3	thioredoxin reductase 3	GO:0098869 cellular oxidant detoxification;GO:1990748 cellular detoxification;GO:0045454 cell redox homeostasis			Cytosol;Nucleoplasm(Enhanced)				0	0	0	0	0	0	0	0	0	0	0	0	0	0	0	0	0	0	0	0
ARHGEF18	23370	symbol	H. sapiens	23370	H. sapiens	ARHGEF18	Rho/Rac guanine nucleotide exchange factor 18	GO:0035023 regulation of Rho protein signal transduction;GO:0007179 transforming growth factor beta receptor signaling pathway;GO:0008360 regulation of cell shape			Cytosol(Enhanced);Cytosol(Uncertain)		(M68)PID RHOA REG PATHWAY		1	0	0	0	1	0	0	0	0	1	0	0	0	0	0	0	0	1	0	0
C20orf202	400831	symbol	H. sapiens	400831	H. sapiens	C20orf202	chromosome 20 open reading frame 202								0	0	0	0	0	0	0	0	0	0	0	0	0	0	0	0	0	0	0	0
ANKRD29	147463	symbol	H. sapiens	147463	H. sapiens	ANKRD29	ankyrin repeat domain 29				Nuclear bodies;Nucleoplasm(Approved)				0	0	0	0	0	0	0	0	0	0	0	0	0	0	0	0	0	0	0	0
TXNRD2	10587	symbol	H. sapiens	10587	H. sapiens	TXNRD2	thioredoxin reductase 2	GO:0000305 response to oxygen radical;GO:0098869 cellular oxidant detoxification;GO:1990748 cellular detoxification		Enzymes/ENZYME proteins/Oxidoreductases	Cytosol;Mitochondria(Supported)	motexafin gadolinium (Thioredoxin-disulfide reductase activity)		(M5938)HALLMARK REACTIVE OXIGEN SPECIES PATHWAY	0	0	0	0	0	0	0	0	0	0	0	0	0	0	0	0	0	0	0	0
DAPK1	1612	symbol	H. sapiens	1612	H. sapiens	DAPK1	death associated protein kinase 1	GO:0071447 cellular response to hydroperoxide;GO:2000310 regulation of NMDA receptor activity;GO:0043280 positive regulation of cysteine-type endopeptidase activity involved in apoptotic process	CAMK Ser/Thr protein kinase family	Enzymes/{ENZYME proteins/Transferases,Kinases/CAMK Ser/Thr protein kinases}	Centrosome(Approved)	5,6-Dihydro-Benzo[H]Cinnolin-3-Ylamine (Syntaxin-1 binding);Phosphoaminophosphonic Acid-Adenylate Ester (Syntaxin-1 binding);6-(3-AMINOPROPYL)-4,9-DIMETHYLPYRROLO[3,4-C]CARBAZOLE-1,3(2H,6H)-DIONE (Syntaxin-1 binding)	(M108)PID NETRIN PATHWAY; (M161)PID IFNG PATHWAY		0	0	0	0	0	0	0	0	0	0	0	0	0	0	0	0	1	0	0	0
ETF1	2107	symbol	H. sapiens	2107	H. sapiens	ETF1	eukaryotic translation termination factor 1	GO:0002184 cytoplasmic translational termination;GO:0006449 regulation of translational termination;GO:0000184 nuclear-transcribed mRNA catabolic process, nonsense-mediated decay						(M5902)HALLMARK APOPTOSIS; (M5926)HALLMARK MYC TARGETS V1; (M5924)HALLMARK MTORC1 SIGNALING	0	0	0	0	1	0	0	0	0	0	0	0	0	0	0	0	0	0	0	0
MED4	29079	symbol	H. sapiens	29079	H. sapiens	MED4	mediator complex subunit 4	GO:0006367 transcription initiation from RNA polymerase II promoter;GO:0006352 DNA-templated transcription, initiation;GO:0045893 positive regulation of transcription, DNA-templated			Nucleoplasm(Supported)				0	0	0	0	0	0	0	0	0	0	0	0	0	0	0	0	0	0	0	0
WWC2	80014	symbol	H. sapiens	80014	H. sapiens	WWC2	WW and C2 domain containing 2	GO:0035331 negative regulation of hippo signaling;GO:0035330 regulation of hippo signaling;GO:0046621 negative regulation of organ growth			Microtubules(Approved)				0	1	1	0	0	0	0	0	0	0	0	0	1	0	0	0	0	0	0	0
LTF	4057	symbol	H. sapiens	4057	H. sapiens	LTF	lactotransferrin	GO:0033214 iron assimilation by chelation and transport;GO:1900159 positive regulation of bone mineralization involved in bone maturation;GO:0034145 positive regulation of toll-like receptor 4 signaling pathway				3h-Indole-5,6-Diol (Serine-type endopeptidase activity);Lauric Acid (Serine-type endopeptidase activity);Nitrilotriacetic Acid (Serine-type endopeptidase activity);Alpha-D-Fucose (Serine-type endopeptidase activity);Nimesulide (Serine-type endopeptidase activity);2-(4-(2-HYDROXY-3-(ISOPROPYLAMINO)PROPOXY)PHENYL)ETHANAMIDE (Serine-type endopeptidase activity);Parecoxib (Serine-type endopeptidase a…		(M5921)HALLMARK COMPLEMENT; (M5907)HALLMARK ESTROGEN RESPONSE LATE	0	0	0	0	0	0	0	0	0	0	0	1	1	0	0	0	0	0	0	0
CIAPIN1	57019	symbol	H. sapiens	57019	H. sapiens	CIAPIN1	cytokine induced apoptosis inhibitor 1	GO:0016226 iron-sulfur cluster assembly;GO:0031163 metallo-sulfur cluster assembly;GO:0022900 electron transport chain			Mitochondria(Supported)				0	0	0	0	0	0	0	0	0	0	0	0	0	0	0	0	0	0	0	0
NICN1	84276	symbol	H. sapiens	84276	H. sapiens	NICN1	nicolin 1				Nucleoplasm(Supported)				0	0	0	0	0	0	0	0	0	0	0	0	0	0	0	0	0	0	0	0
SESN1	27244	symbol	H. sapiens	27244	H. sapiens	SESN1	sestrin 1	GO:1990253 cellular response to leucine starvation;GO:0071233 cellular response to leucine;GO:1904262 negative regulation of TORC1 signaling		Enzymes/ENZYME proteins/Oxidoreductases	Nucleoli fibrillar center;Nucleus(Supported)		(M145)PID P53 DOWNSTREAM PATHWAY	(M5939)HALLMARK P53 PATHWAY	0	0	1	0	0	0	0	0	0	0	0	0	0	0	0	0	0	0	0	0
PTGDS	5730	symbol	H. sapiens	5730	H. sapiens	PTGDS	prostaglandin D2 synthase	GO:0019371 cyclooxygenase pathway;GO:0001516 prostaglandin biosynthetic process;GO:0045187 regulation of circadian sleep/wake cycle, sleep		Enzymes/ENZYME proteins/Isomerase	Nucleoplasm(Supported)			(M5934)HALLMARK XENOBIOTIC METABOLISM	0	0	0	0	0	0	0	0	0	0	0	0	0	0	0	0	0	0	0	0
DAB2IP	153090	symbol	H. sapiens	153090	H. sapiens	DAB2IP	DAB2 interacting protein	GO:0021814 cell motility involved in cerebral cortex radial glia guided migration;GO:0034144 negative regulation of toll-like receptor 4 signaling pathway;GO:0021819 layer formation in cerebral cortex					(M269)PID RAS PATHWAY		0	1	1	1	1	0	1	1	0	1	0	1	1	0	0	0	1	1	0	0
AMOTL1	154810	symbol	H. sapiens	154810	H. sapiens	AMOTL1	angiomotin like 1	GO:0043536 positive regulation of blood vessel endothelial cell migration;GO:0003365 establishment of cell polarity involved in ameboidal cell migration;GO:0010595 positive regulation of endothelial cell migration			Cell Junctions;Cytosol(Supported)				1	0	0	1	0	0	0	1	0	0	0	0	0	0	0	0	0	0	0	0
C8orf58	541565	symbol	H. sapiens	541565	H. sapiens	C8orf58	chromosome 8 open reading frame 58				Nuclear bodies(Approved)				0	0	0	0	0	0	0	0	0	0	0	0	0	0	0	0	0	0	0	0
SLC39A8	64116	symbol	H. sapiens	64116	H. sapiens	SLC39A8	solute carrier family 39 member 8	GO:0071578 zinc ion import across plasma membrane;GO:0070574 cadmium ion transmembrane transport;GO:0006882 cellular zinc ion homeostasis		Transporters/Electrochemical Potential-driven transporters				(M5947)HALLMARK IL2 STAT5 SIGNALING	0	0	0	0	0	0	0	0	0	0	0	0	0	0	0	0	0	0	0	0
NISCH	11188	symbol	H. sapiens	11188	H. sapiens	NISCH	nischarin	GO:0048243 norepinephrine secretion;GO:0032228 regulation of synaptic transmission, GABAergic;GO:0015874 norepinephrine transport				Tizanidine (Phosphatidylinositol binding);Agmatine (Phosphatidylinositol binding);Moxonidine (Phosphatidylinositol binding)			1	0	0	0	0	0	1	0	0	1	0	0	0	0	0	0	0	0	0	0
CORO1C	23603	symbol	H. sapiens	23603	H. sapiens	CORO1C	coronin 1C	GO:2000394 positive regulation of lamellipodium morphogenesis;GO:0051895 negative regulation of focal adhesion assembly;GO:0044387 negative regulation of protein kinase activity by regulation of protein phosphorylation							1	0	1	0	1	1	1	1	0	0	0	1	1	0	0	0	1	0	1	0
TPGS1	91978	symbol	H. sapiens	91978	H. sapiens	TPGS1	tubulin polyglutamylase complex subunit 1	GO:0007288 sperm axoneme assembly;GO:0018095 protein polyglutamylation;GO:0007286 spermatid development							0	0	0	0	0	0	0	0	0	0	0	0	0	0	0	0	0	0	0	0
KLF15	28999	symbol	H. sapiens	28999	H. sapiens	KLF15	Kruppel like factor 15	GO:0072112 glomerular visceral epithelial cell differentiation;GO:0046326 positive regulation of glucose import;GO:0072311 glomerular epithelial cell differentiation		Transcription factors/Zinc-coordinating DNA-binding domains					0	0	1	0	0	0	0	0	0	0	0	0	0	0	0	0	0	0	0	0
SMG6	23293	symbol	H. sapiens	23293	H. sapiens	SMG6	SMG6 nonsense mediated mRNA decay factor	GO:1904354 negative regulation of telomere capping;GO:0006406 mRNA export from nucleus;GO:1904353 regulation of telomere capping			Cytosol;Nucleoli(Supported)	Grn163l (Telomeric dna binding)	(M105)PID TELOMERASE PATHWAY		0	0	0	0	0	0	0	0	0	0	0	0	0	0	0	0	0	0	0	0
FAM200A	221786	symbol	H. sapiens	221786	H. sapiens	FAM200A	family with sequence similarity 200 member A								0	0	0	0	0	0	0	0	0	0	0	0	0	0	0	0	0	0	0	0
TUBGCP3	10426	symbol	H. sapiens	10426	H. sapiens	TUBGCP3	tubulin gamma complex associated protein 3	GO:0051415 microtubule nucleation by interphase microtubule organizing center;GO:0051418 microtubule nucleation by microtubule organizing center;GO:0007020 microtubule nucleation						(M5893)HALLMARK MITOTIC SPINDLE	1	0	0	0	0	0	0	0	0	0	0	0	0	0	0	0	0	0	0	0
CHCHD6	84303	symbol	H. sapiens	84303	H. sapiens	CHCHD6	coiled-coil-helix-coiled-coil-helix domain containing 6	GO:0042407 cristae formation;GO:0007007 inner mitochondrial membrane organization;GO:0007006 mitochondrial membrane organization			Mitochondria(Supported)				0	0	0	0	0	0	0	0	0	0	0	0	0	0	0	0	0	0	0	0
LRRC49	54839	symbol	H. sapiens	54839	H. sapiens	LRRC49	leucine rich repeat containing 49	GO:0036158 outer dynein arm assembly;GO:0070286 axonemal dynein complex assembly;GO:0035082 axoneme assembly							0	0	0	0	0	0	0	0	0	0	0	0	0	0	0	0	0	0	0	0
MTHFSD	64779	symbol	H. sapiens	64779	H. sapiens	MTHFSD	methenyltetrahydrofolate synthetase domain containing				Nucleus;Vesicles(Approved)				0	0	0	0	0	0	0	0	0	0	0	0	0	0	0	0	0	0	0	0
SLCO3A1	28232	symbol	H. sapiens	28232	H. sapiens	SLCO3A1	solute carrier organic anion transporter family member 3A1	GO:0015732 prostaglandin transport;GO:0043252 sodium-independent organic anion transport;GO:0071715 icosanoid transport		Transporters/Electrochemical Potential-driven transporters					0	0	0	0	0	0	0	0	0	0	0	0	0	0	0	0	0	0	0	0
LINC00452	643365	symbol	H. sapiens	643365	H. sapiens	LINC00452	long intergenic non-protein coding RNA 452								0	0	0	0	0	0	0	0	0	0	0	0	0	0	0	0	0	0	0	0
SVIL	6840	symbol	H. sapiens	6840	H. sapiens	SVIL	supervillin	GO:0032467 positive regulation of cytokinesis;GO:0051781 positive regulation of cell division;GO:0032465 regulation of cytokinesis			Actin filaments;Cytosol;Plasma membrane(Supported)		(M58)PID AR PATHWAY	(M5909)HALLMARK MYOGENESIS; (M5906)HALLMARK ESTROGEN RESPONSE EARLY	0	0	0	0	0	0	0	0	0	0	0	0	0	0	0	0	0	0	0	0
PARD3	56288	symbol	H. sapiens	56288	H. sapiens	PARD3	par-3 family cell polarity regulator	GO:0031643 positive regulation of myelination;GO:0022011 myelination in peripheral nervous system;GO:0010801 negative regulation of peptidyl-threonine phosphorylation			Cell Junctions(Enhanced)		(M7955)SIG INSULIN RECEPTOR PATHWAY IN CARDIAC MYOCYTES; (M295)SIG PIP3 SIGNALING IN CARDIAC MYOCTES		1	0	1	0	1	0	0	0	0	0	0	0	0	0	0	0	0	1	0	1
FAM189A2	9413	symbol	H. sapiens	9413	H. sapiens	FAM189A2	family with sequence similarity 189 member A2	GO:0008150 biological_process							0	0	0	0	0	0	0	0	0	0	0	0	0	0	0	0	0	0	0	0
DOHH	83475	symbol	H. sapiens	83475	H. sapiens	DOHH	deoxyhypusine hydroxylase	GO:0008612 peptidyl-lysine modification to peptidyl-hypusine;GO:0018205 peptidyl-lysine modification;GO:0051604 protein maturation		Enzymes/ENZYME proteins/Oxidoreductases	Cytosol;Nucleus(Approved)				0	0	0	0	0	0	0	0	0	0	0	0	0	0	0	0	0	0	0	0
SORBS3	10174	symbol	H. sapiens	10174	H. sapiens	SORBS3	sorbin and SH3 domain containing 3	GO:0051496 positive regulation of stress fiber assembly;GO:0051492 regulation of stress fiber assembly;GO:0032233 positive regulation of actin filament bundle assembly			Focal adhesion sites;Nucleoplasm(Approved)			(M5915)HALLMARK APICAL JUNCTION; (M5909)HALLMARK MYOGENESIS	1	0	1	0	0	1	0	0	1	0	0	0	0	0	0	0	0	0	0	0
NECAP1	25977	symbol	H. sapiens	25977	H. sapiens	NECAP1	NECAP endocytosis associated 1	GO:0006897 endocytosis;GO:0098657 import into cell;GO:0061024 membrane organization			Cytosol;Vesicles(Approved)				0	0	0	0	0	0	0	0	0	0	0	0	0	0	0	0	0	0	0	0
VPS39	23339	symbol	H. sapiens	23339	H. sapiens	VPS39	VPS39 subunit of HOPS complex	GO:0034058 endosomal vesicle fusion;GO:1902774 late endosome to lysosome transport;GO:1990126 retrograde transport, endosome to plasma membrane							0	0	0	0	0	0	0	0	0	0	0	0	0	0	0	0	0	0	0	0
CYB5D2	124936	symbol	H. sapiens	124936	H. sapiens	CYB5D2	cytochrome b5 domain containing 2	GO:0045666 positive regulation of neuron differentiation;GO:0050769 positive regulation of neurogenesis;GO:0045664 regulation of neuron differentiation			Centrosome;Nuclear membrane;Nucleoli(Approved)				0	0	0	0	1	0	0	0	0	0	0	0	0	0	0	0	0	0	0	0
SCAI	286205	symbol	H. sapiens	286205	H. sapiens	SCAI	suppressor of cancer cell invasion	GO:0035024 negative regulation of Rho protein signal transduction;GO:0046580 negative regulation of Ras protein signal transduction;GO:0051058 negative regulation of small GTPase mediated signal transduction			Nucleus(Supported)Nuclear membrane(Approved)		(M12)PID RHOA PATHWAY		0	0	1	0	0	0	1	0	0	1	0	0	0	0	0	0	0	0	0	0
ABHD6	57406	symbol	H. sapiens	57406	H. sapiens	ABHD6	abhydrolase domain containing 6	GO:2000124 regulation of endocannabinoid signaling pathway;GO:0052651 monoacylglycerol catabolic process;GO:2001311 lysobisphosphatidic acid metabolic process		Enzymes/ENZYME proteins/Hydrolases	Nucleoplasm;Vesicles(Approved)			(M5934)HALLMARK XENOBIOTIC METABOLISM	0	0	0	0	0	0	1	0	0	0	0	0	0	0	1	0	0	0	0	0
GTF2F1	2962	symbol	H. sapiens	2962	H. sapiens	GTF2F1	general transcription factor IIF subunit 1	GO:0050434 positive regulation of viral transcription;GO:0046782 regulation of viral transcription;GO:0006370 7-methylguanosine mRNA capping			Nucleus(Enhanced)Cell Junctions(Supported)			(M5898)HALLMARK DNA REPAIR; (M5915)HALLMARK APICAL JUNCTION	0	0	0	0	0	0	0	0	0	0	0	0	0	0	0	0	0	1	0	0
TRAK1	22906	symbol	H. sapiens	22906	H. sapiens	TRAK1	trafficking kinesin protein 1	GO:0098957 anterograde axonal transport of mitochondrion;GO:0019896 axonal transport of mitochondrion;GO:0047497 mitochondrion transport along microtubule			Endoplasmic reticulum;Nucleoplasm(Approved)				0	0	0	0	1	0	0	0	0	0	0	0	0	0	0	0	0	0	0	0
TJP2	9414	symbol	H. sapiens	9414	H. sapiens	TJP2	tight junction protein 2	GO:0046710 GDP metabolic process;GO:0090557 establishment of endothelial intestinal barrier;GO:0046037 GMP metabolic process			Cell Junctions;Cytosol;Plasma membrane(Enhanced)Nucleoplasm(Supported)		(M254)PID MYC REPRESS PATHWAY		0	0	0	0	0	0	0	0	0	0	0	0	0	0	0	1	0	0	0	0
ZMYND15	84225	symbol	H. sapiens	84225	H. sapiens	ZMYND15	zinc finger MYND-type containing 15	GO:0007286 spermatid development;GO:0048515 spermatid differentiation;GO:0007283 spermatogenesis			Cytosol;Nuclear speckles(Uncertain)				0	0	0	0	0	0	0	0	0	0	0	0	0	0	0	0	0	0	0	0
ACAD10	80724	symbol	H. sapiens	80724	H. sapiens	ACAD10	acyl-CoA dehydrogenase family member 10	GO:0006635 fatty acid beta-oxidation;GO:0009062 fatty acid catabolic process;GO:0019395 fatty acid oxidation							0	0	0	0	0	0	0	0	0	0	0	0	0	0	0	0	0	0	0	0
PGM1	5236	symbol	H. sapiens	5236	H. sapiens	PGM1	phosphoglucomutase 1	GO:0005980 glycogen catabolic process;GO:0019388 galactose catabolic process;GO:0006096 glycolytic process		Enzymes/ENZYME proteins/Isomerase	Actin filaments(Enhanced)	Alpha-D-Glucose 1,6-Bisphosphate (Phosphoglucomutase activity);Alpha-D-Glucose-1-Phosphate-6-Vanadate (Phosphoglucomutase activity)	(M255)PID HIF1 TFPATHWAY	(M5905)HALLMARK ADIPOGENESIS; (M5924)HALLMARK MTORC1 SIGNALING; (M5891)HALLMARK HYPOXIA	0	0	0	0	0	0	0	0	0	0	0	0	0	0	0	1	0	0	0	0
C8orf48	157773	symbol	H. sapiens	157773	H. sapiens	C8orf48	chromosome 8 open reading frame 48				Cytosol;Nucleoplasm(Approved)				0	0	0	0	0	0	0	0	0	0	0	0	0	0	0	0	0	0	0	0
MFSD10	10227	symbol	H. sapiens	10227	H. sapiens	MFSD10	major facilitator superfamily domain containing 10	GO:0015904 tetracycline transport;GO:0043252 sodium-independent organic anion transport;GO:0042891 antibiotic transport			Nuclear membrane;Nucleoplasm(Approved)				0	0	0	0	0	0	0	0	0	0	0	0	0	0	0	0	0	0	0	0
FBXO45	200933	symbol	H. sapiens	200933	H. sapiens	FBXO45	F-box protein 45	GO:0021960 anterior commissure morphogenesis;GO:0021957 corticospinal tract morphogenesis;GO:0021800 cerebral cortex tangential migration			Cytosol(Approved)		(M19)PID P73PATHWAY		0	0	0	0	1	0	0	0	0	0	0	0	0	0	0	0	0	0	0	0
CD14	929	symbol	H. sapiens	929	H. sapiens	CD14	CD14 molecule	GO:0034128 negative regulation of MyD88-independent toll-like receptor signaling pathway;GO:0038123 toll-like receptor TLR1:TLR2 signaling pathway;GO:0038124 toll-like receptor TLR6:TLR2 signaling pathway		CD markers	Vesicles(Supported)		(M264)PID TOLL ENDOGENOUS PATHWAY; (M277)PID INTEGRIN A4B1 PATHWAY; (M18)PID INTEGRIN1 PATHWAY	(M5897)HALLMARK IL6 JAK STAT3 SIGNALING; (M5902)HALLMARK APOPTOSIS; (M5932)HALLMARK INFLAMMATORY RESPONSE	0	0	0	0	0	0	0	0	0	0	1	0	0	0	0	0	0	0	0	0
GRAMD2A	196996	symbol	H. sapiens	196996	H. sapiens	GRAMD2A	GRAM domain containing 2A	GO:2001256 regulation of store-operated calcium entry;GO:0002115 store-operated calcium entry;GO:0061817 endoplasmic reticulum-plasma membrane tethering			Cytosol;Nuclear speckles;Nucleoli(Approved)				0	0	0	0	0	0	0	0	0	0	0	0	0	0	0	0	0	0	0	0
PIAS1	8554	symbol	H. sapiens	8554	H. sapiens	PIAS1	protein inhibitor of activated STAT 1	GO:0060334 regulation of interferon-gamma-mediated signaling pathway;GO:0033235 positive regulation of protein sumoylation;GO:0051152 positive regulation of smooth muscle cell differentiation			Microtubules(Approved)		(M5248)ST JAK STAT PATHWAY; (M140)PID RANBP2 PATHWAY; (M161)PID IFNG PATHWAY	(M5908)HALLMARK ANDROGEN RESPONSE	0	0	0	0	0	0	0	0	0	0	0	0	0	0	0	0	0	0	0	0
TGFB2	7042	symbol	H. sapiens	7042	H. sapiens	TGFB2	transforming growth factor beta 2	GO:1905006 negative regulation of epithelial to mesenchymal transition involved in endocardial cushion formation;GO:0051795 positive regulation of timing of catagen;GO:1905007 positive regulation of epithelial to mesenchymal transition involved in endocardial cushion formation					(M11736)SA MMP CYTOKINE CONNECTION; (M211)PID HEDGEHOG 2PATHWAY; (M33)PID GLYPICAN 1PATHWAY	(M5902)HALLMARK APOPTOSIS; (M5956)HALLMARK KRAS SIGNALING DN; (M5950)HALLMARK ALLOGRAFT REJECTION	1	1	1	1	1	1	0	1	0	1	1	1	1	1	1	0	0	1	1	1
TSNAXIP1	55815	symbol	H. sapiens	55815	H. sapiens	TSNAXIP1	translin associated factor X interacting protein 1	GO:0007283 spermatogenesis;GO:0048232 male gamete generation;GO:0007276 gamete generation			Cytosol;Nucleus(Approved)				0	0	0	0	0	0	0	0	0	0	0	0	0	0	0	0	0	0	0	0
RGP1	9827	symbol	H. sapiens	9827	H. sapiens	RGP1	RGP1 homolog, RAB6A GEF complex partner 1	GO:1903363 negative regulation of cellular protein catabolic process;GO:0042177 negative regulation of protein catabolic process;GO:0042147 retrograde transport, endosome to Golgi			Cytosol(Enhanced)Plasma membrane(Supported)				0	0	0	0	0	0	0	0	0	0	0	0	0	0	0	0	1	0	0	0
WFS1	7466	symbol	H. sapiens	7466	H. sapiens	WFS1	wolframin ER transmembrane glycoprotein	GO:1903892 negative regulation of ATF6-mediated unfolded protein response;GO:1903891 regulation of ATF6-mediated unfolded protein response;GO:2000675 negative regulation of type B pancreatic cell apoptotic process		Transporters/Accessory Factors Involved in Transport				(M5922)HALLMARK UNFOLDED PROTEIN RESPONSE; (M5907)HALLMARK ESTROGEN RESPONSE LATE; (M5906)HALLMARK ESTROGEN RESPONSE EARLY	0	1	1	0	0	0	0	0	0	0	0	0	0	1	0	0	0	0	0	0
HYAL3	8372	symbol	H. sapiens	8372	H. sapiens	HYAL3	hyaluronidase 3	GO:2000355 negative regulation of ovarian follicle development;GO:2000368 positive regulation of acrosomal vesicle exocytosis;GO:2000367 regulation of acrosomal vesicle exocytosis		Enzymes/ENZYME proteins/Hydrolases			(M3468)NABA ECM REGULATORS; (M5885)NABA MATRISOME ASSOCIATED; (M5889)NABA MATRISOME		0	0	0	0	0	0	0	0	0	0	0	0	0	0	0	0	0	0	0	0
TNS1	7145	symbol	H. sapiens	7145	H. sapiens	TNS1	tensin 1	GO:0010761 fibroblast migration;GO:0007044 cell-substrate junction assembly;GO:0034329 cell junction assembly			Focal adhesion sites(Enhanced)		(M71)PID ILK PATHWAY	(M5945)HALLMARK HEME METABOLISM	1	0	0	0	0	0	0	1	0	0	0	0	0	0	0	0	0	0	0	0
RNF123	63891	symbol	H. sapiens	63891	H. sapiens	RNF123	ring finger protein 123	GO:0016579 protein deubiquitination;GO:0070646 protein modification by small protein removal;GO:0051603 proteolysis involved in cellular protein catabolic process		Enzymes/ENZYME proteins/Transferases	Cytosol(Approved)			(M5945)HALLMARK HEME METABOLISM	0	0	0	0	0	0	0	0	0	0	0	0	0	0	0	0	0	0	0	0
NFATC3	4775	symbol	H. sapiens	4775	H. sapiens	NFATC3	nuclear factor of activated T cells 3	GO:1905064 negative regulation of vascular smooth muscle cell differentiation;GO:1902894 negative regulation of pri-miRNA transcription by RNA polymerase II;GO:1905063 regulation of vascular smooth muscle cell differentiation		Transcription factors/Immunoglobulin fold	Cytosol;Nucleoplasm(Supported)		(M235)PID TCR CALCIUM PATHWAY; (M65)PID FRA PATHWAY; (M176)PID FOXM1 PATHWAY		0	0	0	0	1	0	0	1	0	0	0	0	1	0	0	0	0	0	0	0
BAG5	9529	symbol	H. sapiens	9529	H. sapiens	BAG5	BCL2 associated athanogene 5	GO:0061084 negative regulation of protein refolding;GO:0032435 negative regulation of proteasomal ubiquitin-dependent protein catabolic process;GO:1902176 negative regulation of oxidative stress-induced intrinsic apoptotic signaling pathway			Vesicles(Supported)				0	0	1	0	1	0	0	0	0	0	0	0	1	0	0	0	0	0	1	0
DNAJB12	54788	symbol	H. sapiens	54788	H. sapiens	DNAJB12	DnaJ heat shock protein family (Hsp40) member B12	GO:0030433 ubiquitin-dependent ERAD pathway;GO:0071218 cellular response to misfolded protein;GO:0051085 chaperone cofactor-dependent protein refolding			Endoplasmic reticulum(Supported)				0	0	0	0	0	0	0	0	0	0	0	0	0	0	0	0	0	0	0	0
MLH1	4292	symbol	H. sapiens	4292	H. sapiens	MLH1	mutL homolog 1	GO:0048298 positive regulation of isotype switching to IgA isotypes;GO:0048304 positive regulation of isotype switching to IgG isotypes;GO:0048296 regulation of isotype switching to IgA isotypes			Nucleoplasm(Enhanced)		(M145)PID P53 DOWNSTREAM PATHWAY	(M5925)HALLMARK E2F TARGETS	0	0	0	0	0	0	0	0	0	0	0	0	0	0	0	0	0	0	0	0
GPX3	2878	symbol	H. sapiens	2878	H. sapiens	GPX3	glutathione peroxidase 3	GO:0006982 response to lipid hydroperoxide;GO:0033194 response to hydroperoxide;GO:0042744 hydrogen peroxide catabolic process		Enzymes/ENZYME proteins/Oxidoreductases		Glutathione (Transcription factor binding)		(M5938)HALLMARK REACTIVE OXIGEN SPECIES PATHWAY; (M5941)HALLMARK UV RESPONSE UP; (M5902)HALLMARK APOPTOSIS	0	0	0	0	0	0	0	0	0	0	0	0	0	0	0	0	0	0	0	0
ZZEF1	23140	symbol	H. sapiens	23140	H. sapiens	ZZEF1	zinc finger ZZ-type and EF-hand domain containing 1				Mitochondria;Nucleoplasm(Approved)				0	0	0	0	0	0	0	0	0	0	0	0	0	0	0	0	0	0	0	0
CDC37L1	55664	symbol	H. sapiens	55664	H. sapiens	CDC37L1	cell division cycle 37 like 1	GO:0002576 platelet degranulation;GO:0050821 protein stabilization;GO:0045055 regulated exocytosis			Cytosol(Supported)				0	0	0	0	0	0	0	0	0	0	0	0	0	0	1	0	0	0	0	0
HSPA9	3313	symbol	H. sapiens	3313	H. sapiens	HSPA9	heat shock protein family A (Hsp70) member 9	GO:1902037 negative regulation of hematopoietic stem cell differentiation;GO:0045647 negative regulation of erythrocyte differentiation;GO:1901533 negative regulation of hematopoietic progenitor cell differentiation			Mitochondria(Enhanced)			(M5922)HALLMARK UNFOLDED PROTEIN RESPONSE; (M5924)HALLMARK MTORC1 SIGNALING; (M5936)HALLMARK OXIDATIVE PHOSPHORYLATION	0	0	0	0	0	0	0	0	0	0	0	0	1	0	0	0	0	0	0	0
TVP23A	780776	symbol	H. sapiens	780776	H. sapiens	TVP23A	trans-golgi network vesicle protein 23 homolog A	GO:0009306 protein secretion;GO:0002790 peptide secretion;GO:0032940 secretion by cell			Vesicles(Approved)				0	0	0	0	0	0	0	0	0	0	0	0	0	0	0	0	0	0	0	0
LRFN3	79414	symbol	H. sapiens	79414	H. sapiens	LRFN3	leucine rich repeat and fibronectin type III domain containing 3	GO:0099179 regulation of synaptic membrane adhesion;GO:1905606 regulation of presynapse assembly;GO:0099560 synaptic membrane adhesion							0	0	0	0	0	1	0	0	0	0	0	0	0	0	0	0	0	0	0	0
ZNF707	286075	symbol	H. sapiens	286075	H. sapiens	ZNF707	zinc finger protein 707	GO:0006357 regulation of transcription by RNA polymerase II;GO:0006366 transcription by RNA polymerase II;GO:0006355 regulation of transcription, DNA-templated		Transcription factors/Zinc-coordinating DNA-binding domains	Nucleoplasm(Enhanced)			(M5898)HALLMARK DNA REPAIR	0	0	0	0	0	0	0	0	0	0	0	0	0	0	0	0	0	0	0	0
SERPINF1	5176	symbol	H. sapiens	5176	H. sapiens	SERPINF1	serpin family F member 1	GO:0060770 negative regulation of epithelial cell proliferation involved in prostate gland development;GO:0060768 regulation of epithelial cell proliferation involved in prostate gland development;GO:0071279 cellular response to cobalt ion					(M3468)NABA ECM REGULATORS; (M5885)NABA MATRISOME ASSOCIATED; (M5889)NABA MATRISOME		0	0	0	0	1	0	1	1	0	0	0	0	1	0	0	0	0	0	0	0
RBM18	92400	symbol	H. sapiens	92400	H. sapiens	RBM18	RNA binding motif protein 18				Midbody;Nucleoli fibrillar center;Nucleus(Approved)				0	0	0	0	0	0	0	0	0	0	0	0	0	0	0	0	0	0	0	0
VPS33A	65082	symbol	H. sapiens	65082	H. sapiens	VPS33A	VPS33A core subunit of CORVET and HOPS complexes	GO:0035751 regulation of lysosomal lumen pH;GO:0030220 platelet formation;GO:0032400 melanosome localization			Nucleoplasm(Approved)				0	0	0	0	1	0	0	0	0	0	0	0	0	0	0	0	0	0	0	0
EDC4	23644	symbol	H. sapiens	23644	H. sapiens	EDC4	enhancer of mRNA decapping 4	GO:0031087 deadenylation-independent decapping of nuclear-transcribed mRNA;GO:0031086 nuclear-transcribed mRNA catabolic process, deadenylation-independent decay;GO:0043928 exonucleolytic nuclear-transcribed mRNA catabolic process involved in deadenylation-dependent decay			Cytoplasmic bodies(Enhanced)Nucleoplasm(Supported)			(M5922)HALLMARK UNFOLDED PROTEIN RESPONSE	0	0	0	0	0	0	0	0	0	0	0	0	0	0	0	0	0	0	0	0
FAM129B	64855	gene_synonym	H. sapiens	64855	H. sapiens	NIBAN2	niban apoptosis regulator 2	GO:0044029 hypomethylation of CpG island;GO:0048743 positive regulation of skeletal muscle fiber development;GO:0044028 DNA hypomethylation			Cytosol(Enhanced)Nucleoplasm;Plasma membrane(Approved)				0	0	0	0	1	0	0	1	0	0	0	0	0	0	0	0	0	1	0	0
ACY1	95	symbol	H. sapiens	95	H. sapiens	ACY1	aminoacylase 1	GO:0006805 xenobiotic metabolic process;GO:0071466 cellular response to xenobiotic stimulus;GO:0009410 response to xenobiotic stimulus		Enzymes/{ENZYME proteins/Hydrolases,Peptidases/Metallopeptidases}		L-Aspartic Acid (Metallopeptidase activity);Acetylcysteine (Metallopeptidase activity)			0	0	0	0	0	0	0	0	0	0	0	0	0	0	0	0	0	0	0	0
MIEF2	125170	symbol	H. sapiens	125170	H. sapiens	MIEF2	mitochondrial elongation factor 2	GO:0090314 positive regulation of protein targeting to membrane;GO:0032464 positive regulation of protein homooligomerization;GO:0090313 regulation of protein targeting to membrane							1	0	0	0	0	0	0	0	0	0	1	0	0	0	0	0	0	0	0	0
PPM1F	9647	symbol	H. sapiens	9647	H. sapiens	PPM1F	protein phosphatase, Mg2+/Mn2+ dependent 1F	GO:0044387 negative regulation of protein kinase activity by regulation of protein phosphorylation;GO:0051894 positive regulation of focal adhesion assembly;GO:0051496 positive regulation of stress fiber assembly		Enzymes/ENZYME proteins/Hydrolases	Nucleoplasm;Plasma membrane(Approved)				1	1	1	1	1	1	0	1	0	0	1	1	1	0	0	0	1	0	0	0
ALDH2	217	symbol	H. sapiens	217	H. sapiens	ALDH2	aldehyde dehydrogenase 2 family member	GO:0006068 ethanol catabolic process;GO:0006069 ethanol oxidation;GO:0034310 primary alcohol catabolic process		Enzymes/ENZYME proteins/Oxidoreductases		NADH (Electron carrier activity);Guanidine (Electron carrier activity);Disulfiram (Electron carrier activity);Daidzin (Electron carrier activity);Crotonaldehyde (Electron carrier activity)		(M5905)HALLMARK ADIPOGENESIS; (M5934)HALLMARK XENOBIOTIC METABOLISM	0	0	0	0	0	0	0	0	0	0	0	0	0	0	0	0	0	0	0	0
N4BP1	9683	symbol	H. sapiens	9683	H. sapiens	N4BP1	NEDD4 binding protein 1	GO:0032435 negative regulation of proteasomal ubiquitin-dependent protein catabolic process;GO:2000059 negative regulation of ubiquitin-dependent protein catabolic process;GO:1901799 negative regulation of proteasomal protein catabolic process			Nucleoli fibrillar center(Approved)				0	0	1	0	0	0	0	0	0	0	0	0	0	0	0	0	0	0	0	0
ANGPTL7	10218	symbol	H. sapiens	10218	H. sapiens	ANGPTL7	angiopoietin like 7	GO:0006979 response to oxidative stress;GO:0006950 response to stress;GO:0050896 response to stimulus					(M5883)NABA SECRETED FACTORS; (M5885)NABA MATRISOME ASSOCIATED; (M5889)NABA MATRISOME		0	0	0	0	0	0	0	0	0	0	0	0	0	0	0	0	0	0	0	0
FKBP1A	2280	symbol	H. sapiens	2280	H. sapiens	FKBP1A	FKBP prolyl isomerase 1A	GO:0060315 negative regulation of ryanodine-sensitive calcium-release channel activity;GO:0051280 negative regulation of release of sequestered calcium ion into cytosol;GO:0060314 regulation of ryanodine-sensitive calcium-release channel activity		Enzymes/ENZYME proteins/Isomerase		Pimecrolimus (Type i transforming growth factor beta receptor binding);Tacrolimus (Type i transforming growth factor beta receptor binding);Sirolimus (Type i transforming growth factor beta receptor binding);(3r)-4-(P-Toluenesulfonyl)-1,4-Thiazane-3-Carboxylicacid-L-Phenylalanine Ethyl Ester (Type i transforming growth factor beta receptor binding);{3-[3-(3,4-Dimethoxy-Phenyl)-1-(1-{1-[2-(3,4,5-T…	(M203)PID ALK2 PATHWAY; (M185)PID ALK1 PATHWAY; (M235)PID TCR CALCIUM PATHWAY	(M5896)HALLMARK TGF BETA SIGNALING	1	0	1	0	0	0	0	0	0	0	0	0	0	0	0	0	0	1	0	0
SEMA3G	56920	symbol	H. sapiens	56920	H. sapiens	SEMA3G	semaphorin 3G	GO:0048843 negative regulation of axon extension involved in axon guidance;GO:0048841 regulation of axon extension involved in axon guidance;GO:1902668 negative regulation of axon guidance					(M5880)NABA ECM AFFILIATED; (M5885)NABA MATRISOME ASSOCIATED; (M5889)NABA MATRISOME		0	1	0	1	1	0	1	1	0	0	0	0	1	0	0	0	0	0	0	0
LRRFIP1	9208	symbol	H. sapiens	9208	H. sapiens	LRRFIP1	LRR binding FLII interacting protein 1	GO:0032481 positive regulation of type I interferon production;GO:0051092 positive regulation of NF-kappaB transcription factor activity;GO:0032479 regulation of type I interferon production		Transcription factors/Yet undefined DNA-binding domains	Cytosol(Supported)				0	0	0	0	0	0	0	0	0	0	0	0	0	0	0	0	0	0	0	0
BRF2	55290	symbol	H. sapiens	55290	H. sapiens	BRF2	BRF2 RNA polymerase III transcription initiation factor subunit	GO:0070898 RNA polymerase III preinitiation complex assembly;GO:0006359 regulation of transcription by RNA polymerase III;GO:0006384 transcription initiation from RNA polymerase III promoter			Nucleoli(Approved)			(M5898)HALLMARK DNA REPAIR	0	0	0	0	0	0	0	0	0	0	0	0	0	0	0	0	0	0	0	0
PPP6C	5537	symbol	H. sapiens	5537	H. sapiens	PPP6C	protein phosphatase 6 catalytic subunit	GO:0048208 COPII vesicle coating;GO:0048207 vesicle targeting, rough ER to cis-Golgi;GO:0048199 vesicle targeting, to, from or within Golgi		Enzymes/ENZYME proteins/Hydrolases					0	0	0	0	0	0	0	0	0	0	0	0	0	0	0	0	0	0	0	0
PHLDB2	90102	symbol	H. sapiens	90102	H. sapiens	PHLDB2	pleckstrin homology like domain family B member 2	GO:1903690 negative regulation of wound healing, spreading of epidermal cells;GO:1903689 regulation of wound healing, spreading of epidermal cells;GO:1904261 positive regulation of basement membrane assembly involved in embryonic body morphogenesis			Cytosol;Plasma membrane(Supported)				1	0	0	0	0	1	1	0	0	0	0	0	1	1	0	0	0	0	0	0
SNAP23	8773	symbol	H. sapiens	8773	H. sapiens	SNAP23	synaptosome associated protein 23	GO:0002553 histamine secretion by mast cell;GO:0002441 histamine secretion involved in inflammatory response;GO:0031629 synaptic vesicle fusion to presynaptic active zone membrane		Transporters/Transporter channels and pores	Plasma membrane(Supported)			(M5910)HALLMARK PROTEIN SECRETION	0	0	0	0	0	0	0	0	0	0	0	0	0	0	0	0	0	0	0	0
PDLIM2	64236	symbol	H. sapiens	64236	H. sapiens	PDLIM2	PDZ and LIM domain 2	GO:0007507 heart development;GO:0030036 actin cytoskeleton organization;GO:0061061 muscle structure development			Actin filaments;Focal adhesion sites(Approved)				1	0	0	0	0	0	0	0	0	0	0	0	0	0	0	0	0	0	0	0
LRRC36	55282	symbol	H. sapiens	55282	H. sapiens	LRRC36	leucine rich repeat containing 36								0	0	0	0	0	0	0	0	0	0	0	0	0	0	0	0	0	0	0	0
C5orf56	441108	gene_synonym	H. sapiens	441108	H. sapiens	IRF1-AS1	IRF1 antisense RNA 1								0	0	0	0	0	0	0	0	0	0	0	0	0	0	0	0	0	0	0	0
PITPNM2	57605	symbol	H. sapiens	57605	H. sapiens	PITPNM2	phosphatidylinositol transfer protein membrane associated 2	GO:0006661 phosphatidylinositol biosynthetic process;GO:0015914 phospholipid transport;GO:0046474 glycerophospholipid biosynthetic process			Vesicles(Supported)				0	0	0	0	0	0	0	0	0	0	0	0	0	0	0	0	0	0	0	0
AATK	9625	symbol	H. sapiens	9625	H. sapiens	AATK	apoptosis associated tyrosine kinase	GO:0006468 protein phosphorylation;GO:0016310 phosphorylation;GO:0006796 phosphate-containing compound metabolic process	Tyr protein kinase family	Enzymes/{ENZYME proteins/Transferases,Kinases/Tyr protein kinases}	Mitochondria(Uncertain)				0	0	0	0	0	0	0	0	0	0	0	0	0	0	0	0	0	0	0	0
FAM189A1	23359	symbol	H. sapiens	23359	H. sapiens	FAM189A1	family with sequence similarity 189 member A1			Transporters/Transporter channels and pores	Nucleus(Supported)				0	0	0	0	0	0	0	0	0	0	0	0	0	0	0	0	0	0	0	0
ADRA1A	148	symbol	H. sapiens	148	H. sapiens	ADRA1A	adrenoceptor alpha 1A	GO:0001985 negative regulation of heart rate involved in baroreceptor response to increased systemic arterial blood pressure;GO:0001983 baroreceptor response to increased systemic arterial blood pressure;GO:0001997 positive regulation of the force of heart contraction by epinephrine-norepinephrine		G-protein coupled receptors/GPCRs excl olfactory receptors		Amphetamine (Protein heterodimerization activity);Midodrine (Protein heterodimerization activity);Citalopram (Protein heterodimerization activity);Ziprasidone (Protein heterodimerization activity);Cabergoline (Protein heterodimerization activity);Dapiprazole (Protein heterodimerization activity);Amitriptyline (Protein heterodimerization activity);Olanzapine (Protein heterodimerization activity);A…			0	1	1	0	0	0	0	0	0	1	1	1	1	0	0	0	1	0	0	0
ARL13B	200894	symbol	H. sapiens	200894	H. sapiens	ARL13B	ADP ribosylation factor like GTPase 13B	GO:0021830 interneuron migration from the subpallium to the cortex;GO:0021943 formation of radial glial scaffolds;GO:0021843 substrate-independent telencephalic tangential interneuron migration			Cytosol;Microtubules(Uncertain)				0	0	0	0	1	0	0	0	0	0	0	0	0	0	0	0	0	0	0	0
SPOCK2	9806	symbol	H. sapiens	9806	H. sapiens	SPOCK2	SPARC (osteonectin), cwcv and kazal like domains proteoglycan 2	GO:0019800 peptide cross-linking via chondroitin 4-sulfate glycosaminoglycan;GO:0030204 chondroitin sulfate metabolic process;GO:0050654 chondroitin sulfate proteoglycan metabolic process			Nuclear speckles(Uncertain)		(M5882)NABA PROTEOGLYCANS; (M5884)NABA CORE MATRISOME; (M5889)NABA MATRISOME	(M5921)HALLMARK COMPLEMENT	0	0	0	1	0	1	0	0	0	0	0	0	0	0	0	0	0	0	0	0
SH2B3	10019	symbol	H. sapiens	10019	H. sapiens	SH2B3	SH2B adaptor protein 3	GO:1900235 negative regulation of Kit signaling pathway;GO:1900234 regulation of Kit signaling pathway;GO:0090331 negative regulation of platelet aggregation			Nucleoplasm(Approved)	Pazopanib (Signaling adaptor activity)	(M233)PID EPO PATHWAY; (M231)PID KIT PATHWAY	(M5921)HALLMARK COMPLEMENT	1	0	1	0	0	1	0	0	0	0	0	1	1	1	1	0	0	0	0	0
ZNF594	84622	symbol	H. sapiens	84622	H. sapiens	ZNF594	zinc finger protein 594	GO:0006357 regulation of transcription by RNA polymerase II;GO:0006366 transcription by RNA polymerase II;GO:0006355 regulation of transcription, DNA-templated		Transcription factors/Zinc-coordinating DNA-binding domains	Nucleus(Enhanced)				0	0	0	0	0	0	0	0	0	0	0	0	0	0	0	0	0	0	0	0
AK1	203	symbol	H. sapiens	203	H. sapiens	AK1	adenylate kinase 1	GO:0006172 ADP biosynthetic process;GO:0009180 purine ribonucleoside diphosphate biosynthetic process;GO:0009136 purine nucleoside diphosphate biosynthetic process		Enzymes/ENZYME proteins/Transferases	Cytosol(Supported)	Bis(Adenosine)-5'-Pentaphosphate (Nucleoside diphosphate kinase activity)		(M5898)HALLMARK DNA REPAIR; (M5909)HALLMARK MYOGENESIS; (M5939)HALLMARK P53 PATHWAY	0	0	0	0	0	0	0	0	0	0	0	0	0	0	0	1	0	0	0	0
TLN1	7094	symbol	H. sapiens	7094	H. sapiens	TLN1	talin 1	GO:0007016 cytoskeletal anchoring at plasma membrane;GO:0070527 platelet aggregation;GO:0036498 IRE1-mediated unfolded protein response			Cytosol;Focal adhesion sites;Microtubule organizing center;Plasma membrane(Supported)		(M72)PID NECTIN PATHWAY; (M277)PID INTEGRIN A4B1 PATHWAY; (M127)PID ERBB1 RECEPTOR PROXIMAL PATHWAY		1	0	0	0	1	0	0	0	1	0	0	0	0	1	1	0	0	0	0	1
ALS2CL	259173	symbol	H. sapiens	259173	H. sapiens	ALS2CL	ALS2 C-terminal like	GO:0007032 endosome organization;GO:0043547 positive regulation of GTPase activity;GO:0043087 regulation of GTPase activity							0	0	0	0	0	0	0	0	0	0	0	0	0	0	0	0	1	0	1	0
NUDT18	79873	symbol	H. sapiens	79873	H. sapiens	NUDT18	nudix hydrolase 18	GO:0046712 GDP catabolic process;GO:0046057 dADP catabolic process;GO:0046067 dGDP catabolic process		Enzymes/ENZYME proteins/Hydrolases	Golgi apparatus;Nucleoplasm(Supported)				0	0	0	0	0	0	0	0	0	0	0	0	0	0	0	1	0	0	0	0
HSPB6	126393	symbol	H. sapiens	126393	H. sapiens	HSPB6	heat shock protein family B (small) member 6	GO:0010667 negative regulation of cardiac muscle cell apoptotic process;GO:0010664 negative regulation of striated muscle cell apoptotic process;GO:0010665 regulation of cardiac muscle cell apoptotic process							0	0	0	0	0	0	0	1	0	0	0	0	0	0	0	0	0	0	0	0
GSN	2934	symbol	H. sapiens	2934	H. sapiens	GSN	gelsolin	GO:1903906 regulation of plasma membrane raft polarization;GO:0044858 plasma membrane raft polarization;GO:0051127 positive regulation of actin nucleation			Actin filaments(Supported)	Latrunculin A (Protein domain specific binding)	(M63)PID AVB3 OPN PATHWAY; (M266)PID NCADHERIN PATHWAY; (M127)PID ERBB1 RECEPTOR PROXIMAL PATHWAY	(M5946)HALLMARK COAGULATION; (M5902)HALLMARK APOPTOSIS; (M5893)HALLMARK MITOTIC SPINDLE	1	0	0	0	0	1	0	0	0	0	1	0	1	1	0	0	1	0	1	0
VWA8	23078	symbol	H. sapiens	23078	H. sapiens	VWA8	von Willebrand factor A domain containing 8				Lipid droplets;Vesicles(Approved)				0	0	0	0	0	0	0	0	0	0	0	0	0	0	0	0	0	0	0	0
RFPL3	10738	symbol	H. sapiens	10738	H. sapiens	RFPL3	ret finger protein like 3				Nuclear speckles;Plasma membrane(Approved)				0	0	0	0	0	0	0	0	0	0	0	0	0	0	0	0	0	0	0	0
PTP4A3	11156	symbol	H. sapiens	11156	H. sapiens	PTP4A3	protein tyrosine phosphatase 4A3	GO:1900746 regulation of vascular endothelial growth factor signaling pathway;GO:0043117 positive regulation of vascular permeability;GO:1902547 regulation of cellular response to vascular endothelial growth factor stimulus		Enzymes/ENZYME proteins/Hydrolases			(M11)PID PRL SIGNALING EVENTS PATHWAY	(M5909)HALLMARK MYOGENESIS	0	0	0	0	0	0	0	1	0	0	1	0	0	0	0	0	0	1	0	0
ZFP3	124961	symbol	H. sapiens	124961	H. sapiens	ZFP3	ZFP3 zinc finger protein	GO:0006357 regulation of transcription by RNA polymerase II;GO:0006366 transcription by RNA polymerase II;GO:0006355 regulation of transcription, DNA-templated		Transcription factors/Zinc-coordinating DNA-binding domains	Cytosol;Nucleoplasm(Approved)				0	0	0	0	0	0	0	0	0	0	0	0	0	0	0	0	0	0	0	0
PDLIM1	9124	symbol	H. sapiens	9124	H. sapiens	PDLIM1	PDZ and LIM domain 1	GO:0001666 response to hypoxia;GO:0036293 response to decreased oxygen levels;GO:0070482 response to oxygen levels			Actin filaments(Supported)Cell Junctions;Plasma membrane(Approved)			(M5938)HALLMARK REACTIVE OXIGEN SPECIES PATHWAY	1	0	0	0	0	0	0	0	0	0	0	0	0	0	0	0	0	0	0	0
CDK2AP1	8099	symbol	H. sapiens	8099	H. sapiens	CDK2AP1	cyclin dependent kinase 2 associated protein 1	GO:0006261 DNA-dependent DNA replication;GO:0001934 positive regulation of protein phosphorylation;GO:0006260 DNA replication			Nucleoplasm(Supported)		(M8873)ST FAS SIGNALING PATHWAY		0	0	0	0	0	0	0	0	0	0	0	0	0	0	0	0	0	0	0	0
INKA1	389119	symbol	H. sapiens	389119	H. sapiens	INKA1	inka box actin regulator 1	GO:0071901 negative regulation of protein serine/threonine kinase activity;GO:0006469 negative regulation of protein kinase activity;GO:0033673 negative regulation of kinase activity			Nucleoplasm;Vesicles(Approved)				0	0	1	0	0	0	0	0	0	0	0	1	0	0	0	0	0	0	0	0
ATE1	11101	symbol	H. sapiens	11101	H. sapiens	ATE1	arginyltransferase 1	GO:0016598 protein arginylation;GO:0006511 ubiquitin-dependent protein catabolic process;GO:0010498 proteasomal protein catabolic process		Enzymes/ENZYME proteins/Transferases	Nucleus(Supported)				0	0	0	0	0	0	0	0	0	0	0	0	0	0	0	0	0	0	0	0
CAPN7	23473	symbol	H. sapiens	23473	H. sapiens	CAPN7	calpain 7	GO:0097264 self proteolysis;GO:0010634 positive regulation of epithelial cell migration;GO:0010632 regulation of epithelial cell migration		Enzymes/Peptidases/Cysteine-type peptidases					0	0	0	1	0	0	0	1	0	0	0	0	0	0	0	0	0	0	0	0
RBMS2	5939	symbol	H. sapiens	5939	H. sapiens	RBMS2	RNA binding motif single stranded interacting protein 2	GO:0006396 RNA processing;GO:0016070 RNA metabolic process;GO:0090304 nucleic acid metabolic process			Cytosol;Nucleoli fibrillar center;Nucleus(Approved)				0	0	0	0	0	0	0	0	0	0	0	0	0	0	0	0	0	0	0	0
EFCAB6	64800	symbol	H. sapiens	64800	H. sapiens	EFCAB6	EF-hand calcium binding domain 6				Nucleoplasm(Uncertain)				0	0	0	0	0	0	0	0	0	0	0	0	0	0	0	0	0	0	0	0
RRP9	9136	symbol	H. sapiens	9136	H. sapiens	RRP9	ribosomal RNA processing 9, U3 small nucleolar RNA binding protein	GO:0006364 rRNA processing;GO:0016072 rRNA metabolic process;GO:0042254 ribosome biogenesis			Nucleus(Supported)			(M5928)HALLMARK MYC TARGETS V2; (M5922)HALLMARK UNFOLDED PROTEIN RESPONSE; (M5926)HALLMARK MYC TARGETS V1	0	0	0	0	0	0	0	0	0	0	0	0	0	0	0	0	0	0	0	0
THRA	7067	symbol	H. sapiens	7067	H. sapiens	THRA	thyroid hormone receptor alpha	GO:0017055 negative regulation of RNA polymerase II transcriptional preinitiation complex assembly;GO:0045925 positive regulation of female receptivity;GO:0008050 female courtship behavior		Nuclear receptors;Transcription factors/Zinc-coordinating DNA-binding domains	Cytosol(Supported)	Liothyronine (Zinc ion binding);Levothyroxine (Zinc ion binding);Dextrothyroxine (Zinc ion binding);Liotrix (Zinc ion binding);3,5-Dichloro-4-[(4-Hydroxy-3-Isopropylphenoxy)Phenylacetic Acid (Zinc ion binding);KB2115 (Zinc ion binding);NRP409 (Zinc ion binding)	(M162)PID RXR VDR PATHWAY		0	0	0	0	0	0	0	0	0	0	0	0	0	0	0	0	0	0	0	0
DRC3	83450	symbol	H. sapiens	83450	H. sapiens	DRC3	dynein regulatory complex subunit 3								0	0	0	0	0	0	0	0	0	0	0	0	0	0	0	0	0	0	0	0
NR2C2	7182	symbol	H. sapiens	7182	H. sapiens	NR2C2	nuclear receptor subfamily 2 group C member 2	GO:0040019 positive regulation of embryonic development;GO:0043401 steroid hormone mediated signaling pathway;GO:0006367 transcription initiation from RNA polymerase II promoter		Nuclear receptors;Transcription factors/Zinc-coordinating DNA-binding domains	Nucleoplasm(Enhanced)		(M18030)ST TUMOR NECROSIS FACTOR PATHWAY; (M12012)ST P38 MAPK PATHWAY; (M3721)ST JNK MAPK PATHWAY		0	0	0	0	0	0	0	0	0	0	0	0	0	0	0	0	0	0	0	0
SH3TC2	79628	symbol	H. sapiens	79628	H. sapiens	SH3TC2	SH3 domain and tetratricopeptide repeats 2	GO:0032287 peripheral nervous system myelin maintenance;GO:0022011 myelination in peripheral nervous system;GO:0043217 myelin maintenance			Cytosol;Nucleoplasm(Approved)				0	0	0	0	0	0	0	0	0	0	1	0	0	0	0	0	0	0	1	0
LCNL1	401562	symbol	H. sapiens	401562	H. sapiens	LCNL1	lipocalin like 1								0	0	0	0	0	0	0	0	0	0	0	0	0	0	0	0	0	0	0	0
FRAT1	10023	symbol	H. sapiens	10023	H. sapiens	FRAT1	FRAT regulator of WNT signaling pathway 1	GO:1904886 beta-catenin destruction complex disassembly;GO:0090263 positive regulation of canonical Wnt signaling pathway;GO:0030177 positive regulation of Wnt signaling pathway			Cytosol;Vesicles(Approved)		(M17761)ST WNT BETA CATENIN PATHWAY; (M70)PID PS1 PATHWAY; (M5493)WNT SIGNALING	(M5895)HALLMARK WNT BETA CATENIN SIGNALING	0	0	0	0	0	0	0	0	0	0	0	0	0	0	0	0	0	0	0	0
WDR53	348793	symbol	H. sapiens	348793	H. sapiens	WDR53	WD repeat domain 53				Cytosol;Plasma membrane(Approved)				0	0	0	0	0	0	0	0	0	0	0	0	0	0	0	0	0	0	0	0
FOXJ2	55810	symbol	H. sapiens	55810	H. sapiens	FOXJ2	forkhead box J2	GO:0110059 negative regulation of blood vessel endothelial cell differentiation;GO:0110057 regulation of blood vessel endothelial cell differentiation;GO:0045602 negative regulation of endothelial cell differentiation		Transcription factors/Helix-turn-helix domains	Nucleoli fibrillar center;Nucleus(Supported)			(M5945)HALLMARK HEME METABOLISM	0	0	0	0	0	0	0	1	0	0	0	0	1	0	0	0	0	0	0	0
COX7A2L	9167	symbol	H. sapiens	9167	H. sapiens	COX7A2L	cytochrome c oxidase subunit 7A2 like	GO:0006123 mitochondrial electron transport, cytochrome c to oxygen;GO:0002082 regulation of oxidative phosphorylation;GO:0042775 mitochondrial ATP synthesis coupled electron transport			Mitochondria;Nucleoli(Enhanced)			(M5936)HALLMARK OXIDATIVE PHOSPHORYLATION	0	0	0	0	0	0	0	0	0	0	0	0	0	0	0	0	0	0	0	0
CACNA2D2	9254	symbol	H. sapiens	9254	H. sapiens	CACNA2D2	calcium voltage-gated channel auxiliary subunit alpha2delta 2	GO:0060024 rhythmic synaptic transmission;GO:0061337 cardiac conduction;GO:0050796 regulation of insulin secretion		Transporters/Accessory Factors Involved in Transport	Vesicles(Approved)	Isradipine (Voltage-gated calcium channel activity);Gabapentin (Voltage-gated calcium channel activity);Felodipine (Voltage-gated calcium channel activity);Nitrendipine (Voltage-gated calcium channel activity);Amiodarone (Voltage-gated calcium channel activity);Bepridil (Voltage-gated calcium channel activity);XP13512 (Voltage-gated calcium channel activity)		(M5907)HALLMARK ESTROGEN RESPONSE LATE	0	1	0	0	0	0	0	0	1	0	1	0	1	0	0	0	0	0	0	0
LONRF1	91694	symbol	H. sapiens	91694	H. sapiens	LONRF1	LON peptidase N-terminal domain and ring finger 1	GO:0000209 protein polyubiquitination;GO:0016567 protein ubiquitination;GO:0032446 protein modification by small protein conjugation			Centrosome;Cytosol;Plasma membrane(Approved)				0	0	0	0	0	0	0	0	0	0	0	0	0	0	0	0	0	0	0	0
KLHL31	401265	symbol	H. sapiens	401265	H. sapiens	KLHL31	kelch like family member 31	GO:0046329 negative regulation of JNK cascade;GO:0032873 negative regulation of stress-activated MAPK cascade;GO:0070303 negative regulation of stress-activated protein kinase signaling cascade							0	0	1	0	0	0	0	0	0	0	0	0	0	0	0	0	0	0	0	0
H1FOO	132243	gene_synonym	H. sapiens	132243	H. sapiens	H1-8	H1.8 linker histone	GO:0031936 negative regulation of chromatin silencing;GO:0044030 regulation of DNA methylation;GO:0016584 nucleosome positioning							0	0	0	0	0	0	0	0	0	0	0	0	1	0	0	0	0	0	0	0
DSCAML1	57453	symbol	H. sapiens	57453	H. sapiens	DSCAML1	DS cell adhesion molecule like 1	GO:0070593 dendrite self-avoidance;GO:0008038 neuron recognition;GO:0007411 axon guidance							0	0	0	0	1	0	0	0	0	0	0	0	0	0	0	0	0	0	0	0
ALDH3A2	224	symbol	H. sapiens	224	H. sapiens	ALDH3A2	aldehyde dehydrogenase 3 family member A2	GO:0033306 phytol metabolic process;GO:0046458 hexadecanal metabolic process;GO:0001561 fatty acid alpha-oxidation		Enzymes/ENZYME proteins/Oxidoreductases		NADH (Medium-chain-aldehyde dehydrogenase activity)		(M5935)HALLMARK FATTY ACID METABOLISM; (M5907)HALLMARK ESTROGEN RESPONSE LATE	0	0	0	0	0	0	0	0	0	0	0	0	0	0	0	0	0	0	0	0
MED16	10025	symbol	H. sapiens	10025	H. sapiens	MED16	mediator complex subunit 16	GO:0006367 transcription initiation from RNA polymerase II promoter;GO:0006352 DNA-templated transcription, initiation;GO:0045893 positive regulation of transcription, DNA-templated			Nucleoli(Approved)				0	0	0	0	0	0	0	0	0	0	0	0	0	0	0	0	0	0	0	0
TTLL11	158135	symbol	H. sapiens	158135	H. sapiens	TTLL11	tubulin tyrosine ligase like 11	GO:0018095 protein polyglutamylation;GO:0051013 microtubule severing;GO:0018200 peptidyl-glutamic acid modification							0	0	0	0	0	0	0	0	0	0	0	0	0	0	0	0	0	0	0	0
UBA7	7318	symbol	H. sapiens	7318	H. sapiens	UBA7	ubiquitin like modifier activating enzyme 7	GO:0032020 ISG15-protein conjugation;GO:0032480 negative regulation of type I interferon production;GO:0032479 regulation of type I interferon production			Cytosol;Nucleoplasm;Vesicles(Approved)			(M5911)HALLMARK INTERFERON ALPHA RESPONSE	0	0	0	0	0	0	0	0	0	0	0	0	0	0	0	0	0	0	0	0
SEMA7A	8482	symbol	H. sapiens	8482	H. sapiens	SEMA7A	semaphorin 7A (John Milton Hagen blood group)	GO:0048843 negative regulation of axon extension involved in axon guidance;GO:0060907 positive regulation of macrophage cytokine production;GO:0048841 regulation of axon extension involved in axon guidance		Blood group antigen proteins;CD markers	Vesicles(Uncertain)		(M5880)NABA ECM AFFILIATED; (M5885)NABA MATRISOME ASSOCIATED; (M5889)NABA MATRISOME		0	1	1	1	1	0	1	1	0	0	0	0	1	0	0	0	0	0	0	0
RPA1	6117	symbol	H. sapiens	6117	H. sapiens	RPA1	replication protein A1	GO:0032201 telomere maintenance via semi-conservative replication;GO:0006295 nucleotide-excision repair, DNA incision, 3'-to lesion;GO:0070987 error-free translesion synthesis			Nucleoplasm(Enhanced)		(M46)PID ATR PATHWAY; (M1)PID FANCONI PATHWAY	(M5924)HALLMARK MTORC1 SIGNALING; (M5925)HALLMARK E2F TARGETS	1	0	0	0	0	0	0	0	0	0	0	0	0	0	0	0	0	0	0	0
PEBP4	157310	symbol	H. sapiens	157310	H. sapiens	PEBP4	phosphatidylethanolamine binding protein 4								0	0	0	0	0	0	0	0	0	0	0	0	0	0	0	0	0	0	0	0
ARHGAP31	57514	symbol	H. sapiens	57514	H. sapiens	ARHGAP31	Rho GTPase activating protein 31	GO:0043547 positive regulation of GTPase activity;GO:0051056 regulation of small GTPase mediated signal transduction;GO:0043087 regulation of GTPase activity							0	0	0	0	0	0	0	0	0	1	0	0	0	0	0	0	1	0	0	0
TRIAP1	51499	symbol	H. sapiens	51499	H. sapiens	TRIAP1	TP53 regulated inhibitor of apoptosis 1	GO:0006977 DNA damage response, signal transduction by p53 class mediator resulting in cell cycle arrest;GO:0072431 signal transduction involved in mitotic G1 DNA damage checkpoint;GO:1902166 negative regulation of intrinsic apoptotic signaling pathway in response to DNA damage by p53 class mediator		Transporters/Primary Active Transporters	Mitochondria;Nucleoplasm(Approved)		(M145)PID P53 DOWNSTREAM PATHWAY	(M5939)HALLMARK P53 PATHWAY	0	0	1	0	0	0	0	0	0	0	0	0	0	0	0	0	0	0	0	0
DNTTIP2	30836	symbol	H. sapiens	30836	H. sapiens	DNTTIP2	deoxynucleotidyltransferase terminal interacting protein 2				Nucleoli(Enhanced)			(M5939)HALLMARK P53 PATHWAY	0	0	0	0	0	0	0	0	0	0	0	0	0	0	0	0	0	0	0	0
CPQ	10404	symbol	H. sapiens	10404	H. sapiens	CPQ	carboxypeptidase Q	GO:0006590 thyroid hormone generation;GO:0042403 thyroid hormone metabolic process;GO:0043171 peptide catabolic process		Enzymes/Peptidases/Metallopeptidases	Golgi apparatus;Vesicles(Supported)	L-Glutamic Acid (Protein homodimerization activity)		(M5946)HALLMARK COAGULATION; (M5921)HALLMARK COMPLEMENT	0	0	0	0	0	0	0	0	0	0	0	0	1	1	0	0	0	0	0	0
CLDN18	51208	symbol	H. sapiens	51208	H. sapiens	CLDN18	claudin 18	GO:2001205 negative regulation of osteoclast development;GO:2001204 regulation of osteoclast development;GO:0045671 negative regulation of osteoclast differentiation						(M5915)HALLMARK APICAL JUNCTION	0	0	0	0	0	0	0	0	0	0	1	0	1	0	0	0	0	0	0	0
CENPT	80152	symbol	H. sapiens	80152	H. sapiens	CENPT	centromere protein T	GO:0034080 CENP-A containing nucleosome assembly;GO:0006336 DNA replication-independent nucleosome assembly;GO:0051382 kinetochore assembly			Nuclear bodies(Enhanced)				0	0	0	0	0	0	0	0	0	1	0	0	0	0	0	0	0	0	0	0
KIF1C	10749	symbol	H. sapiens	10749	H. sapiens	KIF1C	kinesin family member 1C	GO:1990049 retrograde neuronal dense core vesicle transport;GO:1990048 anterograde neuronal dense core vesicle transport;GO:0099519 dense core granule cytoskeletal transport							0	0	0	0	0	0	0	0	0	0	0	0	0	0	1	0	0	0	0	0
RASSF1	11186	symbol	H. sapiens	11186	H. sapiens	RASSF1	Ras association domain family member 1	GO:0007050 cell cycle arrest;GO:0070507 regulation of microtubule cytoskeleton organization;GO:0032886 regulation of microtubule-based process		RAS pathway related proteins			(M261)PID P53 REGULATION PATHWAY		1	0	0	0	0	0	0	0	0	1	0	0	0	0	0	0	0	0	0	0
SLC35A4	113829	symbol	H. sapiens	113829	H. sapiens	SLC35A4	solute carrier family 35 member A4	GO:0015739 sialic acid transport;GO:0090481 pyrimidine nucleotide-sugar transmembrane transport;GO:0015780 nucleotide-sugar transmembrane transport		Transporters/Electrochemical Potential-driven transporters	Nucleoplasm(Approved)				0	0	0	0	0	0	0	0	0	0	0	0	0	0	0	0	0	0	0	0
TMEM115	11070	symbol	H. sapiens	11070	H. sapiens	TMEM115	transmembrane protein 115	GO:0006890 retrograde vesicle-mediated transport, Golgi to ER;GO:0006888 ER to Golgi vesicle-mediated transport;GO:0006486 protein glycosylation			Golgi apparatus(Supported)				0	0	0	0	0	0	0	0	0	0	0	0	0	0	0	0	0	0	0	0
HTD2	109703458	symbol	H. sapiens	109703458	H. sapiens	HTD2	hydroxyacyl-thioester dehydratase type 2	GO:0046949 fatty-acyl-CoA biosynthetic process;GO:0035337 fatty-acyl-CoA metabolic process;GO:0071616 acyl-CoA biosynthetic process			Mitochondria(Supported)Nucleoli(Approved)				0	0	0	0	0	0	0	0	0	0	0	0	0	0	0	0	0	0	0	0
MYOZ3	91977	symbol	H. sapiens	91977	H. sapiens	MYOZ3	myozenin 3								0	0	0	0	0	0	0	0	0	0	0	0	0	0	0	0	0	0	0	0
NCBP2-AS2	152217	gene_synonym	H. sapiens	152217	H. sapiens	NCBP2AS2	NCBP2 antisense 2 (head to head)								0	0	0	0	0	0	0	0	0	0	0	0	0	0	0	0	0	0	0	0
SLC43A2	124935	symbol	H. sapiens	124935	H. sapiens	SLC43A2	solute carrier family 43 member 2	GO:1902475 L-alpha-amino acid transmembrane transport;GO:0015804 neutral amino acid transport;GO:0015807 L-amino acid transport		Transporters/Electrochemical Potential-driven transporters					0	0	0	0	0	0	0	0	0	0	0	0	0	0	0	0	0	0	0	0
PIGX	54965	symbol	H. sapiens	54965	H. sapiens	PIGX	phosphatidylinositol glycan anchor biosynthesis class X	GO:0016254 preassembly of GPI anchor in ER membrane;GO:0006506 GPI anchor biosynthetic process;GO:0006505 GPI anchor metabolic process			Cytosol;Nucleoplasm(Approved)				0	0	0	0	0	0	0	0	0	0	0	0	0	0	0	0	0	0	0	0
FAM166B	730112	symbol	H. sapiens	730112	H. sapiens	FAM166B	family with sequence similarity 166 member B								0	0	0	0	0	0	0	0	0	0	0	0	0	0	0	0	0	0	0	0
SIN3B	23309	symbol	H. sapiens	23309	H. sapiens	SIN3B	SIN3 transcription regulator family member B	GO:0016575 histone deacetylation;GO:0006476 protein deacetylation;GO:0035601 protein deacylation			Nucleoplasm;Plasma membrane(Approved)		(M219)PID HEDGEHOG GLI PATHWAY; (M101)PID HDAC CLASSI PATHWAY; (M105)PID TELOMERASE PATHWAY		0	0	0	0	0	0	0	0	0	0	0	0	0	0	0	0	0	0	0	0
TCTA	6988	symbol	H. sapiens	6988	H. sapiens	TCTA	T cell leukemia translocation altered	GO:0072675 osteoclast fusion;GO:0072674 multinuclear osteoclast differentiation;GO:0045671 negative regulation of osteoclast differentiation			Cytosol(Approved)				0	0	0	0	0	0	0	0	0	0	0	0	1	0	0	0	0	0	0	0
LSMEM2	132228	symbol	H. sapiens	132228	H. sapiens	LSMEM2	leucine rich single-pass membrane protein 2								0	0	0	0	0	0	0	0	0	0	0	0	0	0	0	0	0	0	0	0
DLG1	1739	symbol	H. sapiens	1739	H. sapiens	DLG1	discs large MAGUK scaffold protein 1	GO:1903760 regulation of voltage-gated potassium channel activity involved in ventricular cardiac muscle cell action potential repolarization;GO:1905024 regulation of membrane repolarization during ventricular cardiac muscle cell action potential;GO:1903764 regulation of potassium ion export across plasma membrane			Plasma membrane;Vesicles(Uncertain)		(M156)PID ECADHERIN NASCENT AJ PATHWAY; (M81)PID CDC42 PATHWAY	(M5942)HALLMARK UV RESPONSE DN; (M5893)HALLMARK MITOTIC SPINDLE; (M5915)HALLMARK APICAL JUNCTION	1	0	1	0	1	1	0	0	0	0	1	1	1	0	0	1	0	0	0	1
ANXA3	306	symbol	H. sapiens	306	H. sapiens	ANXA3	annexin A3	GO:2000310 regulation of NMDA receptor activity;GO:0021766 hippocampus development;GO:0010595 positive regulation of endothelial cell migration			Cytosol(Supported)	Ethanolamine (Phospholipase a2 inhibitor activity)	(M5880)NABA ECM AFFILIATED; (M5885)NABA MATRISOME ASSOCIATED; (M5889)NABA MATRISOME		0	0	0	1	0	0	0	1	0	0	0	0	1	0	0	0	0	1	0	0
SMARCD1	6602	symbol	H. sapiens	6602	H. sapiens	SMARCD1	SWI/SNF related, matrix associated, actin dependent regulator of chromatin, subfamily d, member 1	GO:0048096 chromatin-mediated maintenance of transcription;GO:0006337 nucleosome disassembly;GO:0031498 chromatin disassembly			Nucleoplasm;Vesicles(Approved)		(M115)PID REG GR PATHWAY		0	0	0	0	0	0	0	0	0	0	0	0	0	0	0	0	0	0	0	0
GUK1	2987	symbol	H. sapiens	2987	H. sapiens	GUK1	guanylate kinase 1	GO:0006185 dGDP biosynthetic process;GO:0046711 GDP biosynthetic process;GO:0046054 dGMP metabolic process		Enzymes/ENZYME proteins/Transferases	Cytosol;Nucleoplasm(Uncertain)	Guanosine-5'-Monophosphate (Guanylate kinase activity)		(M5898)HALLMARK DNA REPAIR	0	0	0	0	0	0	0	0	0	0	0	0	0	0	0	1	0	0	0	0
ZNF106	64397	symbol	H. sapiens	64397	H. sapiens	ZNF106	zinc finger protein 106	GO:0008286 insulin receptor signaling pathway;GO:0032869 cellular response to insulin stimulus;GO:0032868 response to insulin			Cytosol;Nucleoli;Nucleus(Approved)				0	0	0	0	0	0	0	0	0	0	0	0	0	0	0	0	0	0	0	0
GIMAP2	26157	symbol	H. sapiens	26157	H. sapiens	GIMAP2	GTPase, IMAP family member 2								0	0	0	0	0	0	0	0	0	0	0	0	0	0	0	0	0	0	0	0
MT2A	4502	symbol	H. sapiens	4502	H. sapiens	MT2A	metallothionein 2A	GO:0010273 detoxification of copper ion;GO:0036018 cellular response to erythropoietin;GO:0036016 cellular response to interleukin-3					(M167)PID AP1 PATHWAY	(M5901)HALLMARK G2M CHECKPOINT; (M5934)HALLMARK XENOBIOTIC METABOLISM; (M5891)HALLMARK HYPOXIA	0	1	0	0	0	0	0	0	0	0	0	0	1	0	0	0	0	0	0	0
DPEP2	64174	symbol	H. sapiens	64174	H. sapiens	DPEP2	dipeptidase 2	GO:0006508 proteolysis;GO:0019538 protein metabolic process;GO:1901564 organonitrogen compound metabolic process		Enzymes/{ENZYME proteins/Hydrolases,Peptidases/Metallopeptidases}					0	0	0	0	0	0	0	0	0	0	0	0	0	0	0	0	0	0	0	0
MYO1C	4641	symbol	H. sapiens	4641	H. sapiens	MYO1C	myosin IC	GO:1900748 positive regulation of vascular endothelial growth factor signaling pathway;GO:0038089 positive regulation of cell migration by vascular endothelial growth factor signaling pathway;GO:0090314 positive regulation of protein targeting to membrane		Transporters/Transporter channels and pores	Plasma membrane(Enhanced)Nuclear bodies(Supported)			(M5947)HALLMARK IL2 STAT5 SIGNALING; (M5909)HALLMARK MYOGENESIS	1	0	0	1	0	0	0	0	0	0	1	0	1	0	0	0	0	1	0	1
RIMS1	22999	symbol	H. sapiens	22999	H. sapiens	RIMS1	regulating synaptic membrane exocytosis 1	GO:0097151 positive regulation of inhibitory postsynaptic potential;GO:1903861 positive regulation of dendrite extension;GO:0098828 modulation of inhibitory postsynaptic potential							0	1	0	0	1	0	0	0	0	0	1	0	1	0	0	0	0	0	0	0
CCAR2	57805	symbol	H. sapiens	57805	H. sapiens	CCAR2	cell cycle and apoptosis regulator 2	GO:2000003 positive regulation of DNA damage checkpoint;GO:0032435 negative regulation of proteasomal ubiquitin-dependent protein catabolic process;GO:1902230 negative regulation of intrinsic apoptotic signaling pathway in response to DNA damage			Nuclear bodies;Nucleoplasm(Enhanced)				0	1	1	0	0	0	0	0	0	0	0	0	1	0	0	0	0	0	0	0
ENDOU	8909	symbol	H. sapiens	8909	H. sapiens	ENDOU	endonuclease, poly(U) specific	GO:0090502 RNA phosphodiester bond hydrolysis, endonucleolytic;GO:0007565 female pregnancy;GO:0090501 RNA phosphodiester bond hydrolysis					(M5060)SA FAS SIGNALING		0	0	0	0	0	0	0	0	0	0	0	0	0	0	0	0	0	0	0	0
ACER3	55331	symbol	H. sapiens	55331	H. sapiens	ACER3	alkaline ceramidase 3	GO:0071602 phytosphingosine biosynthetic process;GO:0006671 phytosphingosine metabolic process;GO:0046512 sphingosine biosynthetic process							0	0	0	0	0	0	0	0	0	0	0	0	0	0	0	0	0	0	0	0
POLR2M	81488	symbol	H. sapiens	81488	H. sapiens	POLR2M	RNA polymerase II subunit M	GO:0051685 maintenance of ER location;GO:0051657 maintenance of organelle location;GO:0051643 endoplasmic reticulum localization			Nucleoplasm(Approved)				0	0	0	0	0	0	0	0	0	0	0	0	0	0	0	0	0	0	0	0
TRAIP	10293	symbol	H. sapiens	10293	H. sapiens	TRAIP	TRAF interacting protein	GO:0010804 negative regulation of tumor necrosis factor-mediated signaling pathway;GO:0032688 negative regulation of interferon-beta production;GO:0010803 regulation of tumor necrosis factor-mediated signaling pathway		Enzymes/ENZYME proteins/Transferases	Plasma membrane(Supported)Cytosol(Approved)			(M5901)HALLMARK G2M CHECKPOINT	0	0	0	0	0	0	0	0	0	0	0	0	0	0	0	0	0	0	0	0
STX19	415117	symbol	H. sapiens	415117	H. sapiens	STX19	syntaxin 19	GO:0031629 synaptic vesicle fusion to presynaptic active zone membrane;GO:0099500 vesicle fusion to plasma membrane;GO:0016079 synaptic vesicle exocytosis			Cytosol;Intermediate filaments(Approved)				0	0	0	0	0	0	0	0	0	0	0	0	0	0	0	0	0	0	0	0
CAVIN2	8436	symbol	H. sapiens	8436	H. sapiens	CAVIN2	caveolae associated protein 2	GO:0097320 plasma membrane tubulation;GO:0007009 plasma membrane organization;GO:0010256 endomembrane system organization			Cytosol;Plasma membrane(Supported)			(M5905)HALLMARK ADIPOGENESIS	0	0	0	0	0	0	0	0	0	0	0	0	0	0	0	0	0	0	1	0
LOC105376731	105376731	Gene_ID	H. sapiens	105376731	H. sapiens	LOC105376731	taste receptor cell protein 1-like								0	0	0	0	0	0	0	0	0	0	0	0	0	0	0	0	0	0	0	0
SPATA6L	55064	symbol	H. sapiens	55064	H. sapiens	SPATA6L	spermatogenesis associated 6 like								0	0	0	0	0	0	0	0	0	0	0	0	0	0	0	0	0	0	0	0
DST	667	symbol	H. sapiens	667	H. sapiens	DST	dystonin	GO:0008090 retrograde axonal transport;GO:0031581 hemidesmosome assembly;GO:0098930 axonal transport			Cytosol;Microtubules;Nucleus(Approved)		(M256)PID TAP63 PATHWAY	(M5910)HALLMARK PROTEIN SECRETION; (M5893)HALLMARK MITOTIC SPINDLE; (M5930)HALLMARK EPITHELIAL MESENCHYMAL TRANSITION	1	0	0	0	0	0	0	0	0	0	0	0	0	1	0	0	0	0	0	0
PHACTR1	221692	symbol	H. sapiens	221692	H. sapiens	PHACTR1	phosphatase and actin regulator 1	GO:0140059 dendrite arborization;GO:0140058 neuron projection arborization;GO:0032515 negative regulation of phosphoprotein phosphatase activity			Plasma membrane(Uncertain)				1	0	1	0	1	0	0	0	0	0	0	0	0	0	0	0	0	0	0	0
RANBP10	57610	symbol	H. sapiens	57610	H. sapiens	RANBP10	RAN binding protein 10						(M48)PID MET PATHWAY	(M5945)HALLMARK HEME METABOLISM	0	0	0	0	0	0	0	0	0	0	0	0	0	0	0	0	0	0	0	0
KLF7	8609	symbol	H. sapiens	8609	H. sapiens	KLF7	Kruppel like factor 7	GO:0061179 negative regulation of insulin secretion involved in cellular response to glucose stimulus;GO:1904178 negative regulation of adipose tissue development;GO:0046676 negative regulation of insulin secretion		Transcription factors/Zinc-coordinating DNA-binding domains	Golgi apparatus(Approved)			(M5946)HALLMARK COAGULATION; (M5891)HALLMARK HYPOXIA	0	0	0	0	1	0	0	0	0	0	1	0	0	0	0	0	0	0	0	0
ZNF623	9831	symbol	H. sapiens	9831	H. sapiens	ZNF623	zinc finger protein 623	GO:0006357 regulation of transcription by RNA polymerase II;GO:0006366 transcription by RNA polymerase II;GO:0006355 regulation of transcription, DNA-templated		Transcription factors/Zinc-coordinating DNA-binding domains	Nucleus(Approved)				0	0	0	0	0	0	0	0	0	0	0	0	0	0	0	0	0	0	0	0
SLC1A1	6505	symbol	H. sapiens	6505	H. sapiens	SLC1A1	solute carrier family 1 member 1	GO:0140009 L-aspartate import across plasma membrane;GO:1903712 cysteine transmembrane transport;GO:0070779 D-aspartate import across plasma membrane		Transporters/Electrochemical Potential-driven transporters		L-Aspartic Acid (Sodium:dicarboxylate symporter activity);L-Glutamic Acid (Sodium:dicarboxylate symporter activity)		(M5906)HALLMARK ESTROGEN RESPONSE EARLY	0	0	0	0	0	0	0	0	0	0	0	0	0	0	0	0	0	0	0	0
RPL26L1	51121	symbol	H. sapiens	51121	H. sapiens	RPL26L1	ribosomal protein L26 like 1	GO:0042273 ribosomal large subunit biogenesis;GO:0002181 cytoplasmic translation;GO:0042254 ribosome biogenesis		Ribosomal proteins	Cytosol;Endoplasmic reticulum;Nucleoli(Supported)	Alpha-Hydroxy-Beta-Phenyl-Propionic Acid (Structural constituent of ribosome);Anisomycin (Structural constituent of ribosome);Puromycin (Structural constituent of ribosome)			0	0	0	0	1	0	0	0	0	0	0	0	0	0	0	0	0	0	0	0
GPRC5A	9052	symbol	H. sapiens	9052	H. sapiens	GPRC5A	G protein-coupled receptor class C group 5 member A	GO:0007175 negative regulation of epidermal growth factor-activated receptor activity;GO:0007176 regulation of epidermal growth factor-activated receptor activity;GO:0061099 negative regulation of protein tyrosine kinase activity		G-protein coupled receptors/GPCRs excl olfactory receptors	Plasma membrane;Vesicles(Enhanced)	Tretinoin (G-protein coupled receptor activity)			0	0	1	0	0	0	0	0	0	0	0	1	0	0	0	0	0	0	0	0
LOC101928093	101928093	Gene_ID	H. sapiens	101928093	H. sapiens	LOC101928093	uncharacterized LOC101928093								0	0	0	0	0	0	0	0	0	0	0	0	0	0	0	0	0	0	0	0
CRADD	8738	symbol	H. sapiens	8738	H. sapiens	CRADD	CASP2 and RIPK1 domain containing adaptor with death domain	GO:0006977 DNA damage response, signal transduction by p53 class mediator resulting in cell cycle arrest;GO:0072431 signal transduction involved in mitotic G1 DNA damage checkpoint;GO:0031571 mitotic G1 DNA damage checkpoint			Cytosol;Nucleus(Approved)		(M197)PID HIV NEF PATHWAY; (M144)PID CERAMIDE PATHWAY; (M220)PID CASPASE PATHWAY		0	0	0	0	0	0	0	0	0	0	0	0	0	0	0	0	1	0	0	0
GIMAP1-GIMAP5	100527949	symbol	H. sapiens	100527949	H. sapiens	GIMAP1-GIMAP5	GIMAP1-GIMAP5 readthrough				Endoplasmic reticulum(Supported)				0	0	0	0	0	0	0	0	0	0	0	0	0	0	0	0	0	0	0	0
WNT9A	7483	symbol	H. sapiens	7483	H. sapiens	WNT9A	Wnt family member 9A	GO:0061072 iris morphogenesis;GO:0061303 cornea development in camera-type eye;GO:0032331 negative regulation of chondrocyte differentiation					(M5493)WNT SIGNALING; (M5883)NABA SECRETED FACTORS; (M5885)NABA MATRISOME ASSOCIATED		0	0	0	0	0	0	0	0	0	0	0	0	1	0	0	0	0	0	0	0
ASH2L	9070	symbol	H. sapiens	9070	H. sapiens	ASH2L	ASH2 like, histone lysine methyltransferase complex subunit	GO:0045652 regulation of megakaryocyte differentiation;GO:1904837 beta-catenin-TCF complex assembly;GO:0051568 histone H3-K4 methylation			Nucleoplasm;Plasma membrane(Supported)				0	0	0	0	0	0	0	0	0	0	0	0	0	0	0	0	0	0	0	0
SHISA5	51246	symbol	H. sapiens	51246	H. sapiens	SHISA5	shisa family member 5	GO:0042771 intrinsic apoptotic signaling pathway in response to DNA damage by p53 class mediator;GO:0072332 intrinsic apoptotic signaling pathway by p53 class mediator;GO:0008630 intrinsic apoptotic signaling pathway in response to DNA damage							0	0	0	0	0	0	0	0	0	0	0	0	0	0	0	0	0	0	0	0
CDKN2B	1030	symbol	H. sapiens	1030	H. sapiens	CDKN2B	cyclin dependent kinase inhibitor 2B	GO:0045736 negative regulation of cyclin-dependent protein serine/threonine kinase activity;GO:0030511 positive regulation of transforming growth factor beta receptor signaling pathway;GO:1904030 negative regulation of cyclin-dependent protein kinase activity			Nucleoplasm(Approved)		(M254)PID MYC REPRESS PATHWAY; (M2)PID SMAD2 3NUCLEAR PATHWAY	(M5941)HALLMARK UV RESPONSE UP; (M5939)HALLMARK P53 PATHWAY	0	0	1	0	0	0	0	0	0	0	0	1	0	0	0	0	0	1	0	0
GPR182	11318	symbol	H. sapiens	11318	H. sapiens	GPR182	G protein-coupled receptor 182	GO:0007186 G protein-coupled receptor signaling pathway;GO:0007166 cell surface receptor signaling pathway;GO:0007165 signal transduction		G-protein coupled receptors/GPCRs excl olfactory receptors				(M5951)HALLMARK SPERMATOGENESIS	0	0	0	0	0	0	0	0	0	0	0	0	0	0	0	0	0	0	0	0
ACOX2	8309	symbol	H. sapiens	8309	H. sapiens	ACOX2	acyl-CoA oxidase 2	GO:0033540 fatty acid beta-oxidation using acyl-CoA oxidase;GO:0006699 bile acid biosynthetic process;GO:0006625 protein targeting to peroxisome		Enzymes/ENZYME proteins/Oxidoreductases	Vesicles(Supported)Cytosol(Approved)			(M5946)HALLMARK COAGULATION; (M5934)HALLMARK XENOBIOTIC METABOLISM; (M5907)HALLMARK ESTROGEN RESPONSE LATE	0	0	0	0	0	0	0	0	0	0	0	0	0	0	0	0	0	0	0	0
SS18L2	51188	symbol	H. sapiens	51188	H. sapiens	SS18L2	SS18 like 2	GO:0050775 positive regulation of dendrite morphogenesis;GO:1900006 positive regulation of dendrite development;GO:0048814 regulation of dendrite morphogenesis			Mitochondria;Nucleoli;Nucleus(Approved)				0	0	0	0	1	0	0	0	0	0	0	0	0	0	0	0	0	0	0	0
DAGLA	747	symbol	H. sapiens	747	H. sapiens	DAGLA	diacylglycerol lipase alpha	GO:0046340 diacylglycerol catabolic process;GO:0098921 retrograde trans-synaptic signaling by endocannabinoid;GO:0098920 retrograde trans-synaptic signaling by lipid					(M266)PID NCADHERIN PATHWAY		0	0	0	0	0	0	0	0	0	0	0	0	0	0	1	0	0	0	0	0
CDC16	8881	symbol	H. sapiens	8881	H. sapiens	CDC16	cell division cycle 16	GO:0031145 anaphase-promoting complex-dependent catabolic process;GO:0070979 protein K11-linked ubiquitination;GO:0043161 proteasome-mediated ubiquitin-dependent protein catabolic process							0	0	0	0	0	0	0	0	0	0	0	0	0	0	0	0	0	0	0	0
SPAG8	26206	symbol	H. sapiens	26206	H. sapiens	SPAG8	sperm associated antigen 8	GO:0007338 single fertilization;GO:0009566 fertilization;GO:0007283 spermatogenesis							0	0	0	0	0	0	0	0	0	0	0	0	0	0	0	0	0	0	0	0
SSU72	29101	symbol	H. sapiens	29101	H. sapiens	SSU72	SSU72 homolog, RNA polymerase II CTD phosphatase	GO:0070940 dephosphorylation of RNA polymerase II C-terminal domain;GO:0006369 termination of RNA polymerase II transcription;GO:0006378 mRNA polyadenylation		Enzymes/ENZYME proteins/Hydrolases	Cytosol;Nucleoplasm(Approved)				0	0	0	0	0	0	0	0	0	0	0	0	0	0	0	0	0	0	0	0
OVCA2	124641	symbol	H. sapiens	124641	H. sapiens	OVCA2	OVCA2 serine hydrolase domain containing	GO:0032526 response to retinoic acid;GO:0001101 response to acid chemical;GO:0033993 response to lipid			Cytosol;Nucleoplasm(Supported)				0	0	0	0	0	0	0	0	0	0	0	0	0	0	0	0	0	0	0	0
SDCBP2	27111	symbol	H. sapiens	27111	H. sapiens	SDCBP2	syndecan binding protein 2	GO:0046907 intracellular transport;GO:0008283 cell proliferation;GO:0007399 nervous system development			Cytosol;Vesicles(Approved)				0	0	0	0	0	0	0	0	0	0	0	0	0	0	0	0	0	0	0	0
GPD1	2819	symbol	H. sapiens	2819	H. sapiens	GPD1	glycerol-3-phosphate dehydrogenase 1	GO:0006127 glycerophosphate shuttle;GO:0045821 positive regulation of glycolytic process;GO:2001171 positive regulation of ATP biosynthetic process		Enzymes/ENZYME proteins/Oxidoreductases		NADH (Nad binding)		(M5935)HALLMARK FATTY ACID METABOLISM	0	0	0	0	0	0	0	0	0	0	0	0	0	0	0	1	0	0	0	0
CDC25C	995	symbol	H. sapiens	995	H. sapiens	CDC25C	cell division cycle 25C	GO:0006977 DNA damage response, signal transduction by p53 class mediator resulting in cell cycle arrest;GO:0110032 positive regulation of G2/MI transition of meiotic cell cycle;GO:0072431 signal transduction involved in mitotic G1 DNA damage checkpoint		Enzymes/ENZYME proteins/Hydrolases	Nuclear speckles(Supported)		(M84)PID ATM PATHWAY; (M46)PID ATR PATHWAY; (M129)PID PLK1 PATHWAY		0	0	0	0	0	0	0	0	0	1	0	1	0	0	0	0	0	0	0	0
SFTPB	6439	symbol	H. sapiens	6439	H. sapiens	SFTPB	surfactant protein B	GO:0007585 respiratory gaseous exchange;GO:0006665 sphingolipid metabolic process;GO:0006643 membrane lipid metabolic process					(M5880)NABA ECM AFFILIATED; (M5885)NABA MATRISOME ASSOCIATED; (M5889)NABA MATRISOME		0	0	0	0	0	0	0	0	0	0	0	0	1	0	0	0	0	0	0	0
MFSD2B	388931	symbol	H. sapiens	388931	H. sapiens	MFSD2B	major facilitator superfamily domain containing 2B	GO:0008643 carbohydrate transport;GO:0006869 lipid transport;GO:0010876 lipid localization							0	0	0	0	0	0	0	0	0	0	0	0	0	0	0	0	0	0	0	0
TCTN2	79867	symbol	H. sapiens	79867	H. sapiens	TCTN2	tectonic family member 2	GO:1904491 protein localization to ciliary transition zone;GO:0097711 ciliary basal body-plasma membrane docking;GO:0061512 protein localization to cilium			Golgi apparatus;Vesicles(Approved)				0	0	0	0	0	0	0	0	0	0	0	0	0	0	0	0	0	0	0	0
FAM32A	26017	symbol	H. sapiens	26017	H. sapiens	FAM32A	family with sequence similarity 32 member A	GO:0006915 apoptotic process;GO:0012501 programmed cell death;GO:0008219 cell death			Nucleoli;Nucleus(Supported)				0	0	0	0	0	0	0	0	0	0	0	0	0	0	0	0	0	0	0	0
RAP2A	5911	symbol	H. sapiens	5911	H. sapiens	RAP2A	RAP2A, member of RAS oncogene family	GO:0045198 establishment of epithelial cell apical/basal polarity;GO:0035089 establishment of apical/basal cell polarity;GO:0031954 positive regulation of protein autophosphorylation				Guanosine-5'-Triphosphate (Gtpase activity);Guanosine-5'-Diphosphate (Gtpase activity)			1	0	1	0	1	0	1	0	0	1	0	0	0	0	0	0	0	0	0	0
ZNF655	79027	symbol	H. sapiens	79027	H. sapiens	ZNF655	zinc finger protein 655	GO:2000134 negative regulation of G1/S transition of mitotic cell cycle;GO:1902807 negative regulation of cell cycle G1/S phase transition;GO:2000045 regulation of G1/S transition of mitotic cell cycle		Transcription factors/Zinc-coordinating DNA-binding domains	Nucleoplasm;Plasma membrane(Supported)				0	0	0	0	0	0	0	0	0	0	0	0	0	0	0	0	0	0	0	0
DNAL4	10126	symbol	H. sapiens	10126	H. sapiens	DNAL4	dynein axonemal light chain 4	GO:2000582 positive regulation of ATP-dependent microtubule motor activity, plus-end-directed;GO:2000580 regulation of ATP-dependent microtubule motor activity, plus-end-directed;GO:2000576 positive regulation of microtubule motor activity			Centrosome;Cytosol;Nucleoli;Nucleus(Approved)				0	0	0	0	0	0	0	0	0	0	0	0	0	0	0	0	1	0	0	0
THAP11	57215	symbol	H. sapiens	57215	H. sapiens	THAP11	THAP domain containing 11	GO:0000122 negative regulation of transcription by RNA polymerase II;GO:0045892 negative regulation of transcription, DNA-templated;GO:1903507 negative regulation of nucleic acid-templated transcription		Transcription factors/Zinc-coordinating DNA-binding domains	Cytokinetic bridge;Nucleoplasm(Enhanced)				0	0	0	0	0	0	0	0	0	0	0	0	0	0	0	0	0	0	0	0
MST1	4485	symbol	H. sapiens	4485	H. sapiens	MST1	macrophage stimulating 1	GO:0033601 positive regulation of mammary gland epithelial cell proliferation;GO:0045721 negative regulation of gluconeogenesis;GO:0010758 regulation of macrophage chemotaxis					(M159)PID AMB2 NEUTROPHILS PATHWAY; (M239)PID A6B1 A6B4 INTEGRIN PATHWAY; (M136)PID FOXO PATHWAY	(M5946)HALLMARK COAGULATION	0	0	0	0	1	0	0	0	0	0	0	1	1	0	0	0	0	0	0	0
EGFL7	51162	symbol	H. sapiens	51162	H. sapiens	EGFL7	EGF like domain multiple 7	GO:0001570 vasculogenesis;GO:0045746 negative regulation of Notch signaling pathway;GO:0001938 positive regulation of endothelial cell proliferation					(M5883)NABA SECRETED FACTORS; (M5885)NABA MATRISOME ASSOCIATED; (M5889)NABA MATRISOME		0	0	0	0	0	0	0	1	0	0	0	0	0	0	0	0	0	0	0	0
WDR81	124997	symbol	H. sapiens	124997	H. sapiens	WDR81	WD repeat domain 81	GO:0035973 aggrephagy;GO:0043551 regulation of phosphatidylinositol 3-kinase activity;GO:0045022 early endosome to late endosome transport			Nucleoplasm(Approved)				0	0	1	0	0	0	0	0	0	0	0	0	0	0	0	0	0	0	0	0
SMARCA2	6595	symbol	H. sapiens	6595	H. sapiens	SMARCA2	SWI/SNF related, matrix associated, actin dependent regulator of chromatin, subfamily a, member 2	GO:0007286 spermatid development;GO:0048515 spermatid differentiation;GO:0043044 ATP-dependent chromatin remodeling			Nucleoplasm(Supported)Intermediate filaments;Vesicles(Uncertain)		(M151)PID AR TF PATHWAY; (M40)PID E2F PATHWAY; (M195)PID CMYB PATHWAY		0	1	0	0	0	0	0	0	0	0	0	0	1	0	0	0	0	0	0	0
RAD54L2	23132	symbol	H. sapiens	23132	H. sapiens	RAD54L2	RAD54 like 2	GO:0032508 DNA duplex unwinding;GO:0032392 DNA geometric change;GO:0071103 DNA conformation change		Enzymes/ENZYME proteins/Hydrolases	Nucleus(Supported)Cytosol(Approved)				0	0	0	0	0	0	0	0	0	0	0	0	0	0	0	0	0	0	0	0
HMG20A	10363	symbol	H. sapiens	10363	H. sapiens	HMG20A	high mobility group 20A	GO:0033234 negative regulation of protein sumoylation;GO:0033233 regulation of protein sumoylation;GO:1903321 negative regulation of protein modification by small protein conjugation or removal		Transcription factors/Other all-alpha-helical DNA-binding domains	Nucleus(Approved)				0	0	1	0	1	0	0	0	0	0	0	0	1	0	0	0	0	0	0	0
MTAP	4507	symbol	H. sapiens	4507	H. sapiens	MTAP	methylthioadenosine phosphorylase	GO:0006738 nicotinamide riboside catabolic process;GO:0019509 L-methionine salvage from methylthioadenosine;GO:0070638 pyridine nucleoside catabolic process		Enzymes/ENZYME proteins/Transferases	Cytosol(Supported)	Adenine (S-methyl-5-thioadenosine phosphorylase activity);(1s)-1-(9-Deazaadenin-9-Yl)-1,4,5-Trideoxy-1,4-Imino-5-Methylthio-D-Ribitol (S-methyl-5-thioadenosine phosphorylase activity);Formycin (S-methyl-5-thioadenosine phosphorylase activity);5'-Deoxy-5'-Methylthioadenosine (S-methyl-5-thioadenosine phosphorylase activity);5'-Deoxy-5'-(Methylthio)-Tubercidin (S-methyl-5-thioadenosine phosphorylas…			0	0	0	0	0	0	0	0	0	0	0	0	0	0	0	1	0	0	0	0
NPHP1	4867	symbol	H. sapiens	4867	H. sapiens	NPHP1	nephrocystin 1	GO:1903348 positive regulation of bicellular tight junction assembly;GO:2000810 regulation of bicellular tight junction assembly;GO:0070830 bicellular tight junction assembly			Vesicles(Uncertain)			(M5951)HALLMARK SPERMATOGENESIS	1	0	0	0	0	0	0	0	0	0	0	0	0	0	0	0	0	0	0	1
MT1E	4493	symbol	H. sapiens	4493	H. sapiens	MT1E	metallothionein 1E	GO:0010273 detoxification of copper ion;GO:0006882 cellular zinc ion homeostasis;GO:1990169 stress response to copper ion			Nucleoplasm(Approved)			(M5942)HALLMARK UV RESPONSE DN; (M5891)HALLMARK HYPOXIA	0	1	0	0	0	0	0	0	0	0	0	0	1	0	0	0	0	0	0	0
C19orf70	125988	gene_synonym	H. sapiens	125988	H. sapiens	MICOS13	mitochondrial contact site and cristae organizing system subunit 13	GO:0042407 cristae formation;GO:0007007 inner mitochondrial membrane organization;GO:0007006 mitochondrial membrane organization			Mitochondria(Supported)Nucleoplasm(Uncertain)				0	0	0	0	0	0	0	0	0	0	0	0	0	0	0	0	0	0	0	0
LRRFIP2	9209	symbol	H. sapiens	9209	H. sapiens	LRRFIP2	LRR binding FLII interacting protein 2	GO:0016055 Wnt signaling pathway;GO:0198738 cell-cell signaling by wnt;GO:1905114 cell surface receptor signaling pathway involved in cell-cell signaling		Transcription factors/Yet undefined DNA-binding domains	Actin filaments;Plasma membrane(Approved)				0	0	0	0	0	0	0	0	0	0	0	0	0	0	0	0	0	0	0	0
SLC26A6	65010	symbol	H. sapiens	65010	H. sapiens	SLC26A6	solute carrier family 26 member 6	GO:2001150 positive regulation of dipeptide transmembrane transport;GO:2000880 positive regulation of dipeptide transport;GO:2001148 regulation of dipeptide transmembrane transport		Transporters/Electrochemical Potential-driven transporters	Cytosol(Uncertain)				0	0	0	0	0	0	0	0	0	0	0	0	0	0	0	0	0	0	0	0
BAP1	8314	symbol	H. sapiens	8314	H. sapiens	BAP1	BRCA1 associated protein 1	GO:0035522 monoubiquitinated histone H2A deubiquitination;GO:0061519 macrophage homeostasis;GO:1903955 positive regulation of protein targeting to mitochondrion		Enzymes/{ENZYME proteins/Hydrolases,Peptidases/Cysteine-type peptidases}	Nucleoplasm(Enhanced)Cytosol(Supported)				1	1	0	0	0	0	0	0	0	0	1	0	0	0	0	0	0	0	0	0
MAGI1	9223	symbol	H. sapiens	9223	H. sapiens	MAGI1	membrane associated guanylate kinase, WW and PDZ domain containing 1	GO:0007155 cell adhesion;GO:0022610 biological adhesion;GO:0065003 protein-containing complex assembly			Cell Junctions;Nucleoplasm(Enhanced)				0	0	0	0	0	0	0	0	0	0	0	0	0	0	0	0	0	0	0	0
TLCD2	727910	symbol	H. sapiens	727910	H. sapiens	TLCD2	TLC domain containing 2	GO:0055091 phospholipid homeostasis;GO:0071709 membrane assembly;GO:0055081 anion homeostasis			Nucleoli;Vesicles(Approved)				0	0	0	0	0	0	0	0	0	0	0	0	0	0	0	0	0	0	1	0
COMT	1312	symbol	H. sapiens	1312	H. sapiens	COMT	catechol-O-methyltransferase	GO:0050668 positive regulation of homocysteine metabolic process;GO:0031337 positive regulation of sulfur amino acid metabolic process;GO:0050666 regulation of homocysteine metabolic process		Enzymes/ENZYME proteins/Transferases	Endoplasmic reticulum;Vesicles(Approved)	S-Adenosylmethionine (O-methyltransferase activity);Tolcapone (O-methyltransferase activity);Entacapone (O-methyltransferase activity);3,5-Dinitrocatechol (O-methyltransferase activity);2-Methoxyestradiol (O-methyltransferase activity);BIA (O-methyltransferase activity);N-{3-[5-(6-Amino-Purin-9-Yl)-3,4-Dihydroxy-Tetrahydro-Furan-2-Yl]-Allyl}-2,3-Dihydroxy-5-Nitro-Benzamide (O-methyltransferase ac…		(M5934)HALLMARK XENOBIOTIC METABOLISM	0	0	0	0	0	0	0	0	0	0	0	0	0	0	0	0	0	0	0	0
PDGFB	5155	symbol	H. sapiens	5155	H. sapiens	PDGFB	platelet derived growth factor subunit B	GO:0072255 metanephric glomerular mesangial cell development;GO:0035793 positive regulation of metanephric mesenchymal cell migration by platelet-derived growth factor receptor-beta signaling pathway;GO:0072254 metanephric glomerular mesangial cell differentiation		RAS pathway related proteins	Vesicles(Approved)		(M103)PID S1P S1P1 PATHWAY; (M55)PID S1P S1P3 PATHWAY; (M72)PID NECTIN PATHWAY	(M5946)HALLMARK COAGULATION; (M5921)HALLMARK COMPLEMENT; (M5891)HALLMARK HYPOXIA	1	0	1	1	1	1	0	1	0	0	0	1	1	1	1	0	0	1	0	0
IL4	3565	symbol	H. sapiens	3565	H. sapiens	IL4	interleukin 4	GO:0048295 positive regulation of isotype switching to IgE isotypes;GO:0048304 positive regulation of isotype switching to IgG isotypes;GO:0048293 regulation of isotype switching to IgE isotypes					(M9378)ST INTERLEUKIN 4 PATHWAY; (M235)PID TCR CALCIUM PATHWAY; (M234)PID IL2 STAT5 PATHWAY	(M5923)HALLMARK PI3K AKT MTOR SIGNALING; (M5950)HALLMARK ALLOGRAFT REJECTION	0	0	0	0	0	1	1	1	0	0	0	1	1	0	0	0	0	0	0	0
TIGD5	84948	symbol	H. sapiens	84948	H. sapiens	TIGD5	tigger transposable element derived 5	GO:0000147 actin cortical patch assembly;GO:0051666 actin cortical patch localization;GO:0044396 actin cortical patch organization							1	0	0	0	0	0	0	0	0	0	0	0	0	0	0	0	0	0	0	0
ABLIM3	22885	symbol	H. sapiens	22885	H. sapiens	ABLIM3	actin binding LIM protein family member 3	GO:1903955 positive regulation of protein targeting to mitochondrion;GO:1903214 regulation of protein targeting to mitochondrion;GO:1903749 positive regulation of establishment of protein localization to mitochondrion			Cell Junctions;Nucleoplasm;Plasma membrane(Approved)				1	0	0	0	1	0	0	0	0	0	1	0	0	0	0	0	0	0	0	0
PCDH12	51294	symbol	H. sapiens	51294	H. sapiens	PCDH12	protocadherin 12	GO:0060711 labyrinthine layer development;GO:0016339 calcium-dependent cell-cell adhesion via plasma membrane cell adhesion molecules;GO:0005977 glycogen metabolic process							0	0	0	0	0	0	0	0	0	0	0	0	0	0	0	0	0	0	0	0
NME6	10201	symbol	H. sapiens	10201	H. sapiens	NME6	NME/NM23 nucleoside diphosphate kinase 6	GO:0006183 GTP biosynthetic process;GO:0006228 UTP biosynthetic process;GO:0006241 CTP biosynthetic process		Enzymes/ENZYME proteins/Transferases	Vesicles(Approved)				0	1	0	0	0	0	0	0	0	0	0	0	1	0	0	1	0	0	0	0
SMAD3	4088	symbol	H. sapiens	4088	H. sapiens	SMAD3	SMAD family member 3	GO:0019049 evasion or tolerance of host defenses by virus;GO:0097296 activation of cysteine-type endopeptidase activity involved in apoptotic signaling pathway;GO:0044415 evasion or tolerance of host defenses		Transcription factors	Cytosol;Nucleoplasm(Enhanced)		(M228)PID SMAD2 3PATHWAY; (M286)PID TGFBR PATHWAY; (M254)PID MYC REPRESS PATHWAY	(M5896)HALLMARK TGF BETA SIGNALING; (M5942)HALLMARK UV RESPONSE DN; (M5890)HALLMARK TNFA SIGNALING VIA NFKB	1	1	0	1	1	1	0	0	0	0	1	0	1	1	0	0	1	1	0	1
HIF3A	64344	symbol	H. sapiens	64344	H. sapiens	HIF3A	hypoxia inducible factor 3 subunit alpha	GO:0061418 regulation of transcription from RNA polymerase II promoter in response to hypoxia;GO:0043618 regulation of transcription from RNA polymerase II promoter in response to stress;GO:0071456 cellular response to hypoxia		Transcription factors/Basic domains	Cytosol;Nucleoplasm(Supported)Plasma membrane(Approved)		(M180)PID HIF1A PATHWAY		0	0	0	0	0	0	0	1	0	0	0	0	0	0	0	0	0	0	0	0
SASH1	23328	symbol	H. sapiens	23328	H. sapiens	SASH1	SAM and SH3 domain containing 1	GO:0031666 positive regulation of lipopolysaccharide-mediated signaling pathway;GO:0031664 regulation of lipopolysaccharide-mediated signaling pathway;GO:1900044 regulation of protein K63-linked ubiquitination			Cytosol;Nucleoplasm(Approved)				0	0	1	1	0	0	0	1	0	0	0	1	0	0	0	0	0	0	0	0
MKLN1	4289	symbol	H. sapiens	4289	H. sapiens	MKLN1	muskelin 1	GO:0002090 regulation of receptor internalization;GO:0048259 regulation of receptor-mediated endocytosis;GO:0031623 receptor internalization			Cytosol;Plasma membrane;Vesicles(Approved)				1	0	0	0	1	1	0	0	0	0	0	0	0	0	0	0	0	0	0	0
MON1A	84315	symbol	H. sapiens	84315	H. sapiens	MON1A	MON1 homolog A, secretory trafficking associated	GO:0006623 protein targeting to vacuole;GO:0072666 establishment of protein localization to vacuole;GO:0072665 protein localization to vacuole			Cytosol(Approved)				0	0	0	0	0	0	0	0	0	0	0	0	0	0	0	0	0	0	0	0
ARHGEF3	50650	symbol	H. sapiens	50650	H. sapiens	ARHGEF3	Rho guanine nucleotide exchange factor 3	GO:0035023 regulation of Rho protein signal transduction;GO:0007266 Rho protein signal transduction;GO:0046578 regulation of Ras protein signal transduction			Cytosol(Approved)		(M68)PID RHOA REG PATHWAY	(M5893)HALLMARK MITOTIC SPINDLE	0	0	0	0	0	0	0	0	0	1	0	0	0	0	0	0	0	0	0	0
FAXDC2	10826	symbol	H. sapiens	10826	H. sapiens	FAXDC2	fatty acid hydroxylase domain containing 2	GO:0016126 sterol biosynthetic process;GO:0016125 sterol metabolic process;GO:0006694 steroid biosynthetic process							0	0	0	0	0	0	0	0	0	0	0	0	0	0	0	0	0	0	0	0
LDB2	9079	symbol	H. sapiens	9079	H. sapiens	LDB2	LIM domain binding 2	GO:0010669 epithelial structure maintenance;GO:0001942 hair follicle development;GO:0035019 somatic stem cell population maintenance			Nucleoli;Nucleus(Supported)Plasma membrane(Approved)				1	0	0	0	0	0	0	0	0	0	0	0	0	0	0	0	0	0	0	0
PLPBP	11212	symbol	H. sapiens	11212	H. sapiens	PLPBP	pyridoxal phosphate binding protein	GO:0008150 biological_process			Cytosol(Approved)	Pyridoxal Phosphate (Pyridoxal phosphate binding);L-Proline (Pyridoxal phosphate binding)			0	0	0	0	0	0	0	0	0	0	0	0	0	0	0	0	0	0	0	0
LUZP1	7798	symbol	H. sapiens	7798	H. sapiens	LUZP1	leucine zipper protein 1	GO:0021503 neural fold bending;GO:0001842 neural fold formation;GO:0014020 primary neural tube formation			Actin filaments;Cytosol;Vesicles(Uncertain)				0	0	0	0	0	0	0	1	0	0	0	0	0	0	0	0	0	0	0	0
DDX31	64794	symbol	H. sapiens	64794	H. sapiens	DDX31	DEAD-box helicase 31	GO:0042254 ribosome biogenesis;GO:0022613 ribonucleoprotein complex biogenesis;GO:0044085 cellular component biogenesis		Enzymes/ENZYME proteins/Hydrolases	Nucleoli(Supported)Golgi apparatus;Vesicles(Approved)				0	0	0	0	0	0	0	0	0	0	0	0	0	0	0	0	0	0	0	0
GTF3C4	9329	symbol	H. sapiens	9329	H. sapiens	GTF3C4	general transcription factor IIIC subunit 4	GO:0042791 5S class rRNA transcription by RNA polymerase III;GO:0042797 tRNA transcription by RNA polymerase III;GO:0009304 tRNA transcription		Enzymes/ENZYME proteins/Transferases	Nucleus(Supported)				0	0	0	0	0	0	0	0	0	0	0	0	0	0	0	0	0	0	0	0
NAV2	89797	symbol	H. sapiens	89797	H. sapiens	NAV2	neuron navigator 2	GO:0021564 vagus nerve development;GO:0003025 regulation of systemic arterial blood pressure by baroreceptor feedback;GO:0021563 glossopharyngeal nerve development		Enzymes/ENZYME proteins/Hydrolases	Nucleoplasm(Supported)			(M5909)HALLMARK MYOGENESIS; (M5906)HALLMARK ESTROGEN RESPONSE EARLY	0	0	0	0	0	0	0	0	0	0	0	0	0	0	0	0	0	0	0	0
MYL6	4637	symbol	H. sapiens	4637	H. sapiens	MYL6	myosin light chain 6	GO:0030049 muscle filament sliding;GO:0033275 actin-myosin filament sliding;GO:0070252 actin-mediated cell contraction							1	0	0	0	1	0	0	0	1	1	0	0	0	0	0	0	0	0	0	0
EMC8	10328	symbol	H. sapiens	10328	H. sapiens	EMC8	ER membrane protein complex subunit 8				Cytosol(Supported)				0	0	0	0	0	0	0	0	0	0	0	0	0	0	0	0	0	0	0	0
INPP5K	51763	symbol	H. sapiens	51763	H. sapiens	INPP5K	inositol polyphosphate-5-phosphatase K	GO:2001153 positive regulation of renal water transport;GO:2001151 regulation of renal water transport;GO:0045869 negative regulation of single stranded viral RNA replication via double stranded DNA intermediate		Enzymes/ENZYME proteins/Hydrolases					1	0	1	0	0	0	0	0	0	0	1	1	0	1	0	0	0	1	0	0
RGCC	28984	symbol	H. sapiens	28984	H. sapiens	RGCC	regulator of cell cycle	GO:0006977 DNA damage response, signal transduction by p53 class mediator resulting in cell cycle arrest;GO:0072431 signal transduction involved in mitotic G1 DNA damage checkpoint;GO:0003331 positive regulation of extracellular matrix constituent secretion			Nucleoli;Nucleus(Supported)		(M145)PID P53 DOWNSTREAM PATHWAY		1	0	0	0	0	1	1	1	0	0	1	1	0	0	0	0	0	0	0	0
ZNF76	7629	symbol	H. sapiens	7629	H. sapiens	ZNF76	zinc finger protein 76	GO:0006359 regulation of transcription by RNA polymerase III;GO:0006383 transcription by RNA polymerase III;GO:0045944 positive regulation of transcription by RNA polymerase II		Transcription factors/Zinc-coordinating DNA-binding domains	Cytosol;Nucleoplasm(Approved)				0	0	0	0	0	0	0	0	0	0	0	0	0	0	0	0	0	0	0	0
TGFBR3	7049	symbol	H. sapiens	7049	H. sapiens	TGFBR3	transforming growth factor beta receptor 3	GO:0060939 epicardium-derived cardiac fibroblast cell development;GO:0003150 muscular septum morphogenesis;GO:0003223 ventricular compact myocardium morphogenesis			Cytosol(Uncertain)		(M286)PID TGFBR PATHWAY	(M5942)HALLMARK UV RESPONSE DN; (M5902)HALLMARK APOPTOSIS; (M5930)HALLMARK EPITHELIAL MESENCHYMAL TRANSITION	0	1	1	0	0	0	1	1	0	0	0	0	1	0	0	0	0	1	0	0
PLAC8	51316	symbol	H. sapiens	51316	H. sapiens	PLAC8	placenta associated 8	GO:0040015 negative regulation of multicellular organism growth;GO:0120162 positive regulation of cold-induced thermogenesis;GO:0043312 neutrophil degranulation			Cytosol(Approved)			(M5891)HALLMARK HYPOXIA	0	1	0	0	0	0	0	0	0	0	0	0	1	0	0	0	0	0	0	0
MORN3	283385	symbol	H. sapiens	283385	H. sapiens	MORN3	MORN repeat containing 3				Nucleoplasm(Approved)				0	0	0	0	0	0	0	0	0	0	0	0	0	0	0	0	0	0	0	0
CYB561D2	11068	symbol	H. sapiens	11068	H. sapiens	CYB561D2	cytochrome b561 family member D2	GO:0055114 oxidation-reduction process;GO:0008152 metabolic process;GO:0008150 biological_process							0	0	0	0	0	0	0	0	0	0	0	0	0	0	0	0	0	0	0	0
TRDMT1	1787	symbol	H. sapiens	1787	H. sapiens	TRDMT1	tRNA aspartic acid methyltransferase 1	GO:0001975 response to amphetamine;GO:0030488 tRNA methylation;GO:0014075 response to amine		Enzymes/ENZYME proteins/Transferases	Centrosome;Nucleoli;Nucleus(Approved)	Pentamidine (Trna methyltransferase activity);S-Adenosyl-L-Homocysteine (Trna methyltransferase activity);Glycerol (Trna methyltransferase activity)			0	0	0	0	0	0	0	0	0	0	0	0	0	0	0	0	0	0	0	0
RTN4	57142	symbol	H. sapiens	57142	H. sapiens	RTN4	reticulon 4	GO:0034165 positive regulation of toll-like receptor 9 signaling pathway;GO:1905580 positive regulation of ERBB3 signaling pathway;GO:0034163 regulation of toll-like receptor 9 signaling pathway			Endoplasmic reticulum(Enhanced)		(M153)PID P75 NTR PATHWAY		0	1	0	1	1	0	0	1	0	1	1	0	1	0	0	0	0	0	1	0
XPO4	64328	symbol	H. sapiens	64328	H. sapiens	XPO4	exportin 4	GO:0046827 positive regulation of protein export from nucleus;GO:0046825 regulation of protein export from nucleus;GO:0046824 positive regulation of nucleocytoplasmic transport		Transporters/Transporter channels and pores	Cytosol;Nucleoplasm(Supported)				0	0	0	0	0	0	0	0	0	0	1	0	0	0	0	0	0	0	0	0
MYL3	4634	symbol	H. sapiens	4634	H. sapiens	MYL3	myosin light chain 3	GO:0030049 muscle filament sliding;GO:0055010 ventricular cardiac muscle tissue morphogenesis;GO:0002026 regulation of the force of heart contraction			Mitochondria;Nucleoli(Approved)			(M5909)HALLMARK MYOGENESIS	1	0	0	0	0	0	0	0	1	0	0	0	0	0	0	0	1	0	0	0
DIS3L	115752	symbol	H. sapiens	115752	H. sapiens	DIS3L	DIS3 like exosome 3'-5' exoribonuclease	GO:0016075 rRNA catabolic process;GO:0034661 ncRNA catabolic process;GO:0090503 RNA phosphodiester bond hydrolysis, exonucleolytic			Centrosome;Cytosol;Plasma membrane(Approved)				0	0	0	0	0	0	0	0	0	0	0	0	0	0	0	0	0	0	0	0
MED26	9441	symbol	H. sapiens	9441	H. sapiens	MED26	mediator complex subunit 26	GO:0006367 transcription initiation from RNA polymerase II promoter;GO:0006352 DNA-templated transcription, initiation;GO:1903508 positive regulation of nucleic acid-templated transcription			Cytosol;Nucleoplasm;Vesicles(Approved)				0	0	0	0	0	0	0	0	0	0	0	0	0	0	0	0	0	0	0	0
SEMA3B	7869	symbol	H. sapiens	7869	H. sapiens	SEMA3B	semaphorin 3B	GO:0048843 negative regulation of axon extension involved in axon guidance;GO:0061643 chemorepulsion of axon;GO:0048841 regulation of axon extension involved in axon guidance					(M5880)NABA ECM AFFILIATED; (M5885)NABA MATRISOME ASSOCIATED; (M5889)NABA MATRISOME	(M5892)HALLMARK CHOLESTEROL HOMEOSTASIS; (M5907)HALLMARK ESTROGEN RESPONSE LATE; (M5953)HALLMARK KRAS SIGNALING UP	0	1	0	1	1	0	1	1	0	0	0	0	1	0	0	0	0	0	0	0
RCL1	10171	symbol	H. sapiens	10171	H. sapiens	RCL1	RNA terminal phosphate cyclase like 1	GO:0000480 endonucleolytic cleavage in 5'-ETS of tricistronic rRNA transcript (SSU-rRNA, 5.8S rRNA, LSU-rRNA);GO:0000447 endonucleolytic cleavage in ITS1 to separate SSU-rRNA from 5.8S rRNA and LSU-rRNA from tricistronic rRNA transcript (SSU-rRNA, 5.8S rRNA, LSU-rRNA);GO:0000479 endonucleolytic cleavage of tricistronic rRNA transcript (SSU-rRNA, 5.8S rRNA, LSU-rRNA)			Nucleoplasm(Approved)			(M5928)HALLMARK MYC TARGETS V2; (M5945)HALLMARK HEME METABOLISM	0	0	0	0	0	0	0	0	0	0	0	0	0	0	0	0	0	0	0	0
UGGT1	56886	symbol	H. sapiens	56886	H. sapiens	UGGT1	UDP-glucose glycoprotein glucosyltransferase 1	GO:1904380 endoplasmic reticulum mannose trimming;GO:0097359 UDP-glucosylation;GO:0036508 protein alpha-1,2-demannosylation			Cytosol(Uncertain)				0	0	0	0	0	0	0	0	0	0	0	0	0	0	0	0	0	0	0	0
LCAT	3931	symbol	H. sapiens	3931	H. sapiens	LCAT	lecithin-cholesterol acyltransferase	GO:0090107 regulation of high-density lipoprotein particle assembly;GO:0034372 very-low-density lipoprotein particle remodeling;GO:0034380 high-density lipoprotein particle assembly		Enzymes/ENZYME proteins/Transferases	Nucleoplasm(Approved)			(M5934)HALLMARK XENOBIOTIC METABOLISM	0	0	0	0	0	1	0	0	0	0	0	0	0	0	0	0	0	0	0	0
TLE6	79816	symbol	H. sapiens	79816	H. sapiens	TLE6	TLE family member 6, subcortical maternal complex member	GO:0060136 embryonic process involved in female pregnancy;GO:0090090 negative regulation of canonical Wnt signaling pathway;GO:0030178 negative regulation of Wnt signaling pathway							0	0	0	0	0	0	0	0	0	0	0	0	0	0	0	0	0	0	0	0
NEDD9	4739	symbol	H. sapiens	4739	H. sapiens	NEDD9	neural precursor cell expressed, developmentally down-regulated 9	GO:0090527 actin filament reorganization;GO:1900026 positive regulation of substrate adhesion-dependent cell spreading;GO:0061098 positive regulation of protein tyrosine kinase activity			Cytosol;Nucleoplasm(Supported)Plasma membrane(Approved)			(M5902)HALLMARK APOPTOSIS; (M5893)HALLMARK MITOTIC SPINDLE	1	1	0	1	1	1	0	0	0	0	0	1	0	0	0	0	1	0	0	0
INPP5E	56623	symbol	H. sapiens	56623	H. sapiens	INPP5E	inositol polyphosphate-5-phosphatase E	GO:1903565 negative regulation of protein localization to cilium;GO:0046855 inositol phosphate dephosphorylation;GO:1903564 regulation of protein localization to cilium		Enzymes/ENZYME proteins/Hydrolases					0	0	0	0	0	0	0	0	0	0	1	0	0	0	0	0	0	0	0	0
TM7SF3	51768	symbol	H. sapiens	51768	H. sapiens	TM7SF3	transmembrane 7 superfamily member 3	GO:0032024 positive regulation of insulin secretion;GO:0090277 positive regulation of peptide hormone secretion;GO:0050796 regulation of insulin secretion			Cytosol;Nucleus(Supported)			(M5939)HALLMARK P53 PATHWAY	0	0	0	0	0	0	0	0	0	0	1	0	0	0	0	0	0	0	0	0
PLA2G1B	5319	symbol	H. sapiens	5319	H. sapiens	PLA2G1B	phospholipase A2 group IB	GO:0032431 activation of phospholipase A2 activity;GO:0010524 positive regulation of calcium ion transport into cytosol;GO:0032430 positive regulation of phospholipase A2 activity		Enzymes/ENZYME proteins/Hydrolases;RAS pathway related proteins	Cytosol(Enhanced)	Sulfasalazine (Receptor binding);Hexane-1,6-Diol (Receptor binding);N-Tridecanoic Acid (Receptor binding);Cholic Acid (Receptor binding);P-Anisic Acid (Receptor binding);Heptanoic Acid (Receptor binding);1-O-Octyl-2-Heptylphosphonyl-Sn-Glycero-3-Phosphoethanolamine (Receptor binding);Pyruvoyl Group (Receptor binding);Lpc-Ether (Receptor binding);Niflumic Acid (Receptor binding);PHOSPHONIC ACID 2-…	(M7)PID FCER1 PATHWAY		1	0	1	0	1	0	0	0	0	0	1	1	0	0	0	0	1	0	0	0
ZNF501	115560	symbol	H. sapiens	115560	H. sapiens	ZNF501	zinc finger protein 501	GO:0000122 negative regulation of transcription by RNA polymerase II;GO:0045944 positive regulation of transcription by RNA polymerase II;GO:0045892 negative regulation of transcription, DNA-templated		Transcription factors/Zinc-coordinating DNA-binding domains	Endoplasmic reticulum(Approved)				0	0	0	0	0	0	0	0	0	0	0	0	0	0	0	0	0	0	0	0
RNF167	26001	symbol	H. sapiens	26001	H. sapiens	RNF167	ring finger protein 167	GO:0000209 protein polyubiquitination;GO:0006511 ubiquitin-dependent protein catabolic process;GO:0019941 modification-dependent protein catabolic process		Enzymes/ENZYME proteins/Transferases	Cytosol(Approved)				0	0	0	0	0	0	0	0	0	0	0	0	0	0	0	0	0	0	0	0
TPPP3	51673	symbol	H. sapiens	51673	H. sapiens	TPPP3	tubulin polymerization promoting protein family member 3	GO:0046785 microtubule polymerization;GO:0032273 positive regulation of protein polymerization;GO:0001578 microtubule bundle formation			Nucleoli fibrillar center(Approved)				1	0	0	0	0	0	0	0	0	0	0	0	0	0	0	0	0	0	0	0
FSTL3	10272	symbol	H. sapiens	10272	H. sapiens	FSTL3	follistatin like 3	GO:0045671 negative regulation of osteoclast differentiation;GO:0032926 negative regulation of activin receptor signaling pathway;GO:0002762 negative regulation of myeloid leukocyte differentiation			Nucleoplasm(Approved)		(M5883)NABA SECRETED FACTORS; (M5885)NABA MATRISOME ASSOCIATED; (M5889)NABA MATRISOME	(M5930)HALLMARK EPITHELIAL MESENCHYMAL TRANSITION	0	0	0	0	0	1	0	0	0	0	0	0	1	0	0	0	0	1	0	0
PLXNA1	5361	symbol	H. sapiens	5361	H. sapiens	PLXNA1	plexin A1	GO:0060666 dichotomous subdivision of terminal units involved in salivary gland branching;GO:1902287 semaphorin-plexin signaling pathway involved in axon guidance;GO:1902285 semaphorin-plexin signaling pathway involved in neuron projection guidance			Nucleus(Enhanced)Cytosol(Supported)		(M5880)NABA ECM AFFILIATED; (M5885)NABA MATRISOME ASSOCIATED; (M5889)NABA MATRISOME		1	1	0	0	1	1	0	0	0	0	0	0	1	0	0	0	1	0	0	0
PFDN1	5201	symbol	H. sapiens	5201	H. sapiens	PFDN1	prefoldin subunit 1	GO:0006457 protein folding;GO:0006355 regulation of transcription, DNA-templated;GO:1903506 regulation of nucleic acid-templated transcription			Cytosol;Nucleoli;Plasma membrane(Approved)				0	0	0	0	0	0	0	0	0	0	0	0	0	0	0	0	0	0	0	0
LOC643802	643802	Gene_ID	H. sapiens	643802	H. sapiens	LOC643802	u3 small nucleolar ribonucleoprotein protein MPP10-like								0	0	0	0	0	0	0	0	0	0	0	0	0	0	0	0	0	0	0	0
NCBP2	22916	symbol	H. sapiens	22916	H. sapiens	NCBP2	nuclear cap binding protein subunit 2	GO:0006408 snRNA export from nucleus;GO:0046833 positive regulation of RNA export from nucleus;GO:0051030 snRNA transport		Transporters	Nucleoplasm(Enhanced)			(M5898)HALLMARK DNA REPAIR; (M5926)HALLMARK MYC TARGETS V1	0	0	0	0	1	0	0	0	0	0	1	0	0	0	0	0	0	1	0	0
ITM2B	9445	symbol	H. sapiens	9445	H. sapiens	ITM2B	integral membrane protein 2B	GO:0042985 negative regulation of amyloid precursor protein biosynthetic process;GO:0010561 negative regulation of glycoprotein biosynthetic process;GO:0042984 regulation of amyloid precursor protein biosynthetic process			Golgi apparatus;Vesicles(Enhanced)				0	0	0	0	0	0	0	0	0	0	0	0	0	0	0	0	0	0	0	0
ARHGAP29	9411	symbol	H. sapiens	9411	H. sapiens	ARHGAP29	Rho GTPase activating protein 29	GO:0007266 Rho protein signal transduction;GO:0043547 positive regulation of GTPase activity;GO:0051056 regulation of small GTPase mediated signal transduction			Centrosome;Cytosol;Nucleus;Plasma membrane(Approved)			(M5893)HALLMARK MITOTIC SPINDLE	0	0	0	0	0	0	0	0	0	1	0	0	0	0	0	0	1	0	0	0
CTNNA1	1495	symbol	H. sapiens	1495	H. sapiens	CTNNA1	catenin alpha 1	GO:2001045 negative regulation of integrin-mediated signaling pathway;GO:2001241 positive regulation of extrinsic apoptotic signaling pathway in absence of ligand;GO:0071681 cellular response to indole-3-methanol			Cell Junctions;Plasma membrane(Enhanced)		(M184)PID ECADHERIN KERATINOCYTE PATHWAY; (M72)PID NECTIN PATHWAY; (M266)PID NCADHERIN PATHWAY	(M5915)HALLMARK APICAL JUNCTION	1	0	0	0	1	0	1	0	0	1	0	0	1	1	0	0	0	0	0	1
SGTA	6449	symbol	H. sapiens	6449	H. sapiens	SGTA	small glutamine rich tetratricopeptide repeat containing alpha	GO:1903070 negative regulation of ER-associated ubiquitin-dependent protein catabolic process;GO:1903071 positive regulation of ER-associated ubiquitin-dependent protein catabolic process;GO:1903069 regulation of ER-associated ubiquitin-dependent protein catabolic process			Nucleoplasm(Approved)				0	0	0	0	0	0	0	0	0	0	0	0	0	0	0	0	0	0	1	0
FOXF1	2294	symbol	H. sapiens	2294	H. sapiens	FOXF1	forkhead box F1	GO:0043305 negative regulation of mast cell degranulation;GO:0048371 lateral mesodermal cell differentiation;GO:0060461 right lung morphogenesis		Transcription factors/Helix-turn-helix domains	Nucleoplasm(Approved)		(M106)PID HNF3B PATHWAY		0	0	0	1	0	1	0	1	0	0	1	0	1	1	0	0	0	0	0	0
EVPLL	645027	symbol	H. sapiens	645027	H. sapiens	EVPLL	envoplakin like	GO:0045104 intermediate filament cytoskeleton organization;GO:0045103 intermediate filament-based process;GO:0008544 epidermis development			Nuclear bodies;Nucleoplasm(Approved)				0	0	0	0	0	0	0	0	0	0	0	0	0	1	0	0	0	0	0	0
PTPRM	5797	symbol	H. sapiens	5797	H. sapiens	PTPRM	protein tyrosine phosphatase receptor type M	GO:0031290 retinal ganglion cell axon guidance;GO:0010842 retina layer formation;GO:0010596 negative regulation of endothelial cell migration		Enzymes/ENZYME proteins/Hydrolases	Plasma membrane(Approved)		(M72)PID NECTIN PATHWAY	(M5942)HALLMARK UV RESPONSE DN	0	0	0	0	1	0	1	1	0	0	0	0	1	0	0	0	0	0	0	0
RBM6	10180	symbol	H. sapiens	10180	H. sapiens	RBM6	RNA binding motif protein 6	GO:0006396 RNA processing;GO:0016070 RNA metabolic process;GO:0090304 nucleic acid metabolic process			Cytoplasmic bodies;Nuclear speckles(Approved)				0	0	0	0	0	0	0	0	0	0	0	0	0	0	0	0	0	0	0	0
MIER2	54531	symbol	H. sapiens	54531	H. sapiens	MIER2	MIER family member 2	GO:0016575 histone deacetylation;GO:0006476 protein deacetylation;GO:0035601 protein deacylation		Transcription factors/Helix-turn-helix domains	Cytosol;Nucleoplasm(Approved)				0	0	0	0	0	0	0	0	0	0	0	0	0	0	0	0	0	0	0	0
TSEN2	80746	symbol	H. sapiens	80746	H. sapiens	TSEN2	tRNA splicing endonuclease subunit 2	GO:0000379 tRNA-type intron splice site recognition and cleavage;GO:0006388 tRNA splicing, via endonucleolytic cleavage and ligation;GO:0000394 RNA splicing, via endonucleolytic cleavage and ligation		Enzymes/ENZYME proteins/Lyases	Nucleoplasm(Enhanced)Cytosol(Supported)				0	0	0	0	0	0	0	0	0	0	0	0	0	0	0	0	0	0	0	0
TNIP1	10318	symbol	H. sapiens	10318	H. sapiens	TNIP1	TNFAIP3 interacting protein 1	GO:0085032 modulation by symbiont of host I-kappaB kinase/NF-kappaB cascade;GO:0052027 modulation by symbiont of host signal transduction pathway;GO:0002755 MyD88-dependent toll-like receptor signaling pathway			Cytosol;Nucleoplasm(Supported)			(M5890)HALLMARK TNFA SIGNALING VIA NFKB	0	0	1	0	0	0	0	0	0	0	0	0	0	0	0	0	0	0	0	0
INCA1	388324	symbol	H. sapiens	388324	H. sapiens	INCA1	inhibitor of CDK, cyclin A1 interacting protein 1	GO:0045736 negative regulation of cyclin-dependent protein serine/threonine kinase activity;GO:1904030 negative regulation of cyclin-dependent protein kinase activity;GO:0071901 negative regulation of protein serine/threonine kinase activity			Nuclear bodies;Nucleoplasm(Approved)				0	0	1	0	0	0	0	0	0	0	0	1	0	0	0	0	0	0	0	0
LIMCH1	22998	symbol	H. sapiens	22998	H. sapiens	LIMCH1	LIM and calponin homology domains 1	GO:0051496 positive regulation of stress fiber assembly;GO:0051492 regulation of stress fiber assembly;GO:0051893 regulation of focal adhesion assembly			Actin filaments(Approved)				1	0	0	0	0	1	1	0	0	0	0	0	0	0	0	0	0	0	0	0
LATS2	26524	symbol	H. sapiens	26524	H. sapiens	LATS2	large tumor suppressor kinase 2	GO:0045736 negative regulation of cyclin-dependent protein serine/threonine kinase activity;GO:1904030 negative regulation of cyclin-dependent protein kinase activity;GO:0071901 negative regulation of protein serine/threonine kinase activity	AGC Ser/Thr protein kinase family	Enzymes/{ENZYME proteins/Transferases,Kinases/AGC Ser/Thr protein kinases}	Cytosol;Microtubule organizing center(Supported)		(M58)PID AR PATHWAY	(M5913)HALLMARK INTERFERON GAMMA RESPONSE	0	1	1	0	0	0	0	0	0	0	0	1	1	0	0	0	0	0	0	0
PI16	221476	symbol	H. sapiens	221476	H. sapiens	PI16	peptidase inhibitor 16	GO:0061052 negative regulation of cell growth involved in cardiac muscle cell development;GO:0061050 regulation of cell growth involved in cardiac muscle cell development;GO:2000726 negative regulation of cardiac muscle cell differentiation							0	1	0	0	0	0	0	0	0	0	0	0	1	0	0	0	0	0	0	0
ENG	2022	symbol	H. sapiens	2022	H. sapiens	ENG	endoglin	GO:1905310 regulation of cardiac neural crest cell migration involved in outflow tract morphogenesis;GO:1905007 positive regulation of epithelial to mesenchymal transition involved in endocardial cushion formation;GO:0003253 cardiac neural crest cell migration involved in outflow tract morphogenesis		CD markers			(M185)PID ALK1 PATHWAY; (M255)PID HIF1 TFPATHWAY	(M5896)HALLMARK TGF BETA SIGNALING; (M5953)HALLMARK KRAS SIGNALING UP	0	0	1	0	0	1	1	1	0	0	0	0	1	0	0	0	0	1	0	0
TIMM22	29928	symbol	H. sapiens	29928	H. sapiens	TIMM22	translocase of inner mitochondrial membrane 22	GO:0045039 protein import into mitochondrial inner membrane;GO:0090151 establishment of protein localization to mitochondrial membrane;GO:0006626 protein targeting to mitochondrion							0	0	0	0	0	0	0	0	0	0	0	0	0	0	0	0	0	0	0	0
GLYCTK	132158	symbol	H. sapiens	132158	H. sapiens	GLYCTK	glycerate kinase	GO:0061624 fructose catabolic process to hydroxyacetone phosphate and glyceraldehyde-3-phosphate;GO:0006001 fructose catabolic process;GO:0006000 fructose metabolic process		Enzymes/ENZYME proteins/Transferases	Cytosol(Supported)Golgi apparatus;Rods & Rings(Approved)				0	0	0	0	0	0	0	0	0	0	0	0	0	0	0	0	0	0	0	0
PCYT1A	5130	symbol	H. sapiens	5130	H. sapiens	PCYT1A	phosphate cytidylyltransferase 1, choline, alpha	GO:0006657 CDP-choline pathway;GO:0006656 phosphatidylcholine biosynthetic process;GO:0046470 phosphatidylcholine metabolic process		Enzymes/ENZYME proteins/Transferases	Nucleus(Approved)	Choline (Lipid binding)			0	0	0	0	0	0	0	0	0	0	0	0	0	0	0	0	0	0	0	0
HEPN1	641654	symbol	H. sapiens	641654	H. sapiens	HEPN1	hepatocellular carcinoma, down-regulated 1				Golgi apparatus(Approved)				0	0	0	0	0	0	0	0	0	0	0	0	0	0	0	0	0	0	0	0
GTF2H3	2967	symbol	H. sapiens	2967	H. sapiens	GTF2H3	general transcription factor IIH subunit 3	GO:0006295 nucleotide-excision repair, DNA incision, 3'-to lesion;GO:0006293 nucleotide-excision repair, preincision complex stabilization;GO:0000717 nucleotide-excision repair, DNA duplex unwinding			Nucleoplasm(Supported)			(M5898)HALLMARK DNA REPAIR	1	0	0	0	0	0	0	0	0	0	0	0	0	0	0	0	0	0	0	0
CAV2	858	symbol	H. sapiens	858	H. sapiens	CAV2	caveolin 2	GO:0044791 positive regulation by host of viral release from host cell;GO:0044789 modulation by host of viral release from host cell;GO:0019065 receptor-mediated endocytosis of virus by host cell			Vesicles(Approved)		(M240)PID SYNDECAN 2 PATHWAY	(M5910)HALLMARK PROTEIN SECRETION	0	0	1	1	0	0	0	0	0	0	0	0	0	0	0	0	1	1	1	0
PARP3	10039	symbol	H. sapiens	10039	H. sapiens	PARP3	poly(ADP-ribose) polymerase family member 3	GO:0045829 negative regulation of isotype switching;GO:1905662 negative regulation of telomerase RNA reverse transcriptase activity;GO:0045191 regulation of isotype switching		Enzymes/ENZYME proteins/Transferases		2-methyl-3,5,7,8-tetrahydro-4H-thiopyrano[4,3-d]pyrimidin-4-one (Nad+ adp-ribosyltransferase activity);4-[3-(1,4-diazepan-1-ylcarbonyl)-4-fluorobenzyl]phthalazin-1(2H)-one (Nad+ adp-ribosyltransferase activity);N~2~,N~2~-DIMETHYL-N~1~-(6-OXO-5,6-DIHYDROPHENANTHRIDIN-2-YL)GLYCINAMIDE (Nad+ adp-ribosyltransferase activity);Olaparib (Nad+ adp-ribosyltransferase activity)			1	0	1	0	0	0	0	0	0	0	0	0	0	0	0	0	0	0	0	0
STARD9	57519	symbol	H. sapiens	57519	H. sapiens	STARD9	StAR related lipid transfer domain containing 9	GO:0051225 spindle assembly;GO:0007051 spindle organization;GO:0007018 microtubule-based movement			Microtubules(Supported)				0	0	0	0	0	0	0	0	0	0	0	0	0	0	0	0	0	0	0	0
MYZAP	100820829	symbol	H. sapiens	100820829	H. sapiens	MYZAP	myocardial zonula adherens protein	GO:0035556 intracellular signal transduction;GO:0007165 signal transduction;GO:0023052 signaling							0	0	0	0	0	0	0	0	0	0	0	0	0	0	0	0	0	0	0	0
SNAPC5	10302	symbol	H. sapiens	10302	H. sapiens	SNAPC5	small nuclear RNA activating complex polypeptide 5	GO:0042795 snRNA transcription by RNA polymerase II;GO:0006384 transcription initiation from RNA polymerase III promoter;GO:0009301 snRNA transcription			Nucleus(Supported)			(M5898)HALLMARK DNA REPAIR	0	0	0	0	0	0	0	0	0	0	0	0	0	0	0	0	0	0	0	0
TAS2R1	50834	symbol	H. sapiens	50834	H. sapiens	TAS2R1	taste 2 receptor member 1	GO:0001580 detection of chemical stimulus involved in sensory perception of bitter taste;GO:0050912 detection of chemical stimulus involved in sensory perception of taste;GO:0050913 sensory perception of bitter taste		G-protein coupled receptors/{Family T2R receptors (taste receptor GPCRs),GPCRs excl olfactory receptors}					0	0	0	0	0	0	0	0	0	0	0	0	0	0	0	0	0	0	0	0
GSDMD	79792	symbol	H. sapiens	79792	H. sapiens	GSDMD	gasdermin D	GO:0050718 positive regulation of interleukin-1 beta secretion;GO:0035915 pore formation in membrane of other organism;GO:0050716 positive regulation of interleukin-1 secretion		Transporters/Transporter channels and pores	Nucleoplasm(Supported)				0	0	0	0	0	0	0	0	0	0	1	0	0	0	0	0	0	0	0	0
EPM2AIP1	9852	symbol	H. sapiens	9852	H. sapiens	EPM2AIP1	EPM2A interacting protein 1	GO:0045725 positive regulation of glycogen biosynthetic process;GO:0070875 positive regulation of glycogen metabolic process;GO:2000467 positive regulation of glycogen (starch) synthase activity							0	0	0	0	0	0	0	0	0	0	0	1	0	0	0	0	0	0	0	0
ABLIM1	3983	symbol	H. sapiens	3983	H. sapiens	ABLIM1	actin binding LIM protein 1	GO:0030032 lamellipodium assembly;GO:0097581 lamellipodium organization;GO:0007601 visual perception			Cytosol(Supported)			(M5909)HALLMARK MYOGENESIS; (M5906)HALLMARK ESTROGEN RESPONSE EARLY	0	0	0	0	1	0	0	0	0	0	0	0	0	0	0	0	0	0	0	0
DUSP7	1849	symbol	H. sapiens	1849	H. sapiens	DUSP7	dual specificity phosphatase 7	GO:0000188 inactivation of MAPK activity;GO:0043407 negative regulation of MAP kinase activity;GO:0000187 activation of MAPK activity		Enzymes/ENZYME proteins/Hydrolases					0	0	1	0	0	0	0	0	0	0	0	1	0	0	0	0	0	0	0	0
LZTFL1	54585	symbol	H. sapiens	54585	H. sapiens	LZTFL1	leucine zipper transcription factor like 1	GO:1903568 negative regulation of protein localization to ciliary membrane;GO:1903565 negative regulation of protein localization to cilium;GO:1903567 regulation of protein localization to ciliary membrane			Cytosol(Supported)				0	0	0	0	0	0	0	0	0	0	1	0	0	0	0	0	0	0	0	0
SYNGR1	9145	symbol	H. sapiens	9145	H. sapiens	SYNGR1	synaptogyrin 1	GO:0048172 regulation of short-term neuronal synaptic plasticity;GO:0048169 regulation of long-term neuronal synaptic plasticity;GO:0048499 synaptic vesicle membrane organization			Cytosol(Supported)			(M5906)HALLMARK ESTROGEN RESPONSE EARLY	0	0	0	0	0	0	0	0	0	0	0	0	0	0	0	0	0	0	1	0
PLLP	51090	symbol	H. sapiens	51090	H. sapiens	PLLP	plasmolipin	GO:0042552 myelination;GO:0008366 axon ensheathment;GO:0007272 ensheathment of neurons							0	0	0	0	0	0	0	0	0	0	0	0	0	1	0	0	0	0	0	0
EEF1AKMT2	399818	symbol	H. sapiens	399818	H. sapiens	EEF1AKMT2	EEF1A lysine methyltransferase 2	GO:0018026 peptidyl-lysine monomethylation;GO:0018027 peptidyl-lysine dimethylation;GO:0018022 peptidyl-lysine methylation			Nuclear bodies;Nucleoplasm(Approved)				0	0	0	0	0	0	0	0	0	0	0	0	0	0	0	0	0	0	0	0
SLC2A3	6515	symbol	H. sapiens	6515	H. sapiens	SLC2A3	solute carrier family 2 member 3	GO:0019852 L-ascorbic acid metabolic process;GO:1904659 glucose transmembrane transport;GO:0043312 neutrophil degranulation		Transporters/Electrochemical Potential-driven transporters	Plasma membrane(Approved)			(M5947)HALLMARK IL2 STAT5 SIGNALING; (M5890)HALLMARK TNFA SIGNALING VIA NFKB; (M5924)HALLMARK MTORC1 SIGNALING	0	0	0	0	0	0	0	0	0	0	0	0	0	0	0	0	0	0	0	0
MAN1B1	11253	symbol	H. sapiens	11253	H. sapiens	MAN1B1	mannosidase alpha class 1B member 1	GO:0036511 trimming of first mannose on A branch;GO:0036512 trimming of second mannose on A branch;GO:0036510 trimming of terminal mannose on C branch		Enzymes/ENZYME proteins/Hydrolases	Vesicles(Uncertain)	1,4-Butanediol (Mannosyl-oligosaccharide 1,2-alpha-mannosidase activity);Methyl-2-S-(Alpha-D-Mannopyranosyl)-2-Thio-Alpha-D-Mannopyranoside (Mannosyl-oligosaccharide 1,2-alpha-mannosidase activity);Kifunensine (Mannosyl-oligosaccharide 1,2-alpha-mannosidase activity);Duvoglustat (Mannosyl-oligosaccharide 1,2-alpha-mannosidase activity)			0	0	0	0	0	0	0	0	0	0	0	0	0	0	0	0	0	0	0	0
F2RL3	9002	symbol	H. sapiens	9002	H. sapiens	F2RL3	F2R like thrombin or trypsin receptor 3	GO:0051281 positive regulation of release of sequestered calcium ion into cytosol;GO:0051279 regulation of release of sequestered calcium ion into cytosol;GO:0010524 positive regulation of calcium ion transport into cytosol		G-protein coupled receptors/GPCRs excl olfactory receptors			(M138)PID THROMBIN PAR4 PATHWAY; (M15743)ST GA12 PATHWAY		0	0	0	0	0	0	0	0	0	1	0	0	0	1	1	0	0	0	1	0
ARMC8	25852	symbol	H. sapiens	25852	H. sapiens	ARMC8	armadillo repeat containing 8	GO:0043312 neutrophil degranulation;GO:0002283 neutrophil activation involved in immune response;GO:0042119 neutrophil activation			Cytosol;Nucleoplasm;Vesicles(Approved)				0	0	0	0	0	0	0	0	0	0	0	0	0	0	0	0	0	0	0	0
KL	9365	symbol	H. sapiens	9365	H. sapiens	KL	klotho	GO:0090080 positive regulation of MAPKKK cascade by fibroblast growth factor receptor signaling pathway;GO:0030501 positive regulation of bone mineralization;GO:0070169 positive regulation of biomineral tissue development		Enzymes/ENZYME proteins/Hydrolases;Transporters/Accessory Factors Involved in Transport					0	0	1	0	0	0	0	0	0	0	0	0	0	0	0	0	0	1	0	0
ZNF502	91392	symbol	H. sapiens	91392	H. sapiens	ZNF502	zinc finger protein 502	GO:0044791 positive regulation by host of viral release from host cell;GO:0044789 modulation by host of viral release from host cell;GO:1902188 positive regulation of viral release from host cell		Transcription factors/Zinc-coordinating DNA-binding domains					0	0	0	1	0	0	0	0	0	0	0	0	0	0	0	0	0	0	0	0
DMTN	2039	symbol	H. sapiens	2039	H. sapiens	DMTN	dematin actin binding protein	GO:1901731 positive regulation of platelet aggregation;GO:0090315 negative regulation of protein targeting to membrane;GO:0070560 protein secretion by platelet						(M5945)HALLMARK HEME METABOLISM	1	0	1	1	1	1	0	1	0	0	1	0	1	1	1	0	0	0	0	0
ZHX3	23051	symbol	H. sapiens	23051	H. sapiens	ZHX3	zinc fingers and homeoboxes 3	GO:0045669 positive regulation of osteoblast differentiation;GO:0045778 positive regulation of ossification;GO:0045667 regulation of osteoblast differentiation		Transcription factors/Helix-turn-helix domains	Nucleoplasm(Supported)				0	0	0	0	0	0	0	0	0	0	0	0	0	0	0	0	0	0	0	0
MAP2K5	5607	symbol	H. sapiens	5607	H. sapiens	MAP2K5	mitogen-activated protein kinase kinase 5	GO:0090051 negative regulation of cell migration involved in sprouting angiogenesis;GO:2000342 negative regulation of chemokine (C-X-C motif) ligand 2 production;GO:0045415 negative regulation of interleukin-8 biosynthetic process	STE Ser/Thr protein kinase family	Enzymes/{ENZYME proteins/Transferases,Kinases/STE Ser/Thr protein kinases}	Microtubules;Nucleoli(Approved)		(M15743)ST GA12 PATHWAY; (M270)PID MAPK TRK PATHWAY; (M3721)ST JNK MAPK PATHWAY	(M5942)HALLMARK UV RESPONSE DN	1	1	1	0	0	1	1	1	0	0	0	1	0	0	0	0	0	1	0	0
ST3GAL4	6484	symbol	H. sapiens	6484	H. sapiens	ST3GAL4	ST3 beta-galactoside alpha-2,3-sialyltransferase 4	GO:0018146 keratan sulfate biosynthetic process;GO:1990743 protein sialylation;GO:0042339 keratan sulfate metabolic process						(M5947)HALLMARK IL2 STAT5 SIGNALING	0	0	0	0	0	0	0	0	0	0	0	0	0	0	0	0	0	0	0	0
C7orf61	402573	symbol	H. sapiens	402573	H. sapiens	C7orf61	chromosome 7 open reading frame 61				Vesicles(Approved)				0	0	0	0	0	0	0	0	0	0	0	0	0	0	0	0	0	0	0	0
SLC6A4	6532	symbol	H. sapiens	6532	H. sapiens	SLC6A4	solute carrier family 6 member 4	GO:0021941 negative regulation of cerebellar granule cell precursor proliferation;GO:0014064 positive regulation of serotonin secretion;GO:0021936 regulation of cerebellar granule cell precursor proliferation		Transporters/Electrochemical Potential-driven transporters	Golgi apparatus;Vesicles(Supported)	Fluvoxamine (Serotonin:sodium symporter activity);Amphetamine (Serotonin:sodium symporter activity);Phentermine (Serotonin:sodium symporter activity);Tramadol (Serotonin:sodium symporter activity);Citalopram (Serotonin:sodium symporter activity);Venlafaxine (Serotonin:sodium symporter activity);Atomoxetine (Serotonin:sodium symporter activity);Amitriptyline (Serotonin:sodium symporter activity);P…			0	1	0	0	1	0	0	0	0	0	0	0	1	0	0	0	0	0	0	0
DENND3	22898	symbol	H. sapiens	22898	H. sapiens	DENND3	DENN domain containing 3	GO:0008333 endosome to lysosome transport;GO:0007041 lysosomal transport;GO:0007034 vacuolar transport			Cytosol;Vesicles(Approved)				0	0	0	0	0	0	0	0	0	0	0	0	0	0	0	0	0	0	0	0
LCN6	158062	symbol	H. sapiens	158062	H. sapiens	LCN6	lipocalin 6	GO:0007338 single fertilization;GO:0009566 fertilization;GO:0019953 sexual reproduction							0	0	0	0	0	0	0	0	0	0	0	0	0	0	0	0	0	0	0	0
TNNC1	7134	symbol	H. sapiens	7134	H. sapiens	TNNC1	troponin C1, slow skeletal and cardiac type	GO:0032972 regulation of muscle filament sliding speed;GO:0002086 diaphragm contraction;GO:0032971 regulation of muscle filament sliding			Actin filaments;Mitochondria;Nucleoplasm(Approved)	Trifluoperazine (Troponin t binding);Levosimendan (Troponin t binding);Felodipine (Troponin t binding);Bepridil (Troponin t binding);Calcium (Troponin t binding);Aluminium monostearate (Troponin t binding);5-[1-(3,4-Dimethoxy-Benzoyl)-1,2,3,4-Tetrahydro-Quinolin-6-Yl]-6-Methyl-3,6-Dihydro-[1,3,4]Thiadiazin-2-One (Troponin t binding);N-(6-Aminohexyl)-5-Chloro-1-Naphthalenesulfonamide (Troponin t b…		(M5909)HALLMARK MYOGENESIS; (M5907)HALLMARK ESTROGEN RESPONSE LATE	1	0	0	0	0	0	0	0	1	0	1	0	0	0	0	0	0	0	0	0
HERC1	8925	symbol	H. sapiens	8925	H. sapiens	HERC1	HECT and RLD domain containing E3 ubiquitin protein ligase family member 1	GO:0021702 cerebellar Purkinje cell differentiation;GO:0021694 cerebellar Purkinje cell layer formation;GO:0021692 cerebellar Purkinje cell layer morphogenesis		Enzymes/ENZYME proteins/Transferases					0	0	0	0	0	0	0	0	0	0	0	0	0	0	0	0	0	0	0	0
NXN	64359	symbol	H. sapiens	64359	H. sapiens	NXN	nucleoredoxin	GO:0031397 negative regulation of protein ubiquitination;GO:1903321 negative regulation of protein modification by small protein conjugation or removal;GO:0098869 cellular oxidant detoxification		Enzymes/ENZYME proteins/Oxidoreductases	Cytosol;Golgi apparatus(Supported)				0	0	1	0	0	0	0	0	0	0	0	0	0	0	0	0	0	0	0	0
ABR	29	symbol	H. sapiens	29	H. sapiens	ABR	ABR activator of RhoGEF and GTPase	GO:0043314 negative regulation of neutrophil degranulation;GO:1902564 negative regulation of neutrophil activation;GO:0043313 regulation of neutrophil degranulation			Cytosol;Nucleoplasm(Approved)		(M241)PID RAC1 REG PATHWAY; (M68)PID RHOA REG PATHWAY	(M5893)HALLMARK MITOTIC SPINDLE	1	0	0	0	0	0	1	0	0	1	0	0	1	0	0	0	1	0	0	0
ERLIN2	11160	symbol	H. sapiens	11160	H. sapiens	ERLIN2	ER lipid raft associated 2	GO:0045541 negative regulation of cholesterol biosynthetic process;GO:0106119 negative reguation of sterol biosynthetic process;GO:0090206 negative regulation of cholesterol metabolic process			Endoplasmic reticulum(Supported)				0	0	0	0	0	0	0	0	0	0	0	0	0	0	0	0	0	0	0	0
BUD31	8896	symbol	H. sapiens	8896	H. sapiens	BUD31	BUD31 homolog	GO:2000825 positive regulation of androgen receptor activity;GO:2000823 regulation of androgen receptor activity;GO:0033145 positive regulation of intracellular steroid hormone receptor signaling pathway			Centrosome;Microtubules;Nucleus(Approved)				0	0	0	0	0	0	0	0	0	0	0	0	0	0	0	0	0	0	0	0
PNMT	5409	symbol	H. sapiens	5409	H. sapiens	PNMT	phenylethanolamine N-methyltransferase	GO:0042418 epinephrine biosynthetic process;GO:0042414 epinephrine metabolic process;GO:0042423 catecholamine biosynthetic process		Enzymes/ENZYME proteins/Transferases		S-Adenosyl-L-Homocysteine (Phenylethanolamine n-methyltransferase activity);1,2,3,4-Tetrahydro-Isoquinoline-7-Sulfonic Acid Amide (Phenylethanolamine n-methyltransferase activity);7-Iodo-1,2,3,4-Tetrahydro-Isoquinoline (Phenylethanolamine n-methyltransferase activity);8,9-Dichloro-2,3,4,5-Tetrahydro-1h-Benzo[C]Azepine (Phenylethanolamine n-methyltransferase activity);CIS-(1R,2S)-2-AMINO-1,2,3,4-T…		(M5956)HALLMARK KRAS SIGNALING DN	0	0	0	0	0	0	0	0	0	0	0	0	0	0	0	0	0	0	0	0
SMAD7	4092	symbol	H. sapiens	4092	H. sapiens	SMAD7	SMAD family member 7	GO:2000320 negative regulation of T-helper 17 cell differentiation;GO:2000319 regulation of T-helper 17 cell differentiation;GO:0045623 negative regulation of T-helper cell differentiation		Transcription factors	Cytosol;Nucleoplasm(Supported)		(M185)PID ALK1 PATHWAY; (M161)PID IFNG PATHWAY; (M181)PID BMP PATHWAY	(M5896)HALLMARK TGF BETA SIGNALING; (M5942)HALLMARK UV RESPONSE DN; (M5902)HALLMARK APOPTOSIS	1	0	1	0	0	1	1	1	0	0	0	0	1	0	0	0	0	1	0	0
PSKH1	5681	symbol	H. sapiens	5681	H. sapiens	PSKH1	protein serine kinase H1	GO:0007368 determination of left/right symmetry;GO:0009855 determination of bilateral symmetry;GO:0009799 specification of symmetry	CAMK Ser/Thr protein kinase family	Enzymes/{ENZYME proteins/Transferases,Kinases/CAMK Ser/Thr protein kinases}	Nucleoplasm(Approved)				0	0	0	0	0	0	0	0	0	0	0	0	0	0	0	0	0	0	0	0
PXDC1	221749	symbol	H. sapiens	221749	H. sapiens	PXDC1	PX domain containing 1				Plasma membrane(Approved)				0	0	0	0	0	0	0	0	0	0	0	0	0	0	0	0	0	0	0	0
FAM122A	116224	symbol	H. sapiens	116224	H. sapiens	FAM122A	family with sequence similarity 122A	GO:0032436 positive regulation of proteasomal ubiquitin-dependent protein catabolic process;GO:0032515 negative regulation of phosphoprotein phosphatase activity;GO:2000060 positive regulation of ubiquitin-dependent protein catabolic process			Nuclear bodies;Nucleoplasm(Approved)				0	1	1	0	0	0	0	0	0	0	0	0	0	0	0	0	0	0	0	0
MUSTN1	389125	symbol	H. sapiens	389125	H. sapiens	MUSTN1	musculoskeletal, embryonic nuclear protein 1	GO:0035988 chondrocyte proliferation;GO:0002062 chondrocyte differentiation;GO:0042246 tissue regeneration							0	0	0	0	0	0	0	0	0	0	0	0	1	1	0	0	0	0	0	0
EMP2	2013	symbol	H. sapiens	2013	H. sapiens	EMP2	epithelial membrane protein 2	GO:0003093 regulation of glomerular filtration;GO:0070836 caveola assembly;GO:2001212 regulation of vasculogenesis			Cytosol;Nucleoplasm(Approved)			(M5907)HALLMARK ESTROGEN RESPONSE LATE	1	0	0	0	0	1	0	1	0	0	0	1	0	1	0	0	0	0	1	0
MGAT3	4248	symbol	H. sapiens	4248	H. sapiens	MGAT3	mannosyl (beta-1,4-)-glycoprotein beta-1,4-N-acetylglucosaminyltransferase	GO:1905166 negative regulation of lysosomal protein catabolic process;GO:1904351 negative regulation of protein catabolic process in the vacuole;GO:1902966 positive regulation of protein localization to early endosome		Enzymes/ENZYME proteins/Transferases			(M232)PID ECADHERIN STABILIZATION PATHWAY		0	0	0	0	0	0	0	0	0	0	1	0	0	0	0	0	0	0	0	0
TANC1	85461	symbol	H. sapiens	85461	H. sapiens	TANC1	tetratricopeptide repeat, ankyrin repeat and coiled-coil containing 1	GO:0097062 dendritic spine maintenance;GO:0008542 visual learning;GO:0007520 myoblast fusion							0	0	0	0	0	0	0	0	0	0	0	0	0	0	0	0	0	0	0	0
CLEC3B	7123	symbol	H. sapiens	7123	H. sapiens	CLEC3B	C-type lectin domain family 3 member B	GO:0010756 positive regulation of plasminogen activation;GO:0010755 regulation of plasminogen activation;GO:0010954 positive regulation of protein processing				Tenecteplase (Kringle domain binding)	(M5880)NABA ECM AFFILIATED; (M5885)NABA MATRISOME ASSOCIATED; (M5889)NABA MATRISOME		0	0	0	0	0	0	0	0	0	0	0	0	1	0	1	0	0	1	0	0
FAM219B	57184	symbol	H. sapiens	57184	H. sapiens	FAM219B	family with sequence similarity 219 member B				Golgi apparatus;Nucleoplasm(Approved)				0	0	0	0	0	0	0	0	0	0	0	0	0	0	0	0	0	0	0	0
IL17D	53342	symbol	H. sapiens	53342	H. sapiens	IL17D	interleukin 17D	GO:1900017 positive regulation of cytokine production involved in inflammatory response;GO:0032725 positive regulation of granulocyte macrophage colony-stimulating factor production;GO:0032645 regulation of granulocyte macrophage colony-stimulating factor production					(M5883)NABA SECRETED FACTORS; (M5885)NABA MATRISOME ASSOCIATED; (M5889)NABA MATRISOME		0	0	0	0	0	0	0	0	0	0	0	0	0	0	0	0	0	0	0	0
TEX261	113419	symbol	H. sapiens	113419	H. sapiens	TEX261	testis expressed 261	GO:0006888 ER to Golgi vesicle-mediated transport;GO:0043065 positive regulation of apoptotic process;GO:0043068 positive regulation of programmed cell death			Cytosol;Nucleoplasm(Approved)				0	0	0	0	0	0	0	0	0	0	0	0	0	0	0	0	0	0	0	0
MARF1	9665	symbol	H. sapiens	9665	H. sapiens	MARF1	meiosis regulator and mRNA stability factor 1	GO:0007143 female meiotic nuclear division;GO:0010923 negative regulation of phosphatase activity;GO:0035305 negative regulation of dephosphorylation			Golgi apparatus;Vesicles(Supported)				0	0	1	0	0	0	0	0	0	0	0	0	0	0	0	0	0	0	0	0
SAMHD1	25939	symbol	H. sapiens	25939	H. sapiens	SAMHD1	SAM and HD domain containing deoxynucleoside triphosphate triphosphohydrolase 1	GO:0046061 dATP catabolic process;GO:0006203 dGTP catabolic process;GO:0046070 dGTP metabolic process			Nucleoplasm(Supported)Plasma membrane(Approved)			(M5913)HALLMARK INTERFERON GAMMA RESPONSE	0	0	0	0	0	0	0	0	0	0	0	0	0	0	0	0	0	0	0	0
CRHR2	1395	symbol	H. sapiens	1395	H. sapiens	CRHR2	corticotropin releasing hormone receptor 2	GO:0071376 cellular response to corticotropin-releasing hormone stimulus;GO:0043435 response to corticotropin-releasing hormone;GO:0060291 long-term synaptic potentiation		G-protein coupled receptors/{Family 2 (B) receptors,GPCRs excl olfactory receptors}					0	0	0	0	0	0	0	0	0	0	0	0	0	0	0	0	0	0	0	0
C17orf97	400566	symbol	H. sapiens	400566	H. sapiens	C17orf97	chromosome 17 open reading frame 97	GO:0016598 protein arginylation;GO:0006511 ubiquitin-dependent protein catabolic process;GO:0019941 modification-dependent protein catabolic process			Cytosol;Nucleoli(Approved)				0	0	0	0	0	0	0	0	0	0	0	0	0	0	0	0	0	0	0	0
PTPN21	11099	symbol	H. sapiens	11099	H. sapiens	PTPN21	protein tyrosine phosphatase non-receptor type 21	GO:0035335 peptidyl-tyrosine dephosphorylation;GO:0006470 protein dephosphorylation;GO:0016311 dephosphorylation		Enzymes/ENZYME proteins/Hydrolases	Cytosol;Golgi apparatus;Microtubule organizing center;Nucleoplasm;Plasma membrane(Approved)		(M281)PID FAK PATHWAY	(M5908)HALLMARK ANDROGEN RESPONSE; (M5942)HALLMARK UV RESPONSE DN	0	0	0	0	0	0	0	0	0	0	0	0	0	0	0	0	0	0	0	0
POLRMT	5442	symbol	H. sapiens	5442	H. sapiens	POLRMT	RNA polymerase mitochondrial	GO:0006391 transcription initiation from mitochondrial promoter;GO:0006390 mitochondrial transcription;GO:0000959 mitochondrial RNA metabolic process		Enzymes/ENZYME proteins/Transferases	Mitochondria(Supported)				0	0	0	0	0	0	0	0	0	0	0	0	0	0	0	0	0	0	0	0
LRRC23	10233	symbol	H. sapiens	10233	H. sapiens	LRRC23	leucine rich repeat containing 23	GO:0008150 biological_process			Nucleoli(Supported)				0	0	0	0	0	0	0	0	0	0	0	0	0	0	0	0	0	0	0	0
COL4A2	1284	symbol	H. sapiens	1284	H. sapiens	COL4A2	collagen type IV alpha 2 chain	GO:0038063 collagen-activated tyrosine kinase receptor signaling pathway;GO:0035987 endodermal cell differentiation;GO:0016525 negative regulation of angiogenesis			Vesicles(Supported)		(M5887)NABA BASEMENT MEMBRANES; (M3005)NABA COLLAGENS; (M5884)NABA CORE MATRISOME	(M5921)HALLMARK COMPLEMENT; (M5909)HALLMARK MYOGENESIS; (M5930)HALLMARK EPITHELIAL MESENCHYMAL TRANSITION	0	0	0	0	1	1	0	1	0	0	0	0	0	0	0	0	0	1	0	0
PSMD6	9861	symbol	H. sapiens	9861	H. sapiens	PSMD6	proteasome 26S subunit, non-ATPase 6	GO:0002223 stimulatory C-type lectin receptor signaling pathway;GO:0002479 antigen processing and presentation of exogenous peptide antigen via MHC class I, TAP-dependent;GO:0002220 innate immune response activating cell surface receptor signaling pathway			Golgi apparatus;Vesicles(Supported)				0	0	0	0	1	0	0	0	0	0	0	0	0	0	0	0	0	0	0	0
INSM1	3642	symbol	H. sapiens	3642	H. sapiens	INSM1	INSM transcriptional repressor 1	GO:0061104 adrenal chromaffin cell differentiation;GO:0003358 noradrenergic neuron development;GO:0042421 norepinephrine biosynthetic process		Transcription factors/Zinc-coordinating DNA-binding domains				(M5957)HALLMARK PANCREAS BETA CELLS	0	0	1	1	0	0	0	0	0	0	0	0	0	0	0	0	0	0	0	0
PHETA1	144717	symbol	H. sapiens	144717	H. sapiens	PHETA1	PH domain containing endocytic trafficking adaptor 1	GO:0001881 receptor recycling;GO:0007032 endosome organization;GO:0042147 retrograde transport, endosome to Golgi							0	0	0	0	0	0	0	0	0	0	0	0	0	0	0	0	0	0	1	0
CCDC12	151903	symbol	H. sapiens	151903	H. sapiens	CCDC12	coiled-coil domain containing 12				Nucleoplasm(Supported)				0	0	0	0	0	0	0	0	0	0	0	0	0	0	0	0	0	0	0	0
ARHGEF15	22899	symbol	H. sapiens	22899	H. sapiens	ARHGEF15	Rho guanine nucleotide exchange factor 15	GO:0061299 retina vasculature morphogenesis in camera-type eye;GO:2000297 negative regulation of synapse maturation;GO:0051496 positive regulation of stress fiber assembly			Plasma membrane(Supported)		(M177)PID EPHA FWDPATHWAY; (M68)PID RHOA REG PATHWAY		1	0	0	0	0	0	0	1	0	1	0	0	0	0	0	0	1	0	0	0
PROS1	5627	symbol	H. sapiens	5627	H. sapiens	PROS1	protein S	GO:0042730 fibrinolysis;GO:0030195 negative regulation of blood coagulation;GO:0030449 regulation of complement activation				Drotrecogin alfa (Endopeptidase inhibitor activity);Menadione (Endopeptidase inhibitor activity);Sodium Tetradecyl Sulfate (Endopeptidase inhibitor activity)		(M5946)HALLMARK COAGULATION; (M5934)HALLMARK XENOBIOTIC METABOLISM	0	0	0	0	0	0	0	0	0	0	0	0	1	1	1	0	0	0	0	0
ZFP41	286128	symbol	H. sapiens	286128	H. sapiens	ZFP41	ZFP41 zinc finger protein	GO:0007283 spermatogenesis;GO:0048232 male gamete generation;GO:0007276 gamete generation			Nucleoli;Nucleus;Plasma membrane(Uncertain)				0	0	0	0	0	0	0	0	0	0	0	0	0	0	0	0	0	0	0	0
RNF113B	140432	symbol	H. sapiens	140432	H. sapiens	RNF113B	ring finger protein 113B	GO:0034247 snoRNA splicing;GO:0043144 snoRNA processing;GO:0016074 snoRNA metabolic process							0	0	0	0	0	0	0	0	0	0	0	0	0	0	0	0	0	0	0	0
CCDC174	51244	symbol	H. sapiens	51244	H. sapiens	CCDC174	coiled-coil domain containing 174				Nucleoplasm(Enhanced)				0	0	0	0	0	0	0	0	0	0	0	0	0	0	0	0	0	0	0	0
CCBE1	147372	symbol	H. sapiens	147372	H. sapiens	CCBE1	collagen and calcium binding EGF domains 1	GO:1901492 positive regulation of lymphangiogenesis;GO:1901490 regulation of lymphangiogenesis;GO:1900748 positive regulation of vascular endothelial growth factor signaling pathway			Cytosol;Plasma membrane(Enhanced)		(M5883)NABA SECRETED FACTORS; (M5885)NABA MATRISOME ASSOCIATED; (M5889)NABA MATRISOME		0	0	0	1	0	0	0	1	0	0	0	0	0	0	0	0	0	1	0	0
SNX1	6642	symbol	H. sapiens	6642	H. sapiens	SNX1	sorting nexin 1	GO:0034498 early endosome to Golgi transport;GO:0072673 lamellipodium morphogenesis;GO:0031623 receptor internalization			Endosomes(Enhanced)Lysosomes(Supported)		(M238)PID THROMBIN PAR1 PATHWAY; (M142)PID AJDISS 2PATHWAY		0	0	0	0	1	0	0	0	0	0	0	0	0	0	0	0	0	0	0	0
BIN3	55909	symbol	H. sapiens	55909	H. sapiens	BIN3	bridging integrator 3	GO:0014839 myoblast migration involved in skeletal muscle regeneration;GO:0000917 division septum assembly;GO:0051451 myoblast migration							1	1	0	0	1	0	0	0	0	0	0	0	1	1	0	0	0	0	1	0
AFAP1L1	134265	symbol	H. sapiens	134265	H. sapiens	AFAP1L1	actin filament associated protein 1 like 1								0	0	0	0	0	0	0	0	0	0	0	0	0	0	0	0	0	0	0	0
APOPT1	84334	gene_synonym	H. sapiens	84334	H. sapiens	COA8	cytochrome c oxidase assembly factor 8	GO:0034393 positive regulation of smooth muscle cell apoptotic process;GO:0090200 positive regulation of release of cytochrome c from mitochondria;GO:0034391 regulation of smooth muscle cell apoptotic process							1	0	0	0	0	0	0	0	0	0	0	0	0	0	0	0	1	0	0	0
BTBD16	118663	symbol	H. sapiens	118663	H. sapiens	BTBD16	BTB domain containing 16				Cytosol;Nucleoli(Uncertain)				0	0	0	0	0	0	0	0	0	0	0	0	0	0	0	0	0	0	0	0
CYSTM1	84418	symbol	H. sapiens	84418	H. sapiens	CYSTM1	cysteine rich transmembrane module containing 1	GO:0043312 neutrophil degranulation;GO:0002283 neutrophil activation involved in immune response;GO:0042119 neutrophil activation							0	0	0	0	0	0	0	0	0	0	0	0	0	0	0	0	0	0	0	0
STK24	8428	symbol	H. sapiens	8428	H. sapiens	STK24	serine/threonine kinase 24	GO:0048679 regulation of axon regeneration;GO:0070570 regulation of neuron projection regeneration;GO:0031103 axon regeneration	STE Ser/Thr protein kinase family	Enzymes/{ENZYME proteins/Transferases,Kinases/STE Ser/Thr protein kinases}	Cytosol;Nucleoli(Supported)				0	0	0	0	1	0	1	0	0	0	0	1	0	1	0	0	0	0	0	0
ADO	84890	symbol	H. sapiens	84890	H. sapiens	ADO	2-aminoethanethiol dioxygenase	GO:0000098 sulfur amino acid catabolic process;GO:0000096 sulfur amino acid metabolic process;GO:0044273 sulfur compound catabolic process		Enzymes/ENZYME proteins/Oxidoreductases					0	0	0	0	0	0	0	0	0	0	0	0	0	0	0	0	0	0	0	0
GIMAP7	168537	symbol	H. sapiens	168537	H. sapiens	GIMAP7	GTPase, IMAP family member 7	GO:0046039 GTP metabolic process;GO:1901068 guanosine-containing compound metabolic process;GO:0046128 purine ribonucleoside metabolic process			Cytosol;Vesicles(Approved)				0	0	0	0	0	0	0	0	0	0	0	0	0	0	0	1	0	0	0	0
PRDM5	11107	symbol	H. sapiens	11107	H. sapiens	PRDM5	PR/SET domain 5	GO:0051567 histone H3-K9 methylation;GO:0061647 histone H3-K9 modification;GO:0016575 histone deacetylation		Transcription factors/Zinc-coordinating DNA-binding domains	Nuclear bodies;Nucleoli;Nucleus(Supported)				0	0	0	0	0	0	0	0	0	0	0	0	0	0	0	0	0	0	0	0
RNF187	149603	symbol	H. sapiens	149603	H. sapiens	RNF187	ring finger protein 187	GO:0070936 protein K48-linked ubiquitination;GO:0051865 protein autoubiquitination;GO:0043161 proteasome-mediated ubiquitin-dependent protein catabolic process		Enzymes/ENZYME proteins/Transferases	Cytosol;Nucleoplasm(Supported)				0	0	0	0	0	0	0	0	0	0	0	0	0	0	0	0	0	0	0	0
HEG1	57493	symbol	H. sapiens	57493	H. sapiens	HEG1	heart development protein with EGF like domains 1	GO:2000299 negative regulation of Rho-dependent protein serine/threonine kinase activity;GO:0003222 ventricular trabecula myocardium morphogenesis;GO:0003017 lymph circulation			Vesicles(Approved)				1	0	1	0	1	0	0	1	0	1	0	1	1	1	0	0	0	0	0	1
CFAP54	144535	symbol	H. sapiens	144535	H. sapiens	CFAP54	cilia and flagella associated protein 54	GO:0060294 cilium movement involved in cell motility;GO:0060285 cilium-dependent cell motility;GO:0001539 cilium or flagellum-dependent cell motility			Cytosol;Microtubules(Approved)				0	0	0	0	0	0	0	0	0	0	0	0	0	0	0	0	0	0	0	0
EFCAB12	90288	symbol	H. sapiens	90288	H. sapiens	EFCAB12	EF-hand calcium binding domain 12								0	0	0	0	0	0	0	0	0	0	0	0	0	0	0	0	0	0	0	0
GIMAP1	170575	symbol	H. sapiens	170575	H. sapiens	GIMAP1	GTPase, IMAP family member 1				Endoplasmic reticulum(Supported)				0	0	0	0	0	0	0	0	0	0	0	0	0	0	0	0	0	0	0	0
TRPM3	80036	symbol	H. sapiens	80036	H. sapiens	TRPM3	transient receptor potential cation channel subfamily M member 3	GO:0016048 detection of temperature stimulus;GO:0050951 sensory perception of temperature stimulus;GO:0070588 calcium ion transmembrane transport		Transporters/Transporter channels and pores;Voltage-gated ion channels/Transient Receptor Potential Channels					0	0	0	0	0	0	0	0	0	0	0	0	0	0	0	0	0	0	0	0
PIP5K1B	8395	symbol	H. sapiens	8395	H. sapiens	PIP5K1B	phosphatidylinositol-4-phosphate 5-kinase type 1 beta	GO:0046854 phosphatidylinositol phosphorylation;GO:0014066 regulation of phosphatidylinositol 3-kinase signaling;GO:0006661 phosphatidylinositol biosynthetic process		Enzymes/ENZYME proteins/Transferases	Nucleus;Vesicles(Approved)		(M90)PID WNT CANONICAL PATHWAY; (M12)PID RHOA PATHWAY; (M278)PID RAC1 PATHWAY		0	0	0	0	0	0	0	0	0	0	0	0	0	0	0	0	0	0	0	0
CCNY	219771	symbol	H. sapiens	219771	H. sapiens	CCNY	cyclin Y	GO:0045737 positive regulation of cyclin-dependent protein serine/threonine kinase activity;GO:1904031 positive regulation of cyclin-dependent protein kinase activity;GO:0000079 regulation of cyclin-dependent protein serine/threonine kinase activity							0	0	0	0	0	0	0	0	0	0	0	1	0	0	0	0	0	0	0	0
NPDC1	56654	symbol	H. sapiens	56654	H. sapiens	NPDC1	neural proliferation, differentiation and control 1	GO:0050776 regulation of immune response;GO:0002682 regulation of immune system process;GO:0006955 immune response			Cytosol;Nucleus(Approved)				0	0	0	0	0	0	0	0	0	0	0	0	0	0	0	0	0	0	0	0
DOK4	55715	symbol	H. sapiens	55715	H. sapiens	DOK4	docking protein 4	GO:0007411 axon guidance;GO:0097485 neuron projection guidance;GO:0007409 axonogenesis			Cytokinetic bridge;Microtubules;Vesicles(Approved)		(M82)PID RET PATHWAY		0	0	0	0	1	0	0	0	0	0	0	0	0	0	0	0	0	0	0	0
GFOD1	54438	symbol	H. sapiens	54438	H. sapiens	GFOD1	glucose-fructose oxidoreductase domain containing 1	GO:0055114 oxidation-reduction process;GO:0008152 metabolic process;GO:0008150 biological_process			Cytosol;Nucleoplasm;Plasma membrane(Approved)				0	0	0	0	0	0	0	0	0	0	0	0	0	0	0	0	0	0	0	0
TUSC2	11334	symbol	H. sapiens	11334	H. sapiens	TUSC2	tumor suppressor 2, mitochondrial calcium regulator	GO:0070945 neutrophil mediated killing of gram-negative bacterium;GO:0052567 response to defense-related host reactive oxygen species production;GO:0070944 neutrophil mediated killing of bacterium			Cytosol;Vesicles(Approved)				0	0	0	0	0	0	0	0	0	0	0	0	0	0	0	0	0	0	0	0
LRRC2	79442	symbol	H. sapiens	79442	H. sapiens	LRRC2	leucine rich repeat containing 2								0	0	0	0	0	0	0	0	0	0	0	0	0	0	0	0	0	0	0	0
GIMAP6	474344	symbol	H. sapiens	474344	H. sapiens	GIMAP6	GTPase, IMAP family member 6				Cytosol(Approved)Nucleoplasm(Uncertain)				0	0	0	0	0	0	0	0	0	0	0	0	0	0	0	0	0	0	0	0
QKI	9444	symbol	H. sapiens	9444	H. sapiens	QKI	QKI, KH domain containing RNA binding	GO:0042759 long-chain fatty acid biosynthetic process;GO:0001570 vasculogenesis;GO:0007286 spermatid development			Nucleoplasm(Supported)				0	0	0	0	0	0	0	1	0	0	0	0	0	0	0	0	0	0	0	0
ROBO4	54538	symbol	H. sapiens	54538	H. sapiens	ROBO4	roundabout guidance receptor 4	GO:0070593 dendrite self-avoidance;GO:0008038 neuron recognition;GO:0007411 axon guidance			Plasma membrane(Approved)				0	0	0	0	1	0	0	1	0	0	0	0	0	0	0	0	0	0	0	0
DDX28	55794	symbol	H. sapiens	55794	H. sapiens	DDX28	DEAD-box helicase 28	GO:1902775 mitochondrial large ribosomal subunit assembly;GO:0061668 mitochondrial ribosome assembly;GO:0000027 ribosomal large subunit assembly		Enzymes/ENZYME proteins/Hydrolases	Cytosol;Mitochondria;Nucleoli(Supported)				0	0	0	0	0	0	0	0	0	0	0	0	0	0	0	0	0	0	0	0
ARHGAP23	57636	symbol	H. sapiens	57636	H. sapiens	ARHGAP23	Rho GTPase activating protein 23	GO:0043547 positive regulation of GTPase activity;GO:0051056 regulation of small GTPase mediated signal transduction;GO:0043087 regulation of GTPase activity			Cytosol;Nucleoplasm;Plasma membrane(Approved)				0	0	0	0	0	0	0	0	0	1	0	0	0	0	0	0	1	0	0	0
ARHGAP45	23526	symbol	H. sapiens	23526	H. sapiens	ARHGAP45	Rho GTPase activating protein 45	GO:0043312 neutrophil degranulation;GO:0002283 neutrophil activation involved in immune response;GO:0042119 neutrophil activation							0	0	0	0	0	0	0	0	0	1	0	0	0	0	0	0	1	0	0	0
RHOA	387	symbol	H. sapiens	387	H. sapiens	RHOA	ras homolog family member A	GO:1904695 positive regulation of vascular smooth muscle contraction;GO:0001998 angiotensin-mediated vasoconstriction involved in regulation of systemic arterial blood pressure;GO:0002034 regulation of blood vessel diameter by renin-angiotensin		RAS pathway related proteins		Guanosine-5'-Diphosphate (Myosin binding)	(M64)PID S1P S1P4 PATHWAY; (M120)PID ARF6 DOWNSTREAM PATHWAY; (M138)PID THROMBIN PAR4 PATHWAY	(M5896)HALLMARK TGF BETA SIGNALING	1	1	1	1	1	1	1	1	0	1	0	1	1	1	1	1	1	1	0	1
NRBF2	29982	symbol	H. sapiens	29982	H. sapiens	NRBF2	nuclear receptor binding factor 2	GO:0043550 regulation of lipid kinase activity;GO:0006367 transcription initiation from RNA polymerase II promoter;GO:0006352 DNA-templated transcription, initiation			Cytosol;Nucleoplasm(Approved)				0	0	0	0	0	0	0	0	0	0	0	0	0	0	0	0	0	0	0	0
GALC	2581	symbol	H. sapiens	2581	H. sapiens	GALC	galactosylceramidase	GO:0006683 galactosylceramide catabolic process;GO:0019376 galactolipid catabolic process;GO:0046477 glycosylceramide catabolic process		Enzymes/ENZYME proteins/Hydrolases				(M5910)HALLMARK PROTEIN SECRETION	0	0	0	0	0	0	0	0	0	0	0	0	0	0	0	0	0	0	0	0
LRRC32	2615	symbol	H. sapiens	2615	H. sapiens	LRRC32	leucine rich repeat containing 32	GO:1901398 regulation of transforming growth factor beta3 activation;GO:0036366 transforming growth factor beta3 activation;GO:0046007 negative regulation of activated T cell proliferation			Nucleoplasm(Supported)				1	0	0	0	0	1	0	0	0	0	1	0	0	0	0	0	0	1	0	0
SLC7A6	9057	symbol	H. sapiens	9057	H. sapiens	SLC7A6	solute carrier family 7 member 6	GO:1902475 L-alpha-amino acid transmembrane transport;GO:0015807 L-amino acid transport;GO:0003333 amino acid transmembrane transport		Transporters/Electrochemical Potential-driven transporters	Plasma membrane;Vesicles(Approved)				0	0	0	0	0	0	0	0	0	0	0	0	0	0	1	0	0	0	0	0
COL4A1	1282	symbol	H. sapiens	1282	H. sapiens	COL4A1	collagen type IV alpha 1 chain	GO:0061304 retinal blood vessel morphogenesis;GO:0061299 retina vasculature morphogenesis in camera-type eye;GO:0061298 retina vasculature development in camera-type eye			Cytosol;Nucleoplasm(Uncertain)		(M5887)NABA BASEMENT MEMBRANES; (M53)PID INTEGRIN3 PATHWAY; (M3005)NABA COLLAGENS	(M5905)HALLMARK ADIPOGENESIS; (M5930)HALLMARK EPITHELIAL MESENCHYMAL TRANSITION	0	0	0	0	1	1	0	1	0	0	0	0	0	0	0	0	0	0	0	0
PPP5D1	100506012	symbol	H. sapiens	100506012	H. sapiens	PPP5D1	PPP5 tetratricopeptide repeat domain containing 1				Cytosol(Uncertain)				0	0	0	0	0	0	0	0	0	0	0	0	0	0	0	0	0	0	0	0
ZNF608	57507	symbol	H. sapiens	57507	H. sapiens	ZNF608	zinc finger protein 608	GO:0000122 negative regulation of transcription by RNA polymerase II;GO:0045892 negative regulation of transcription, DNA-templated;GO:1903507 negative regulation of nucleic acid-templated transcription			Cytosol;Nucleoplasm(Approved)				0	0	0	0	0	0	0	0	0	0	0	0	0	0	0	0	0	0	0	0
NRROS	375387	symbol	H. sapiens	375387	H. sapiens	NRROS	negative regulator of reactive oxygen species	GO:0014005 microglia development;GO:0035583 sequestering of TGFbeta in extracellular matrix;GO:0014004 microglia differentiation							0	0	0	0	0	0	0	0	0	0	0	0	0	0	0	0	0	1	0	0
PEAK1	79834	symbol	H. sapiens	79834	H. sapiens	PEAK1	pseudopodium enriched atypical kinase 1	GO:0051893 regulation of focal adhesion assembly;GO:0048041 focal adhesion assembly;GO:0090109 regulation of cell-substrate junction assembly	Other	Enzymes/{ENZYME proteins/Transferases,Kinases}					1	0	0	0	1	1	0	0	0	0	0	0	0	0	0	0	0	0	0	0
TMCC1	23023	symbol	H. sapiens	23023	H. sapiens	TMCC1	transmembrane and coiled-coil domain family 1	GO:0097750 endosome membrane tubulation;GO:0097749 membrane tubulation;GO:0090148 membrane fission							0	0	0	0	0	0	0	0	0	0	0	0	0	0	0	0	0	0	1	0
PAWR	5074	symbol	H. sapiens	5074	H. sapiens	PAWR	pro-apoptotic WT1 regulator	GO:1901300 positive regulation of hydrogen peroxide-mediated programmed cell death;GO:0050860 negative regulation of T cell receptor signaling pathway;GO:1905206 positive regulation of hydrogen peroxide-induced cell death			Actin filaments;Plasma membrane(Enhanced)		(M144)PID CERAMIDE PATHWAY; (M58)PID AR PATHWAY		1	0	0	0	0	1	0	0	0	0	0	0	0	0	0	0	0	0	0	0
TENT2	167153	symbol	H. sapiens	167153	H. sapiens	TENT2	terminal nucleotidyltransferase 2	GO:1990603 dark adaptation;GO:2000626 negative regulation of miRNA catabolic process;GO:0071485 cellular response to absence of light		Enzymes/ENZYME proteins/Transferases	Cytosol(Approved)				0	0	0	0	0	0	0	0	0	0	0	0	0	0	0	0	0	0	0	0
KIF9	64147	symbol	H. sapiens	64147	H. sapiens	KIF9	kinesin family member 9	GO:0071801 regulation of podosome assembly;GO:0071800 podosome assembly;GO:0022617 extracellular matrix disassembly			Nucleoli;Nucleus(Approved)				0	0	0	0	0	1	0	0	0	0	0	0	0	0	1	0	0	0	0	0
DNAH1	25981	symbol	H. sapiens	25981	H. sapiens	DNAH1	dynein axonemal heavy chain 1	GO:0007288 sperm axoneme assembly;GO:0036159 inner dynein arm assembly;GO:0060294 cilium movement involved in cell motility							0	0	0	0	0	0	0	0	0	0	0	0	0	0	0	0	0	0	0	0
ATPAF2	91647	symbol	H. sapiens	91647	H. sapiens	ATPAF2	ATP synthase mitochondrial F1 complex assembly factor 2	GO:0043461 proton-transporting ATP synthase complex assembly;GO:0070071 proton-transporting two-sector ATPase complex assembly;GO:0034622 cellular protein-containing complex assembly			Cytosol(Enhanced)				0	0	0	0	0	0	0	0	0	0	0	0	0	0	0	0	0	0	0	0
RHO	6010	symbol	H. sapiens	6010	H. sapiens	RHO	rhodopsin	GO:0016038 absorption of visible light;GO:0022400 regulation of rhodopsin mediated signaling pathway;GO:0016037 light absorption		G-protein coupled receptors/{GPCRs excl olfactory receptors,Opsins};Transporters		Halothane (Photoreceptor activity);N-Acetylmethionine (Photoreceptor activity);3-[Aminoethylphosphoryl]-[1,2-Di-Palmitoyl]-Sn-Glycerol (Photoreceptor activity);Phosphonothreonine (Photoreceptor activity);B-2-Octylglucoside (Photoreceptor activity);Hexadecanal (Photoreceptor activity);Palmitic Acid (Photoreceptor activity);Heptane-1,2,3-Triol (Photoreceptor activity);Lauryl Dimethylamine-N-Oxide (…	(M204)PID RHODOPSIN PATHWAY; (M2701)ST MYOCYTE AD PATHWAY; (M16801)SIG REGULATION OF THE ACTIN CYTOSKELETON BY RHO GTPASES		0	0	0	0	0	0	0	0	0	0	0	0	0	0	0	0	0	0	0	0
IFT88	8100	symbol	H. sapiens	8100	H. sapiens	IFT88	intraflagellar transport 88	GO:0060122 inner ear receptor cell stereocilium organization;GO:0035735 intraciliary transport involved in cilium assembly;GO:2000785 regulation of autophagosome assembly					(M219)PID HEDGEHOG GLI PATHWAY	(M5951)HALLMARK SPERMATOGENESIS	0	0	0	0	1	0	0	0	0	0	0	0	0	0	0	0	0	0	0	0
GATA6	2627	symbol	H. sapiens	2627	H. sapiens	GATA6	GATA binding protein 6	GO:0007493 endodermal cell fate determination;GO:0060510 type II pneumocyte differentiation;GO:0032912 negative regulation of transforming growth factor beta2 production		Transcription factors/Zinc-coordinating DNA-binding domains	Nucleus(Supported)		(M288)PID HES HEY PATHWAY		0	1	0	0	0	0	0	1	0	0	0	0	1	1	1	0	0	1	0	0
STPG4	285051	symbol	H. sapiens	285051	H. sapiens	STPG4	sperm-tail PG-rich repeat containing 4	GO:0044727 DNA demethylation of male pronucleus;GO:0044725 chromatin reprogramming in the zygote;GO:1901537 positive regulation of DNA demethylation			Cytosol;Nucleoplasm(Approved)				0	0	0	0	0	0	0	0	0	0	0	0	0	0	0	0	0	0	0	0
SCUBE1	80274	symbol	H. sapiens	80274	H. sapiens	SCUBE1	signal peptide, CUB domain and EGF like domain containing 1	GO:0007512 adult heart development;GO:0045880 positive regulation of smoothened signaling pathway;GO:0022617 extracellular matrix disassembly					(M5883)NABA SECRETED FACTORS; (M5885)NABA MATRISOME ASSOCIATED; (M5889)NABA MATRISOME	(M5916)HALLMARK APICAL SURFACE	0	0	0	0	0	1	0	0	0	0	0	0	0	1	0	0	0	0	0	0
RIPOR1	79567	symbol	H. sapiens	79567	H. sapiens	RIPOR1	RHO family interacting cell polarization regulator 1	GO:0051683 establishment of Golgi localization;GO:0051645 Golgi localization;GO:0034067 protein localization to Golgi apparatus			Cytosol;Golgi apparatus(Approved)				0	0	0	1	0	0	0	0	0	1	1	0	0	1	0	0	0	0	0	0
GIMAP4	55303	symbol	H. sapiens	55303	H. sapiens	GIMAP4	GTPase, IMAP family member 4								0	0	0	0	0	0	0	0	0	0	0	0	0	0	0	0	0	0	0	0
ABHD17A	81926	symbol	H. sapiens	81926	H. sapiens	ABHD17A	abhydrolase domain containing 17A	GO:1902817 negative regulation of protein localization to microtubule;GO:1902816 regulation of protein localization to microtubule;GO:1905668 positive regulation of protein localization to endosome			Vesicles(Approved)				0	0	0	0	0	0	0	0	0	0	1	0	0	0	0	0	0	0	0	0
GIMAP5	55340	symbol	H. sapiens	55340	H. sapiens	GIMAP5	GTPase, IMAP family member 5								0	0	0	0	0	0	0	0	0	0	0	0	0	0	0	0	0	0	0	0
ABCC10	89845	symbol	H. sapiens	89845	H. sapiens	ABCC10	ATP binding cassette subfamily C member 10	GO:0034220 ion transmembrane transport;GO:0006811 ion transport;GO:0055085 transmembrane transport		Transporters/Primary Active Transporters					0	0	0	0	0	0	0	0	0	0	0	0	0	0	0	0	0	0	0	0
SLC19A1	6573	symbol	H. sapiens	6573	H. sapiens	SLC19A1	solute carrier family 19 member 1	GO:1904447 folate import across plasma membrane;GO:0098838 folate transmembrane transport;GO:0051958 methotrexate transport		Transporters/Electrochemical Potential-driven transporters	Plasma membrane(Approved)			(M5928)HALLMARK MYC TARGETS V2; (M5905)HALLMARK ADIPOGENESIS	0	0	0	0	0	0	0	0	0	0	0	0	0	0	0	0	0	0	0	0
LGI3	203190	symbol	H. sapiens	203190	H. sapiens	LGI3	leucine rich repeat LGI family member 3	GO:0017157 regulation of exocytosis;GO:0006887 exocytosis;GO:1903530 regulation of secretion by cell			Cytosol(Approved)		(M3008)NABA ECM GLYCOPROTEINS; (M5884)NABA CORE MATRISOME; (M5889)NABA MATRISOME		0	0	0	0	0	0	0	0	0	0	0	0	0	0	0	0	0	0	0	0
MAPKAPK5	8550	symbol	H. sapiens	8550	H. sapiens	MAPKAPK5	MAPK activated protein kinase 5	GO:0032212 positive regulation of telomere maintenance via telomerase;GO:1904355 positive regulation of telomere capping;GO:0090400 stress-induced premature senescence	CAMK Ser/Thr protein kinase family	Enzymes/{ENZYME proteins/Transferases,Kinases/CAMK Ser/Thr protein kinases}	Cytosol;Nucleoplasm(Supported)		(M12705)SIG CD40PATHWAYMAP; (M12012)ST P38 MAPK PATHWAY; (M229)PID P38 ALPHA BETA DOWNSTREAM PATHWAY		1	0	1	0	0	0	0	0	0	1	0	1	0	0	0	0	0	0	0	0
MT1M	4499	symbol	H. sapiens	4499	H. sapiens	MT1M	metallothionein 1M	GO:0010273 detoxification of copper ion;GO:0006882 cellular zinc ion homeostasis;GO:1990169 stress response to copper ion							0	1	0	0	0	0	0	0	0	0	0	0	1	0	0	0	0	0	0	0
SEMA6A	57556	symbol	H. sapiens	57556	H. sapiens	SEMA6A	semaphorin 6A	GO:0106089 negative regulation of cell adhesion involved in sprouting angiogenesis;GO:0106088 regulation of cell adhesion involved in sprouting angiogenesis;GO:0120078 cell adhesion involved in sprouting angiogenesis			Nucleus(Supported)Intermediate filaments(Approved)		(M5880)NABA ECM AFFILIATED; (M5885)NABA MATRISOME ASSOCIATED; (M5889)NABA MATRISOME		1	1	1	1	1	1	1	1	0	0	0	0	1	0	0	0	0	1	0	0
AK3	50808	symbol	H. sapiens	50808	H. sapiens	AK3	adenylate kinase 3	GO:0006172 ADP biosynthetic process;GO:0046041 ITP metabolic process;GO:0009180 purine ribonucleoside diphosphate biosynthetic process		Enzymes/ENZYME proteins/Transferases	Mitochondria(Supported)			(M5898)HALLMARK DNA REPAIR; (M5937)HALLMARK GLYCOLYSIS	0	0	0	0	0	0	0	0	0	0	0	0	0	1	1	1	0	0	0	0
SLC47A2	146802	symbol	H. sapiens	146802	H. sapiens	SLC47A2	solute carrier family 47 member 2	GO:0042908 xenobiotic transport;GO:0006855 drug transmembrane transport;GO:0015893 drug transport		Transporters/Electrochemical Potential-driven transporters					0	0	0	0	0	0	0	0	0	0	0	0	0	0	0	0	0	0	0	0
DELE1	9812	symbol	H. sapiens	9812	H. sapiens	DELE1	DAP3 binding cell death enhancer 1	GO:0008625 extrinsic apoptotic signaling pathway via death domain receptors;GO:0043281 regulation of cysteine-type endopeptidase activity involved in apoptotic process;GO:2000116 regulation of cysteine-type endopeptidase activity			Golgi apparatus;Nucleoplasm(Uncertain)				0	0	0	0	0	0	0	0	0	0	0	0	0	0	0	0	0	0	0	0
RUSC2	9853	symbol	H. sapiens	9853	H. sapiens	RUSC2	RUN and SH3 domain containing 2	GO:0008150 biological_process							0	0	0	0	0	0	0	0	0	0	0	0	0	0	0	0	0	0	0	0
FAM53C	51307	symbol	H. sapiens	51307	H. sapiens	FAM53C	family with sequence similarity 53 member C	GO:0006606 protein import into nucleus;GO:0051170 import into nucleus;GO:0017038 protein import							0	0	0	0	0	0	0	0	0	0	0	0	0	0	0	0	0	0	0	0
PRIM2	5558	symbol	H. sapiens	5558	H. sapiens	PRIM2	DNA primase subunit 2	GO:0032201 telomere maintenance via semi-conservative replication;GO:0006269 DNA replication, synthesis of RNA primer;GO:0033260 nuclear DNA replication			Nucleoplasm(Supported)			(M5901)HALLMARK G2M CHECKPOINT; (M5925)HALLMARK E2F TARGETS	0	0	0	0	0	0	0	0	0	0	0	0	0	0	0	0	0	0	0	0
CALM3	808	symbol	H. sapiens	808	H. sapiens	CALM3	calmodulin 3	GO:0010881 regulation of cardiac muscle contraction by regulation of the release of sequestered calcium ion;GO:0060316 positive regulation of ryanodine-sensitive calcium-release channel activity;GO:0060315 negative regulation of ryanodine-sensitive calcium-release channel activity		RAS pathway related proteins;Transporters/Accessory Factors Involved in Transport				(M5921)HALLMARK COMPLEMENT	0	0	1	0	0	0	0	0	1	1	1	1	0	0	1	0	1	0	0	0
ANKFY1	51479	symbol	H. sapiens	51479	H. sapiens	ANKFY1	ankyrin repeat and FYVE domain containing 1	GO:0048549 positive regulation of pinocytosis;GO:0090160 Golgi to lysosome transport;GO:0034058 endosomal vesicle fusion			Endosomes(Enhanced)				0	0	0	0	0	0	0	0	0	0	0	0	0	0	0	0	0	0	0	0
SH3BP5	9467	symbol	H. sapiens	9467	H. sapiens	SH3BP5	SH3 domain binding protein 5	GO:0061099 negative regulation of protein tyrosine kinase activity;GO:0050732 negative regulation of peptidyl-tyrosine phosphorylation;GO:0061097 regulation of protein tyrosine kinase activity			Nuclear bodies;Nucleoplasm(Supported)		(M10)PID BCR 5PATHWAY	(M5906)HALLMARK ESTROGEN RESPONSE EARLY	0	0	1	0	0	0	0	0	0	0	0	1	0	0	0	0	0	0	0	0
MN1	4330	symbol	H. sapiens	4330	H. sapiens	MN1	MN1 proto-oncogene, transcriptional regulator	GO:0001957 intramembranous ossification;GO:0036072 direct ossification;GO:0001503 ossification			Nucleoplasm(Approved)				0	0	0	0	0	0	0	0	0	0	0	0	0	0	0	0	0	0	0	0
NHSL1	57224	symbol	H. sapiens	57224	H. sapiens	NHSL1	NHS like 1	GO:0030154 cell differentiation;GO:0048869 cellular developmental process;GO:0032502 developmental process			Nuclear membrane;Nucleoplasm(Approved)				0	0	0	0	0	0	0	0	0	0	0	0	0	0	0	0	0	0	0	0
PHF7	51533	symbol	H. sapiens	51533	H. sapiens	PHF7	PHD finger protein 7				Nucleoplasm(Supported)Golgi apparatus(Approved)			(M5951)HALLMARK SPERMATOGENESIS	0	0	0	0	0	0	0	0	0	0	0	0	0	0	0	0	0	0	0	0
NEBL	10529	symbol	H. sapiens	10529	H. sapiens	NEBL	nebulette	GO:0071691 cardiac muscle thin filament assembly;GO:0055003 cardiac myofibril assembly;GO:0055013 cardiac muscle cell development							1	0	0	0	0	0	0	0	0	0	0	0	0	0	0	0	0	0	0	0
KIAA1257	57501	symbol	H. sapiens	57501	H. sapiens	KIAA1257	KIAA1257				Cell Junctions;Cytosol(Approved)				0	0	0	0	0	0	0	0	0	0	0	0	0	0	0	0	0	0	0	0
IFRD2	7866	symbol	H. sapiens	7866	H. sapiens	IFRD2	interferon related developmental regulator 2				Nucleoplasm(Approved)				0	0	0	0	0	0	0	0	0	0	0	0	0	0	0	0	0	0	0	0
DOCK4	9732	symbol	H. sapiens	9732	H. sapiens	DOCK4	dedicator of cytokinesis 4	GO:1904694 negative regulation of vascular smooth muscle contraction;GO:0003056 regulation of vascular smooth muscle contraction;GO:0045906 negative regulation of vasoconstriction			Plasma membrane(Supported)Cytosol;Golgi apparatus;Nucleoli(Approved)		(M186)PID PDGFRB PATHWAY	(M5893)HALLMARK MITOTIC SPINDLE; (M5921)HALLMARK COMPLEMENT	0	0	0	1	1	0	0	0	0	1	0	0	1	0	1	0	1	0	0	0
SOCS2	8835	symbol	H. sapiens	8835	H. sapiens	SOCS2	suppressor of cytokine signaling 2	GO:0046627 negative regulation of insulin receptor signaling pathway;GO:0060396 growth hormone receptor signaling pathway;GO:0038111 interleukin-7-mediated signaling pathway			Endoplasmic reticulum(Approved)		(M122)PID IL2 1PATHWAY	(M5947)HALLMARK IL2 STAT5 SIGNALING	0	1	1	0	1	0	0	0	0	0	0	0	1	1	0	0	0	0	0	0
FSTL1	11167	symbol	H. sapiens	11167	H. sapiens	FSTL1	follistatin like 1	GO:0030510 regulation of BMP signaling pathway;GO:0030509 BMP signaling pathway;GO:0071773 cellular response to BMP stimulus			Cytosol;Vesicles(Approved)		(M17761)ST WNT BETA CATENIN PATHWAY; (M5883)NABA SECRETED FACTORS; (M5885)NABA MATRISOME ASSOCIATED	(M5944)HALLMARK ANGIOGENESIS; (M5930)HALLMARK EPITHELIAL MESENCHYMAL TRANSITION	0	0	0	0	0	0	0	0	0	0	0	0	0	0	0	0	0	1	0	0
DLC1	10395	symbol	H. sapiens	10395	H. sapiens	DLC1	DLC1 Rho GTPase activating protein	GO:0051497 negative regulation of stress fiber assembly;GO:0051895 negative regulation of focal adhesion assembly;GO:0032232 negative regulation of actin filament bundle assembly			Golgi apparatus;Nucleoplasm;Vesicles(Approved)		(M68)PID RHOA REG PATHWAY	(M5942)HALLMARK UV RESPONSE DN; (M5906)HALLMARK ESTROGEN RESPONSE EARLY	1	0	1	0	1	1	1	0	0	1	0	0	0	0	0	0	1	0	0	0
SLC12A4	6560	symbol	H. sapiens	6560	H. sapiens	SLC12A4	solute carrier family 12 member 4	GO:1990573 potassium ion import across plasma membrane;GO:0055064 chloride ion homeostasis;GO:0010107 potassium ion import		Transporters/Electrochemical Potential-driven transporters	Endosomes(Approved)	Potassium Chloride (Protein kinase binding);Bumetanide (Protein kinase binding)		(M5934)HALLMARK XENOBIOTIC METABOLISM	0	0	0	0	0	0	0	0	0	0	0	0	1	0	0	0	0	0	0	0
UBE2G1	7326	symbol	H. sapiens	7326	H. sapiens	UBE2G1	ubiquitin conjugating enzyme E2 G1	GO:0070534 protein K63-linked ubiquitination;GO:0070936 protein K48-linked ubiquitination;GO:0043161 proteasome-mediated ubiquitin-dependent protein catabolic process		Enzymes/ENZYME proteins/Transferases	Cytosol;Nucleoplasm(Approved)				0	0	0	0	0	0	0	0	0	0	0	0	0	0	0	0	0	0	0	0
TJP1	7082	symbol	H. sapiens	7082	H. sapiens	TJP1	tight junction protein 1	GO:1901350 cell-cell signaling involved in cell-cell junction organization;GO:0090557 establishment of endothelial intestinal barrier;GO:2000810 regulation of bicellular tight junction assembly			Cell Junctions(Enhanced)		(M193)PID NEPHRIN NEPH1 PATHWAY; (M156)PID ECADHERIN NASCENT AJ PATHWAY	(M5896)HALLMARK TGF BETA SIGNALING; (M5942)HALLMARK UV RESPONSE DN; (M5915)HALLMARK APICAL JUNCTION	1	0	0	0	0	0	0	0	0	0	0	0	0	0	0	0	0	0	0	1
PER1	5187	symbol	H. sapiens	5187	H. sapiens	PER1	period circadian regulator 1	GO:2000323 negative regulation of glucocorticoid receptor signaling pathway;GO:2000322 regulation of glucocorticoid receptor signaling pathway;GO:0042921 glucocorticoid receptor signaling pathway			Cytosol;Nucleoplasm(Supported)		(M95)PID CIRCADIAN PATHWAY	(M5890)HALLMARK TNFA SIGNALING VIA NFKB	0	0	1	0	0	0	0	0	0	0	0	0	0	0	0	0	0	0	0	0
ZNF423	23090	symbol	H. sapiens	23090	H. sapiens	ZNF423	zinc finger protein 423	GO:0030513 positive regulation of BMP signaling pathway;GO:0120163 negative regulation of cold-induced thermogenesis;GO:0030510 regulation of BMP signaling pathway		Transcription factors/Zinc-coordinating DNA-binding domains	Nucleus(Enhanced)				0	0	0	0	0	0	0	0	0	0	0	0	0	0	0	0	0	1	0	0
IQSEC1	9922	symbol	H. sapiens	9922	H. sapiens	IQSEC1	IQ motif and Sec7 domain 1	GO:0051549 positive regulation of keratinocyte migration;GO:0051547 regulation of keratinocyte migration;GO:0051546 keratinocyte migration			Nucleoli;Vesicles(Approved)		(M86)PID ARF6 PATHWAY		1	0	0	1	0	0	0	1	0	1	0	0	0	0	0	0	1	0	0	0
SELENOW	6415	symbol	H. sapiens	6415	H. sapiens	SELENOW	selenoprotein W	GO:0010269 response to selenium ion;GO:0098869 cellular oxidant detoxification;GO:1990748 cellular detoxification						(M5941)HALLMARK UV RESPONSE UP	0	0	0	0	0	0	0	0	0	0	0	0	0	0	0	0	0	0	0	0
C10orf105	414152	symbol	H. sapiens	414152	H. sapiens	C10orf105	chromosome 10 open reading frame 105								0	0	0	0	0	0	0	0	0	0	0	0	0	0	0	0	0	0	0	0
ALKBH5	54890	symbol	H. sapiens	54890	H. sapiens	ALKBH5	alkB homolog 5, RNA demethylase	GO:0035553 oxidative single-stranded RNA demethylation;GO:0035513 oxidative RNA demethylation;GO:0006307 DNA dealkylation involved in DNA repair			Cytosol;Golgi apparatus;Nucleoplasm(Approved)				0	0	0	0	0	0	0	0	0	0	0	0	0	0	0	0	0	0	0	0
PRKCZ	5590	symbol	H. sapiens	5590	H. sapiens	PRKCZ	protein kinase C zeta	GO:0045630 positive regulation of T-helper 2 cell differentiation;GO:0045628 regulation of T-helper 2 cell differentiation;GO:0045624 positive regulation of T-helper cell differentiation	AGC Ser/Thr protein kinase family	Enzymes/{ENZYME proteins/Transferases,Kinases/AGC Ser/Thr protein kinases}	Cytosol;Plasma membrane(Approved)		(M247)PID INSULIN GLUCOSE PATHWAY; (M125)PID IGF1 PATHWAY; (M269)PID RAS PATHWAY		1	1	1	0	1	1	0	0	0	1	1	1	1	0	1	0	1	1	0	0
FADS3	3995	symbol	H. sapiens	3995	H. sapiens	FADS3	fatty acid desaturase 3	GO:0006636 unsaturated fatty acid biosynthetic process;GO:0033559 unsaturated fatty acid metabolic process;GO:0006633 fatty acid biosynthetic process			Nucleoli fibrillar center(Approved)				0	0	0	0	0	0	0	0	0	0	0	0	0	0	0	0	0	0	0	0
STARD13	90627	symbol	H. sapiens	90627	H. sapiens	STARD13	StAR related lipid transfer domain containing 13	GO:0090051 negative regulation of cell migration involved in sprouting angiogenesis;GO:0097498 endothelial tube lumen extension;GO:1903671 negative regulation of sprouting angiogenesis			Cytosol;Nuclear membrane;Nucleoli(Approved)				0	0	0	0	0	0	1	1	0	1	0	0	0	0	0	0	1	0	0	0
SMTNL2	342527	symbol	H. sapiens	342527	H. sapiens	SMTNL2	smoothelin like 2	GO:0030036 actin cytoskeleton organization;GO:0030029 actin filament-based process;GO:0007010 cytoskeleton organization							1	0	0	0	0	0	0	0	0	0	0	0	0	0	0	0	0	0	0	0
CSNK1G2	1455	symbol	H. sapiens	1455	H. sapiens	CSNK1G2	casein kinase 1 gamma 2	GO:0090263 positive regulation of canonical Wnt signaling pathway;GO:0030148 sphingolipid biosynthetic process;GO:0030177 positive regulation of Wnt signaling pathway	CK1 Ser/Thr protein kinase family	Enzymes/{ENZYME proteins/Transferases,Kinases/CK1 Ser/Thr protein kinases}	Vesicles(Approved)	IC261 (Protein serine/threonine kinase activity);N-(2-Aminoethyl)-5-Chloroisoquinoline-8-Sulfonamide (Protein serine/threonine kinase activity);5-iodotubercidin (Protein serine/threonine kinase activity)	(M219)PID HEDGEHOG GLI PATHWAY; (M136)PID FOXO PATHWAY; (M261)PID P53 REGULATION PATHWAY		0	0	0	0	0	0	0	0	0	0	0	0	0	0	0	0	0	0	0	0
LYPD2	137797	symbol	H. sapiens	137797	H. sapiens	LYPD2	LY6/PLAUR domain containing 2								0	0	0	0	0	0	0	0	0	0	0	0	0	0	0	0	0	0	0	0
ELN	100130933	gene_synonym	H. sapiens	100130933	H. sapiens	SMIM6	small integral membrane protein 6				Nucleus(Approved)				0	0	0	0	0	0	0	0	0	0	0	0	0	0	0	0	0	0	0	0
HPCAL1	3241	symbol	H. sapiens	3241	H. sapiens	HPCAL1	hippocalcin like 1								0	0	0	0	0	0	0	0	0	0	0	0	0	0	0	0	0	0	0	0
SLCO2B1	11309	symbol	H. sapiens	11309	H. sapiens	SLCO2B1	solute carrier organic anion transporter family member 2B1	GO:0015721 bile acid and bile salt transport;GO:0043252 sodium-independent organic anion transport;GO:0015718 monocarboxylic acid transport		Transporters/Electrochemical Potential-driven transporters		Rifampicin (Sodium-independent organic anion transmembrane transporter activity);Ergoloid mesylate (Sodium-independent organic anion transmembrane transporter activity)			0	0	0	0	0	0	0	0	0	0	0	0	0	0	0	0	0	0	0	0
ZNF554	115196	symbol	H. sapiens	115196	H. sapiens	ZNF554	zinc finger protein 554	GO:0006357 regulation of transcription by RNA polymerase II;GO:0006366 transcription by RNA polymerase II;GO:0006355 regulation of transcription, DNA-templated		Transcription factors/Zinc-coordinating DNA-binding domains	Nucleoli;Nucleoplasm(Supported)				0	0	0	0	0	0	0	0	0	0	0	0	0	0	0	0	0	0	0	0
COL8A1	1295	symbol	H. sapiens	1295	H. sapiens	COL8A1	collagen type VIII alpha 1 chain	GO:0035987 endodermal cell differentiation;GO:0001706 endoderm formation;GO:0048593 camera-type eye morphogenesis			Vesicles(Supported)		(M3005)NABA COLLAGENS; (M198)PID SYNDECAN 1 PATHWAY; (M160)PID AVB3 INTEGRIN PATHWAY		0	0	0	0	0	1	0	1	0	0	0	0	0	0	0	0	0	0	0	0
GAS6	2621	symbol	H. sapiens	2621	H. sapiens	GAS6	growth arrest specific 6	GO:2000533 negative regulation of renal albumin absorption;GO:0019064 fusion of virus membrane with host plasma membrane;GO:0003104 positive regulation of glomerular filtration			Cytosol;Microtubule organizing center(Approved)		(M3008)NABA ECM GLYCOPROTEINS; (M5884)NABA CORE MATRISOME; (M5889)NABA MATRISOME		0	1	1	1	1	1	0	0	0	0	1	1	1	1	1	0	0	1	0	0
NPR2	4882	symbol	H. sapiens	4882	H. sapiens	NPR2	natriuretic peptide receptor 2	GO:1900194 negative regulation of oocyte maturation;GO:0060283 negative regulation of oocyte development;GO:1900193 regulation of oocyte maturation	RGC kinase: adenylyl cyclase class-4/guanylyl cyclase	Enzymes/{ENZYME proteins/Lyases,Kinases/RGC receptor guanylate cyclase kinases};Transporters/Accessory Factors Involved in Transport		Erythrityl Tetranitrate (Transmembrane signaling receptor activity);Nesiritide (Transmembrane signaling receptor activity)		(M5898)HALLMARK DNA REPAIR	0	0	0	0	0	0	0	0	1	0	0	0	1	0	0	0	0	0	0	0
MYRF	745	symbol	H. sapiens	745	H. sapiens	MYRF	myelin regulatory factor	GO:0032286 central nervous system myelin maintenance;GO:0022010 central nervous system myelination;GO:0031643 positive regulation of myelination		Transcription factors/Immunoglobulin fold	Cytosol;Nucleoplasm(Approved)				0	0	0	0	1	0	0	0	0	0	0	0	0	0	0	0	0	0	1	0
GSK3B	2932	symbol	H. sapiens	2932	H. sapiens	GSK3B	glycogen synthase kinase 3 beta	GO:2000077 negative regulation of type B pancreatic cell development;GO:1901030 positive regulation of mitochondrial outer membrane permeabilization involved in apoptotic signaling pathway;GO:0071109 superior temporal gyrus development	CMGC Ser/Thr protein kinase family	Enzymes/{ENZYME proteins/Transferases,Kinases/CMGC Ser/Thr protein kinases}	Nucleus(Enhanced)	Lithium (Ubiquitin protein ligase binding);3-[3-(2,3-Dihydroxy-Propylamino)-Phenyl]-4-(5-Fluoro-1-Methyl-1h-Indol-3-Yl)-Pyrrole-2,5-Dione (Ubiquitin protein ligase binding);I-5 (Ubiquitin protein ligase binding);N-(4-Methoxybenzyl)-N'-(5-Nitro-1,3-Thiazol-2-Yl)Urea (Ubiquitin protein ligase binding);Staurosporine (Ubiquitin protein ligase binding);Indirubin-3'-Monoxime (Ubiquitin protein ligase b…	(M31)PID BETA CATENIN DEG PATHWAY; (M90)PID WNT CANONICAL PATHWAY; (M139)PID MYC PATHWAY	(M5923)HALLMARK PI3K AKT MTOR SIGNALING; (M5924)HALLMARK MTORC1 SIGNALING	1	1	1	0	1	1	0	0	0	0	1	0	1	0	0	0	1	0	0	0
SCHIP1	29970	symbol	H. sapiens	29970	H. sapiens	SCHIP1	schwannomin interacting protein 1				Cytosol(Supported)Cell Junctions;Nuclear bodies;Nucleus;Plasma membrane(Approved);Cytosol(Approved)			(M5942)HALLMARK UV RESPONSE DN; (M5909)HALLMARK MYOGENESIS	0	0	0	0	0	0	0	0	0	0	0	0	0	0	0	0	0	0	0	0
EPAS1	2034	symbol	H. sapiens	2034	H. sapiens	EPAS1	endothelial PAS domain protein 1	GO:0043129 surfactant homeostasis;GO:0043619 regulation of transcription from RNA polymerase II promoter in response to oxidative stress;GO:0042415 norepinephrine metabolic process		Transcription factors/Basic domains	Nucleoplasm(Enhanced)Cytosol(Approved)		(M44)PID HIF2PATHWAY		0	0	0	0	0	0	0	1	0	0	0	0	0	0	0	0	0	0	0	0
PMPCA	23203	symbol	H. sapiens	23203	H. sapiens	PMPCA	peptidase, mitochondrial processing alpha subunit	GO:0006627 protein processing involved in protein targeting to mitochondrion;GO:0006851 mitochondrial calcium ion transmembrane transport;GO:0034982 mitochondrial protein processing		Enzymes/{ENZYME proteins/Hydrolases,Peptidases/Metallopeptidases}	Mitochondria(Enhanced)			(M5936)HALLMARK OXIDATIVE PHOSPHORYLATION	0	0	0	0	0	0	0	0	0	0	0	0	0	0	0	0	0	0	0	0
HOGA1	112817	symbol	H. sapiens	112817	H. sapiens	HOGA1	4-hydroxy-2-oxoglutarate aldolase 1	GO:0019470 4-hydroxyproline catabolic process;GO:0033609 oxalate metabolic process;GO:0009436 glyoxylate catabolic process		Enzymes/ENZYME proteins/Lyases					0	0	0	0	0	0	0	0	0	0	0	0	0	0	0	0	0	0	0	0
MCF2L	23263	symbol	H. sapiens	23263	H. sapiens	MCF2L	MCF.2 cell line derived transforming sequence like	GO:0035023 regulation of Rho protein signal transduction;GO:0007266 Rho protein signal transduction;GO:0046578 regulation of Ras protein signal transduction					(M83)PID CDC42 REG PATHWAY; (M68)PID RHOA REG PATHWAY; (M187)PID TRKR PATHWAY		0	0	0	0	0	0	0	0	0	1	0	0	0	0	0	0	0	0	0	0
PPP3CC	5533	symbol	H. sapiens	5533	H. sapiens	PPP3CC	protein phosphatase 3 catalytic subunit gamma	GO:1900740 positive regulation of protein insertion into mitochondrial membrane involved in apoptotic signaling pathway;GO:1900739 regulation of protein insertion into mitochondrial membrane involved in apoptotic signaling pathway;GO:1901030 positive regulation of mitochondrial outer membrane permeabilization involved in apoptotic signaling pathway		Enzymes/ENZYME proteins/Hydrolases	Vesicles(Approved)		(M8626)SIG BCR SIGNALING PATHWAY; (M10)PID BCR 5PATHWAY		1	0	0	0	1	0	0	0	0	0	1	0	0	0	0	0	0	0	0	0
STXBP6	29091	symbol	H. sapiens	29091	H. sapiens	STXBP6	syntaxin binding protein 6	GO:0035542 regulation of SNARE complex assembly;GO:0035493 SNARE complex assembly;GO:0051601 exocyst localization							0	0	0	0	0	0	0	0	0	0	0	0	0	0	0	0	0	0	0	0
FAM174B	400451	symbol	H. sapiens	400451	H. sapiens	FAM174B	family with sequence similarity 174 member B				Intermediate filaments(Approved)				0	0	0	0	0	0	0	0	0	0	0	0	0	0	0	0	0	0	0	0
HES5	388585	symbol	H. sapiens	388585	H. sapiens	HES5	hes family bHLH transcription factor 5	GO:0072086 specification of loop of Henle identity;GO:0072081 specification of nephron tubule identity;GO:0045608 negative regulation of inner ear auditory receptor cell differentiation		Transcription factors/Basic domains	Cytosol;Nuclear speckles;Nucleoplasm(Approved)		(M81)PID CDC42 PATHWAY		0	0	0	0	1	0	0	0	0	0	0	0	1	0	0	0	0	1	0	0
PXN	5829	symbol	H. sapiens	5829	H. sapiens	PXN	paxillin	GO:0051496 positive regulation of stress fiber assembly;GO:0060396 growth hormone receptor signaling pathway;GO:0051492 regulation of stress fiber assembly			Focal adhesion sites(Enhanced)Cytosol(Supported)Centrosome(Approved)		(M118)PID INTEGRIN A9B1 PATHWAY; (M125)PID IGF1 PATHWAY; (M277)PID INTEGRIN A4B1 PATHWAY	(M5893)HALLMARK MITOTIC SPINDLE	1	0	0	0	1	1	0	1	1	0	0	0	0	0	0	0	0	1	0	0
C16orf86	388284	symbol	H. sapiens	388284	H. sapiens	C16orf86	chromosome 16 open reading frame 86								0	0	0	0	0	0	0	0	0	0	0	0	0	0	0	0	0	0	0	0
TMEM160	54958	symbol	H. sapiens	54958	H. sapiens	TMEM160	transmembrane protein 160								0	0	0	0	0	0	0	0	0	0	0	0	0	0	0	0	0	0	0	0
PAPSS2	9060	symbol	H. sapiens	9060	H. sapiens	PAPSS2	3'-phosphoadenosine 5'-phosphosulfate synthase 2	GO:0050428 3'-phosphoadenosine 5'-phosphosulfate biosynthetic process;GO:0034036 purine ribonucleoside bisphosphate biosynthetic process;GO:0050427 3'-phosphoadenosine 5'-phosphosulfate metabolic process		Enzymes/ENZYME proteins/Transferases	Mitochondria(Approved)			(M5907)HALLMARK ESTROGEN RESPONSE LATE; (M5934)HALLMARK XENOBIOTIC METABOLISM; (M5906)HALLMARK ESTROGEN RESPONSE EARLY	0	0	0	0	0	0	0	0	0	0	0	0	0	1	0	0	0	0	0	0
THAP10	56906	symbol	H. sapiens	56906	H. sapiens	THAP10	THAP domain containing 10	GO:0006357 regulation of transcription by RNA polymerase II;GO:0006366 transcription by RNA polymerase II;GO:0006355 regulation of transcription, DNA-templated		Transcription factors/Zinc-coordinating DNA-binding domains	Cytosol;Nucleoplasm(Approved)				0	0	0	0	0	0	0	0	0	0	0	0	0	0	0	0	0	0	0	0
TRUB1	142940	symbol	H. sapiens	142940	H. sapiens	TRUB1	TruB pseudouridine synthase family member 1	GO:1990481 mRNA pseudouridine synthesis;GO:0001522 pseudouridine synthesis;GO:0016556 mRNA modification			Actin filaments;Vesicles(Supported)				0	0	0	0	0	0	0	0	0	0	0	0	0	0	0	0	0	0	0	0
GRPEL2	134266	symbol	H. sapiens	134266	H. sapiens	GRPEL2	GrpE like 2, mitochondrial	GO:0030150 protein import into mitochondrial matrix;GO:0006626 protein targeting to mitochondrion;GO:0044743 protein transmembrane import into intracellular organelle			Mitochondria(Enhanced)				0	0	0	0	0	0	0	0	0	0	0	0	0	0	0	0	0	0	0	0
PRPF8	10594	symbol	H. sapiens	10594	H. sapiens	PRPF8	pre-mRNA processing factor 8	GO:0000244 spliceosomal tri-snRNP complex assembly;GO:0000387 spliceosomal snRNP assembly;GO:0071222 cellular response to lipopolysaccharide			Nucleoplasm(Enhanced)				0	0	0	0	0	0	0	0	0	0	0	0	0	0	0	0	0	0	0	0
USP4	7375	symbol	H. sapiens	7375	H. sapiens	USP4	ubiquitin specific peptidase 4	GO:0000244 spliceosomal tri-snRNP complex assembly;GO:0000387 spliceosomal snRNP assembly;GO:0031397 negative regulation of protein ubiquitination		Enzymes/{ENZYME proteins/Hydrolases,Peptidases/Cysteine-type peptidases}	Cytosol(Supported)Plasma membrane(Approved)				0	0	1	0	0	0	0	0	0	1	0	0	0	0	0	0	0	0	0	0
SH2D3C	10044	symbol	H. sapiens	10044	H. sapiens	SH2D3C	SH2 domain containing 3C	GO:0033138 positive regulation of peptidyl-serine phosphorylation;GO:0033135 regulation of peptidyl-serine phosphorylation;GO:0007254 JNK cascade							0	0	0	0	0	0	0	0	0	1	0	0	0	0	0	0	0	0	0	0
RILPL2	196383	symbol	H. sapiens	196383	H. sapiens	RILPL2	Rab interacting lysosomal protein like 2	GO:1903445 protein transport from ciliary membrane to plasma membrane;GO:0032594 protein transport within lipid bilayer;GO:0003382 epithelial cell morphogenesis			Cytosol(Supported)				0	0	0	0	1	0	0	0	0	0	0	0	0	0	0	0	0	0	0	0
FAM3D	131177	symbol	H. sapiens	131177	H. sapiens	FAM3D	family with sequence similarity 3 member D	GO:0070093 negative regulation of glucagon secretion;GO:0070092 regulation of glucagon secretion;GO:0046676 negative regulation of insulin secretion							0	0	0	0	0	0	0	0	0	0	1	0	0	0	0	0	0	0	0	0
CELF2	10659	symbol	H. sapiens	10659	H. sapiens	CELF2	CUGBP Elav-like family member 2	GO:0006376 mRNA splice site selection;GO:0000381 regulation of alternative mRNA splicing, via spliceosome;GO:0000245 spliceosomal complex assembly			Cytokinetic bridge;Microtubules;Nucleoplasm(Uncertain)			(M5942)HALLMARK UV RESPONSE DN	0	0	0	0	0	0	0	0	0	0	0	0	0	0	0	0	0	0	0	0
TSPAN12	23554	symbol	H. sapiens	23554	H. sapiens	TSPAN12	tetraspanin 12	GO:0010842 retina layer formation;GO:0060042 retina morphogenesis in camera-type eye;GO:0003407 neural retina development		Transporters/Accessory Factors Involved in Transport	Microtubules;Vesicles(Approved)				0	0	0	0	0	0	0	1	0	0	0	0	0	0	0	0	0	0	0	0
TCAP	8557	symbol	H. sapiens	8557	H. sapiens	TCAP	titin-cap	GO:0048769 sarcomerogenesis;GO:0030916 otic vesicle formation;GO:0030241 skeletal muscle myosin thick filament assembly						(M5909)HALLMARK MYOGENESIS	1	0	0	0	0	0	0	0	1	0	0	0	0	0	0	0	0	0	0	0
CGNL1	84952	symbol	H. sapiens	84952	H. sapiens	CGNL1	cingulin like 1	GO:0051058 negative regulation of small GTPase mediated signal transduction;GO:0051056 regulation of small GTPase mediated signal transduction;GO:0007015 actin filament organization			Cell Junctions(Approved)				1	0	1	0	0	0	0	0	0	1	0	0	0	0	0	0	0	0	0	0
COX4I1	1327	symbol	H. sapiens	1327	H. sapiens	COX4I1	cytochrome c oxidase subunit 4I1	GO:0006123 mitochondrial electron transport, cytochrome c to oxygen;GO:0042775 mitochondrial ATP synthesis coupled electron transport;GO:0042773 ATP synthesis coupled electron transport		Transporters/Primary Active Transporters	Mitochondria(Supported)	Cholic Acid (Cytochrome-c oxidase activity);N-Formylmethionine (Cytochrome-c oxidase activity)		(M5936)HALLMARK OXIDATIVE PHOSPHORYLATION	0	0	0	0	0	0	0	0	0	0	0	0	0	0	0	0	0	0	0	0
GNAI2	2771	symbol	H. sapiens	2771	H. sapiens	GNAI2	G protein subunit alpha i2	GO:0140199 negative regulation of adenylate cyclase-activating adrenergic receptor signaling pathway involved in heart process;GO:0071878 negative regulation of adenylate cyclase-activating adrenergic receptor signaling pathway;GO:0140192 regulation of adenylate cyclase-activating adrenergic receptor signaling pathway involved in heart process			Cytosol;Plasma membrane(Supported)Nucleoplasm(Approved)		(M64)PID S1P S1P4 PATHWAY; (M103)PID S1P S1P1 PATHWAY; (M155)PID S1P META PATHWAY	(M5921)HALLMARK COMPLEMENT; (M5915)HALLMARK APICAL JUNCTION	0	0	1	1	1	0	0	0	0	0	0	0	0	1	1	0	0	0	0	0
SLC12A8	84561	symbol	H. sapiens	84561	H. sapiens	SLC12A8	solute carrier family 12 member 8	GO:1990573 potassium ion import across plasma membrane;GO:0055064 chloride ion homeostasis;GO:0010107 potassium ion import		Transporters/Electrochemical Potential-driven transporters	Nucleoplasm(Supported)				0	0	0	0	0	0	0	0	0	0	0	0	1	0	0	0	0	0	0	0
HFM1	164045	symbol	H. sapiens	164045	H. sapiens	HFM1	helicase for meiosis 1	GO:0000712 resolution of meiotic recombination intermediates;GO:0051307 meiotic chromosome separation;GO:0007131 reciprocal meiotic recombination		Enzymes/ENZYME proteins/Hydrolases	Golgi apparatus;Vesicles(Supported)				0	0	0	0	0	0	0	0	0	0	0	0	0	0	0	0	0	0	0	0
ZAR1L	646799	symbol	H. sapiens	646799	H. sapiens	ZAR1L	zygote arrest 1 like								0	0	0	0	0	0	0	0	0	0	0	0	0	0	0	0	0	0	0	0
MTMR10	54893	symbol	H. sapiens	54893	H. sapiens	MTMR10	myotubularin related protein 10				Cytosol;Nuclear bodies;Nucleoplasm(Approved)			(M5953)HALLMARK KRAS SIGNALING UP	0	0	0	0	0	0	0	0	0	0	0	0	0	0	0	0	0	0	0	0
KIFC3	3801	symbol	H. sapiens	3801	H. sapiens	KIFC3	kinesin family member C3	GO:0045218 zonula adherens maintenance;GO:0034334 adherens junction maintenance;GO:0045217 cell-cell junction maintenance					(M232)PID ECADHERIN STABILIZATION PATHWAY	(M5909)HALLMARK MYOGENESIS	1	0	0	0	0	0	0	0	0	0	0	0	0	0	0	0	0	0	1	1
ZBTB7C	201501	symbol	H. sapiens	201501	H. sapiens	ZBTB7C	zinc finger and BTB domain containing 7C	GO:1903025 regulation of RNA polymerase II regulatory region sequence-specific DNA binding;GO:0045600 positive regulation of fat cell differentiation;GO:2000677 regulation of transcription regulatory region DNA binding		Transcription factors/Zinc-coordinating DNA-binding domains					0	0	0	0	0	0	0	0	0	0	0	0	0	0	0	0	0	0	0	0
SMPD2	6610	symbol	H. sapiens	6610	H. sapiens	SMPD2	sphingomyelin phosphodiesterase 2	GO:2000304 positive regulation of ceramide biosynthetic process;GO:0090154 positive regulation of sphingolipid biosynthetic process;GO:2000303 regulation of ceramide biosynthetic process		Enzymes/ENZYME proteins/Hydrolases	Cell Junctions;Plasma membrane;Vesicles(Approved)		(M128)PID TNF PATHWAY; (M153)PID P75 NTR PATHWAY		0	0	0	0	0	0	0	0	0	1	0	0	0	0	0	0	0	0	0	0
EDF1	8721	symbol	H. sapiens	8721	H. sapiens	EDF1	endothelial differentiation related factor 1	GO:0043388 positive regulation of DNA binding;GO:0045446 endothelial cell differentiation;GO:0003158 endothelium development			Cytosol;Nucleus(Supported)			(M5898)HALLMARK DNA REPAIR	0	0	0	0	0	0	0	0	0	0	0	0	0	0	0	0	0	0	0	0
CCDC107	203260	symbol	H. sapiens	203260	H. sapiens	CCDC107	coiled-coil domain containing 107				Nucleoplasm;Plasma membrane(Enhanced)				0	0	0	0	0	0	0	0	0	0	0	0	0	0	0	0	0	0	0	0
GIMAP8	155038	symbol	H. sapiens	155038	H. sapiens	GIMAP8	GTPase, IMAP family member 8	GO:0070232 regulation of T cell apoptotic process;GO:0070231 T cell apoptotic process;GO:0070228 regulation of lymphocyte apoptotic process							0	0	0	0	0	0	0	0	0	0	0	0	0	0	0	0	0	0	0	0
DMRTA1	63951	symbol	H. sapiens	63951	H. sapiens	DMRTA1	DMRT like family A1	GO:0001541 ovarian follicle development;GO:0060179 male mating behavior;GO:0008585 female gonad development		Transcription factors/Zinc-coordinating DNA-binding domains	Vesicles(Approved)				0	0	0	0	0	0	0	0	0	0	0	0	0	0	0	0	0	0	0	0
SNX22	79856	symbol	H. sapiens	79856	H. sapiens	SNX22	sorting nexin 22	GO:0015031 protein transport;GO:0015833 peptide transport;GO:0042886 amide transport			Nucleoplasm;Vesicles(Approved)				0	0	0	0	0	0	0	0	0	0	0	0	0	0	0	0	0	0	0	0
CWC25	54883	symbol	H. sapiens	54883	H. sapiens	CWC25	CWC25 spliceosome associated protein homolog	GO:0000398 mRNA splicing, via spliceosome;GO:0000377 RNA splicing, via transesterification reactions with bulged adenosine as nucleophile;GO:0000375 RNA splicing, via transesterification reactions			Nuclear speckles(Enhanced)				0	0	0	0	0	0	0	0	0	0	0	0	0	0	0	0	0	0	0	0
PCBP4	57060	symbol	H. sapiens	57060	H. sapiens	PCBP4	poly(rC) binding protein 4	GO:0006977 DNA damage response, signal transduction by p53 class mediator resulting in cell cycle arrest;GO:0072431 signal transduction involved in mitotic G1 DNA damage checkpoint;GO:0031571 mitotic G1 DNA damage checkpoint			Cytosol(Supported)		(M145)PID P53 DOWNSTREAM PATHWAY		0	0	0	0	0	0	0	0	0	0	0	0	0	0	0	0	0	0	0	0
NR3C1	2908	symbol	H. sapiens	2908	H. sapiens	NR3C1	nuclear receptor subfamily 3 group C member 1	GO:0043402 glucocorticoid mediated signaling pathway;GO:0042921 glucocorticoid receptor signaling pathway;GO:0031958 corticosteroid receptor signaling pathway		Nuclear receptors;Transcription factors/Zinc-coordinating DNA-binding domains	Cytosol;Nucleoplasm(Enhanced)Mitochondria(Supported)	Flunisolide (Zinc ion binding);Diflorasone (Zinc ion binding);Alclometasone (Zinc ion binding);Medrysone (Zinc ion binding);Amcinonide (Zinc ion binding);Fluorometholone (Zinc ion binding);Megestrol acetate (Zinc ion binding);Beclomethasone dipropionate (Zinc ion binding);Spironolactone (Zinc ion binding);Betamethasone (Zinc ion binding);Desoximetasone (Zinc ion binding);Fluticasone Propionate (Z…	(M30)PID HDAC CLASSII PATHWAY; (M106)PID HNF3B PATHWAY; (M151)PID AR TF PATHWAY	(M5942)HALLMARK UV RESPONSE DN; (M5945)HALLMARK HEME METABOLISM; (M5891)HALLMARK HYPOXIA	0	0	0	0	0	0	0	0	0	0	0	0	0	0	0	0	0	1	0	0
ST6GALNAC6	30815	symbol	H. sapiens	30815	H. sapiens	ST6GALNAC6	ST6 N-acetylgalactosaminide alpha-2,6-sialyltransferase 6	GO:0001574 ganglioside biosynthetic process;GO:0001573 ganglioside metabolic process;GO:0006677 glycosylceramide metabolic process			Nucleus(Approved)				0	0	0	0	0	0	0	0	0	0	0	0	0	0	0	0	0	0	0	0
MINK1	50488	symbol	H. sapiens	50488	H. sapiens	MINK1	misshapen like kinase 1	GO:1900745 positive regulation of p38MAPK cascade;GO:2000311 regulation of AMPA receptor activity;GO:1900744 regulation of p38MAPK cascade	STE Ser/Thr protein kinase family	Enzymes/{ENZYME proteins/Transferases,Kinases/STE Ser/Thr protein kinases}					1	0	1	0	1	1	0	0	0	0	0	1	0	0	0	0	0	0	0	0
GPIHBP1	338328	symbol	H. sapiens	338328	H. sapiens	GPIHBP1	glycosylphosphatidylinositol anchored high density lipoprotein binding protein 1	GO:0090321 positive regulation of chylomicron remnant clearance;GO:0090320 regulation of chylomicron remnant clearance;GO:0034371 chylomicron remodeling							0	0	0	0	0	1	0	0	0	0	0	0	0	0	0	0	1	0	0	0
MCAT	27349	symbol	H. sapiens	27349	H. sapiens	MCAT	malonyl-CoA-acyl carrier protein transacylase	GO:0006635 fatty acid beta-oxidation;GO:0009062 fatty acid catabolic process;GO:0019395 fatty acid oxidation		Enzymes/ENZYME proteins/Transferases	Mitochondria(Supported)	3,6,9,12,15-PENTAOXAHEPTADECAN-1-OL (Transferase activity)			0	0	0	0	0	0	0	0	0	0	0	0	0	0	0	0	0	0	0	0
NCLN	56926	symbol	H. sapiens	56926	H. sapiens	NCLN	nicalin	GO:0061635 regulation of protein complex stability;GO:0050821 protein stabilization;GO:0031647 regulation of protein stability			Lipid droplets;Nucleoplasm(Uncertain)				0	0	0	0	0	0	0	0	0	0	0	0	0	0	0	0	0	0	0	0
BRAP	8315	symbol	H. sapiens	8315	H. sapiens	BRAP	BRCA1 associated protein	GO:0007265 Ras protein signal transduction;GO:0000165 MAPK cascade;GO:0016567 protein ubiquitination		Enzymes/ENZYME proteins/Transferases;RAS pathway related proteins	Cytosol(Supported)Nuclear membrane(Approved)				0	0	0	0	0	0	0	0	0	1	0	0	0	0	0	0	0	0	0	0
SENP8	123228	symbol	H. sapiens	123228	H. sapiens	SENP8	SUMO peptidase family member, NEDD8 specific	GO:0016579 protein deubiquitination;GO:0043687 post-translational protein modification;GO:0070646 protein modification by small protein removal		Enzymes/{ENZYME proteins/Hydrolases,Peptidases/Cysteine-type peptidases}	Nucleoplasm;Vesicles(Approved)				0	0	0	0	0	0	0	0	0	0	0	0	0	0	0	0	0	0	0	0
MYBBP1A	10514	symbol	H. sapiens	10514	H. sapiens	MYBBP1A	MYB binding protein 1a	GO:2000210 positive regulation of anoikis;GO:2000209 regulation of anoikis;GO:0071158 positive regulation of cell cycle arrest			Nucleoli;Vesicles(Supported)			(M5928)HALLMARK MYC TARGETS V2; (M5906)HALLMARK ESTROGEN RESPONSE EARLY	0	0	0	0	0	0	0	0	0	0	0	0	0	0	0	0	0	0	0	0
PRICKLE2	166336	symbol	H. sapiens	166336	H. sapiens	PRICKLE2	prickle planar cell polarity protein 2	GO:0060071 Wnt signaling pathway, planar cell polarity pathway;GO:0090175 regulation of establishment of planar polarity;GO:0001736 establishment of planar polarity			Golgi apparatus;Vesicles(Approved)				0	0	0	0	0	0	0	0	0	0	0	0	0	0	0	0	0	0	0	0
ATOH8	84913	symbol	H. sapiens	84913	H. sapiens	ATOH8	atonal bHLH transcription factor 8	GO:0045603 positive regulation of endothelial cell differentiation;GO:1902895 positive regulation of pri-miRNA transcription by RNA polymerase II;GO:0010595 positive regulation of endothelial cell migration		Transcription factors/Basic domains	Nucleoplasm(Supported)			(M5934)HALLMARK XENOBIOTIC METABOLISM	0	0	0	1	0	0	0	1	0	0	0	0	0	0	0	0	0	1	0	0
ARNT2	9915	symbol	H. sapiens	9915	H. sapiens	ARNT2	aryl hydrocarbon receptor nuclear translocator 2	GO:0006805 xenobiotic metabolic process;GO:0032355 response to estradiol;GO:0071466 cellular response to xenobiotic stimulus		Transcription factors/Basic domains	Nucleus(Supported)				0	0	0	0	0	0	0	0	0	0	0	0	0	0	0	0	0	0	0	0
GRK4	2868	symbol	H. sapiens	2868	H. sapiens	GRK4	G protein-coupled receptor kinase 4	GO:0022400 regulation of rhodopsin mediated signaling pathway;GO:0016056 rhodopsin mediated signaling pathway;GO:0002031 G protein-coupled receptor internalization	AGC Ser/Thr protein kinase family	Enzymes/{ENZYME proteins/Transferases,Kinases/AGC Ser/Thr protein kinases}	Vesicles(Supported)				0	0	0	0	0	0	0	0	0	0	0	0	0	0	0	0	0	0	0	0
CCDC15	80071	symbol	H. sapiens	80071	H. sapiens	CCDC15	coiled-coil domain containing 15				Cytosol;Plasma membrane(Approved)				0	0	0	0	0	0	0	0	0	0	0	0	0	0	0	0	0	0	0	0
EML1	2009	symbol	H. sapiens	2009	H. sapiens	EML1	EMAP like 1	GO:0007405 neuroblast proliferation;GO:0007052 mitotic spindle organization;GO:0002244 hematopoietic progenitor cell differentiation							0	0	0	0	0	0	0	0	0	0	0	0	0	0	0	0	0	0	0	0
STOML2	30968	symbol	H. sapiens	30968	H. sapiens	STOML2	stomatin like 2	GO:1900210 positive regulation of cardiolipin metabolic process;GO:0090297 positive regulation of mitochondrial DNA replication;GO:1900208 regulation of cardiolipin metabolic process			Cytosol;Plasma membrane(Supported)				1	0	0	0	0	0	0	0	0	0	0	0	0	0	0	0	0	0	0	0
SCARF1	8578	symbol	H. sapiens	8578	H. sapiens	SCARF1	scavenger receptor class F member 1	GO:0048680 positive regulation of axon regeneration;GO:0070572 positive regulation of neuron projection regeneration;GO:0006707 cholesterol catabolic process						(M5932)HALLMARK INFLAMMATORY RESPONSE	0	0	0	0	1	0	0	0	0	0	0	0	0	1	0	0	0	0	0	0
NUTF2	10204	symbol	H. sapiens	10204	H. sapiens	NUTF2	nuclear transport factor 2	GO:0090204 protein localization to nuclear pore;GO:1904046 negative regulation of vascular endothelial growth factor production;GO:0042307 positive regulation of protein import into nucleus			Microtubules(Approved)				0	0	0	0	0	0	0	0	0	0	1	0	0	0	0	0	0	0	0	0
NCKAP5	344148	symbol	H. sapiens	344148	H. sapiens	NCKAP5	NCK associated protein 5	GO:0007019 microtubule depolymerization;GO:0051261 protein depolymerization;GO:0001578 microtubule bundle formation			Cytosol;Golgi apparatus;Nucleoli;Plasma membrane(Approved)				1	0	0	0	0	0	0	0	0	0	0	0	0	0	0	0	0	0	0	0
FAM107A	11170	symbol	H. sapiens	11170	H. sapiens	FAM107A	family with sequence similarity 107 member A	GO:1900272 negative regulation of long-term synaptic potentiation;GO:0051895 negative regulation of focal adhesion assembly;GO:1900271 regulation of long-term synaptic potentiation			Nuclear speckles(Supported)				1	1	0	1	0	1	0	0	0	0	0	0	0	0	0	0	0	0	0	0
AKAP7	9465	symbol	H. sapiens	9465	H. sapiens	AKAP7	A-kinase anchoring protein 7	GO:0010738 regulation of protein kinase A signaling;GO:0010737 protein kinase A signaling;GO:0050804 modulation of chemical synaptic transmission						(M5916)HALLMARK APICAL SURFACE	0	0	0	0	0	0	0	0	0	0	0	0	0	0	0	0	0	0	0	0
AES	166	gene_synonym	H. sapiens	166	H. sapiens	TLE5	TLE family member 5, transcriptional modulator	GO:2000210 positive regulation of anoikis;GO:2000209 regulation of anoikis;GO:0043276 anoikis			Nucleoplasm(Supported)		(M70)PID PS1 PATHWAY; (M223)PID BETA CATENIN NUC PATHWAY; (M5493)WNT SIGNALING		0	1	0	0	0	0	0	0	0	0	0	0	0	0	0	0	0	0	0	0
PTH1R	5745	symbol	H. sapiens	5745	H. sapiens	PTH1R	parathyroid hormone 1 receptor	GO:0060732 positive regulation of inositol phosphate biosynthetic process;GO:0010919 regulation of inositol phosphate biosynthetic process;GO:1902932 positive regulation of alcohol biosynthetic process		G-protein coupled receptors/{Family 2 (B) receptors,GPCRs excl olfactory receptors};Transporters		Parathyroid hormone (Protein self-association);Teriparatide (Protein self-association)		(M5947)HALLMARK IL2 STAT5 SIGNALING	0	0	0	0	0	0	0	0	0	0	0	0	0	0	0	0	0	0	0	0
AKAP2	445815	gene_synonym	H. sapiens	445815	H. sapiens	PALM2AKAP2	PALM2 and AKAP2 fusion	GO:0008360 regulation of cell shape;GO:0022604 regulation of cell morphogenesis;GO:0000902 cell morphogenesis			Plasma membrane(Approved)				0	0	0	0	1	0	0	0	0	0	0	0	0	0	0	0	0	0	0	0
NSUN6	221078	symbol	H. sapiens	221078	H. sapiens	NSUN6	NOP2/Sun RNA methyltransferase 6	GO:0030488 tRNA methylation;GO:0006400 tRNA modification;GO:0001510 RNA methylation			Golgi apparatus(Approved)				0	0	0	0	0	0	0	0	0	0	0	0	0	0	0	0	0	0	0	0
CLK3	1198	symbol	H. sapiens	1198	H. sapiens	CLK3	CDC like kinase 3	GO:0043484 regulation of RNA splicing;GO:0018108 peptidyl-tyrosine phosphorylation;GO:0046777 protein autophosphorylation	CMGC Ser/Thr protein kinase family	Enzymes/{ENZYME proteins/Transferases,Kinases/CMGC Ser/Thr protein kinases}	Intermediate filaments;Nucleoplasm(Supported)	5-AMINO-3-{[4-(AMINOSULFONYL)PHENYL]AMINO}-N-(2,6-DIFLUOROPHENYL)-1H-1,2,4-TRIAZOLE-1-CARBOTHIOAMIDE (Protein tyrosine kinase activity);ethyl 3-[(E)-2-amino-1-cyanoethenyl]-6,7-dichloro-1-methyl-1H-indole-2-carboxylate (Protein tyrosine kinase activity)			0	0	0	0	0	0	0	0	0	0	0	0	0	0	0	0	0	0	0	0
NAA80	24142	symbol	H. sapiens	24142	H. sapiens	NAA80	N(alpha)-acetyltransferase 80, NatH catalytic subunit	GO:0017190 N-terminal peptidyl-aspartic acid acetylation;GO:0018002 N-terminal peptidyl-glutamic acid acetylation;GO:0030047 actin modification							1	0	0	0	0	0	0	0	0	0	0	0	1	0	0	0	0	0	0	0
RCBTB2	1102	symbol	H. sapiens	1102	H. sapiens	RCBTB2	RCC1 and BTB domain containing protein 2				Golgi apparatus;Nucleus(Approved)				0	0	0	0	0	0	0	0	0	0	0	0	0	0	0	0	0	0	0	0
PALD1	27143	symbol	H. sapiens	27143	H. sapiens	PALD1	phosphatase domain containing paladin 1	GO:0035335 peptidyl-tyrosine dephosphorylation;GO:0006470 protein dephosphorylation;GO:0016311 dephosphorylation							0	0	0	0	0	0	0	0	0	0	0	0	0	0	0	0	0	0	0	0
ODF3L2	284451	symbol	H. sapiens	284451	H. sapiens	ODF3L2	outer dense fiber of sperm tails 3 like 2								0	0	0	0	0	0	0	0	0	0	0	0	0	0	0	0	0	0	0	0
KIAA1671	85379	symbol	H. sapiens	85379	H. sapiens	KIAA1671	KIAA1671				Microtubules(Approved)				0	0	0	0	0	0	0	0	0	0	0	0	0	0	0	0	0	0	0	0
HSD11B1L	374875	symbol	H. sapiens	374875	H. sapiens	HSD11B1L	hydroxysteroid 11-beta dehydrogenase 1 like	GO:0055114 oxidation-reduction process;GO:0008152 metabolic process;GO:0008150 biological_process			Vesicles(Approved)				0	0	0	0	0	0	0	0	0	0	0	0	0	0	0	0	0	0	0	0
GP9	2815	symbol	H. sapiens	2815	H. sapiens	GP9	glycoprotein IX platelet	GO:0007597 blood coagulation, intrinsic pathway;GO:0072378 blood coagulation, fibrin clot formation;GO:0030168 platelet activation		CD markers		Quinine		(M5946)HALLMARK COAGULATION; (M5921)HALLMARK COMPLEMENT	0	0	0	0	0	0	0	0	0	0	0	0	0	1	1	0	0	0	0	0
ITLN2	142683	symbol	H. sapiens	142683	H. sapiens	ITLN2	intelectin 2						(M5880)NABA ECM AFFILIATED; (M5885)NABA MATRISOME ASSOCIATED; (M5889)NABA MATRISOME		0	0	0	0	0	0	0	0	0	0	0	0	1	0	0	0	0	0	0	0
ARRB1	408	symbol	H. sapiens	408	H. sapiens	ARRB1	arrestin beta 1	GO:0090240 positive regulation of histone H4 acetylation;GO:0042699 follicle-stimulating hormone signaling pathway;GO:0035774 positive regulation of insulin secretion involved in cellular response to glucose stimulus			Nucleoplasm(Supported)		(M252)PID IL8 CXCR1 PATHWAY; (M210)PID IL8 CXCR2 PATHWAY; (M86)PID ARF6 PATHWAY	(M5903)HALLMARK NOTCH SIGNALING	1	0	1	0	0	0	0	0	0	1	1	1	0	1	1	0	1	0	0	0
AMOTL2	51421	symbol	H. sapiens	51421	H. sapiens	AMOTL2	angiomotin like 2	GO:0003365 establishment of cell polarity involved in ameboidal cell migration;GO:0035329 hippo signaling;GO:0001525 angiogenesis			Cell Junctions(Approved)				1	0	0	0	0	0	0	1	0	0	0	0	0	0	0	0	0	0	0	0
INO80	54617	symbol	H. sapiens	54617	H. sapiens	INO80	INO80 complex ATPase subunit	GO:0010571 positive regulation of nuclear cell cycle DNA replication;GO:0070914 UV-damage excision repair;GO:0033262 regulation of nuclear cell cycle DNA replication		Enzymes/ENZYME proteins/Hydrolases	Nuclear bodies;Nucleoplasm(Enhanced)				0	1	0	0	0	0	0	0	0	0	0	0	0	0	0	0	0	0	0	0
CARHSP1	23589	symbol	H. sapiens	23589	H. sapiens	CARHSP1	calcium regulated heat stable protein 1	GO:0043488 regulation of mRNA stability;GO:0061013 regulation of mRNA catabolic process;GO:0043487 regulation of RNA stability							0	0	0	0	0	0	0	0	0	0	0	0	0	0	0	0	0	0	0	0
SPTBN1	6711	symbol	H. sapiens	6711	H. sapiens	SPTBN1	spectrin beta, non-erythrocytic 1	GO:1900042 positive regulation of interleukin-2 secretion;GO:1900040 regulation of interleukin-2 secretion;GO:0051693 actin filament capping			Golgi apparatus(Approved)	Calcium (Structural constituent of cytoskeleton);D-Myo-Inositol-1,4,5-Triphosphate (Structural constituent of cytoskeleton)	(M286)PID TGFBR PATHWAY	(M5896)HALLMARK TGF BETA SIGNALING; (M5893)HALLMARK MITOTIC SPINDLE	1	0	0	0	1	0	0	0	0	0	1	0	1	0	0	0	0	1	1	0
AP1M1	8907	symbol	H. sapiens	8907	H. sapiens	AP1M1	adaptor related protein complex 1 subunit mu 1	GO:0035646 endosome to melanosome transport;GO:0043485 endosome to pigment granule transport;GO:0048757 pigment granule maturation					(M156)PID ECADHERIN NASCENT AJ PATHWAY		0	0	0	0	0	0	0	0	0	0	0	0	0	0	0	0	0	0	0	0
KLF6	1316	symbol	H. sapiens	1316	H. sapiens	KLF6	Kruppel like factor 6	GO:0030183 B cell differentiation;GO:0030098 lymphocyte differentiation;GO:0042113 B cell activation		Transcription factors/Zinc-coordinating DNA-binding domains	Cytosol;Nucleoli fibrillar center;Nucleus;Vesicles(Approved)		(M4910)ST ERK1 ERK2 MAPK PATHWAY	(M5947)HALLMARK IL2 STAT5 SIGNALING; (M5890)HALLMARK TNFA SIGNALING VIA NFKB; (M5932)HALLMARK INFLAMMATORY RESPONSE	0	0	0	0	0	0	0	0	0	0	0	0	0	0	0	0	0	0	0	0
CHRAC1	54108	symbol	H. sapiens	54108	H. sapiens	CHRAC1	chromatin accessibility complex subunit 1	GO:0070868 heterochromatin organization involved in chromatin silencing;GO:0097549 chromatin organization involved in negative regulation of transcription;GO:0034401 chromatin organization involved in regulation of transcription			Nucleus(Approved)				0	0	0	0	0	0	0	0	0	0	0	0	0	0	0	0	0	0	0	0
TEAD4	7004	symbol	H. sapiens	7004	H. sapiens	TEAD4	TEA domain transcription factor 4	GO:0035329 hippo signaling;GO:0006367 transcription initiation from RNA polymerase II promoter;GO:0006352 DNA-templated transcription, initiation		Transcription factors/Helix-turn-helix domains	Nucleoplasm(Supported)			(M5909)HALLMARK MYOGENESIS	0	0	0	0	0	0	0	0	0	0	0	0	0	0	0	0	0	0	0	0
MVB12B	89853	symbol	H. sapiens	89853	H. sapiens	MVB12B	multivesicular body subunit 12B	GO:0019075 virus maturation;GO:0046755 viral budding;GO:0075733 intracellular transport of virus			Golgi apparatus;Vesicles(Approved)				0	0	0	0	0	0	0	0	0	0	0	0	0	0	0	0	0	0	0	0
PPARG	5468	symbol	H. sapiens	5468	H. sapiens	PPARG	peroxisome proliferator activated receptor gamma	GO:0060694 regulation of cholesterol transporter activity;GO:2000230 negative regulation of pancreatic stellate cell proliferation;GO:0071306 cellular response to vitamin E		Nuclear receptors;Transcription factors/Zinc-coordinating DNA-binding domains	Nucleus;Vesicles(Enhanced)	Icosapent (Zinc ion binding);Troglitazone (Zinc ion binding);Mesalazine (Zinc ion binding);Indomethacin (Zinc ion binding);Rosiglitazone (Zinc ion binding);Nateglinide (Zinc ion binding);Sulfasalazine (Zinc ion binding);Repaglinide (Zinc ion binding);Telmisartan (Zinc ion binding);Balsalazide (Zinc ion binding);Ibuprofen (Zinc ion binding);Glipizide (Zinc ion binding);Pioglitazone (Zinc ion bindi…	(M162)PID RXR VDR PATHWAY; (M23)PID WNT NONCANONICAL PATHWAY; (M60)PID NFAT TFPATHWAY	(M5892)HALLMARK CHOLESTEROL HOMEOSTASIS; (M5942)HALLMARK UV RESPONSE DN; (M5905)HALLMARK ADIPOGENESIS	0	1	1	0	1	0	1	1	0	0	0	0	1	0	0	0	1	0	0	0
NBEAL2	23218	symbol	H. sapiens	23218	H. sapiens	NBEAL2	neurobeachin like 2	GO:0030220 platelet formation;GO:0036344 platelet morphogenesis;GO:0043312 neutrophil degranulation							0	0	0	0	1	0	0	0	0	0	0	0	0	0	0	0	0	0	0	0
SEMA3F	6405	symbol	H. sapiens	6405	H. sapiens	SEMA3F	semaphorin 3F	GO:0036486 ventral trunk neural crest cell migration;GO:0021785 branchiomotor neuron axon guidance;GO:0021612 facial nerve structural organization					(M5880)NABA ECM AFFILIATED; (M5885)NABA MATRISOME ASSOCIATED; (M5889)NABA MATRISOME		0	1	0	1	1	0	1	1	0	0	0	0	1	0	0	0	0	0	0	0
PPIF	10105	symbol	H. sapiens	10105	H. sapiens	PPIF	peptidylprolyl isomerase F	GO:2000276 negative regulation of oxidative phosphorylation uncoupler activity;GO:0010849 regulation of proton-transporting ATPase activity, rotational mechanism;GO:0090324 negative regulation of oxidative phosphorylation		Enzymes/ENZYME proteins/Isomerase	Mitochondria(Supported)	Cyclosporine (Peptidyl-prolyl cis-trans isomerase activity);L-Proline (Peptidyl-prolyl cis-trans isomerase activity);1-Methoxy-2-[2-(2-Methoxy-Ethoxy]-Ethane (Peptidyl-prolyl cis-trans isomerase activity);7-AMINO-4-METHYL-CHROMEN-2-ONE (Peptidyl-prolyl cis-trans isomerase activity)		(M5941)HALLMARK UV RESPONSE UP; (M5907)HALLMARK ESTROGEN RESPONSE LATE; (M5906)HALLMARK ESTROGEN RESPONSE EARLY	1	0	1	0	0	0	0	0	0	0	0	0	0	0	0	0	0	0	0	0
C13orf46	100507747	symbol	H. sapiens	100507747	H. sapiens	C13orf46	chromosome 13 open reading frame 46								0	0	0	0	0	0	0	0	0	0	0	0	0	0	0	0	0	0	0	0
APBB3	10307	symbol	H. sapiens	10307	H. sapiens	APBB3	amyloid beta precursor protein binding family B member 3	GO:0006355 regulation of transcription, DNA-templated;GO:1903506 regulation of nucleic acid-templated transcription;GO:0006351 transcription, DNA-templated			Cytosol(Supported)Actin filaments(Approved)				0	0	0	0	0	0	0	0	0	0	0	0	0	0	0	0	0	0	0	0
TMCO6	55374	symbol	H. sapiens	55374	H. sapiens	TMCO6	transmembrane and coiled-coil domains 6	GO:0006606 protein import into nucleus;GO:0051170 import into nucleus;GO:0017038 protein import			Mitochondria;Nucleoplasm(Approved)				0	0	0	0	0	0	0	0	0	0	0	0	0	0	0	0	0	0	0	0
AGPAT2	10555	symbol	H. sapiens	10555	H. sapiens	AGPAT2	1-acylglycerol-3-phosphate O-acyltransferase 2	GO:0016024 CDP-diacylglycerol biosynthetic process;GO:0046341 CDP-diacylglycerol metabolic process;GO:0006654 phosphatidic acid biosynthetic process		Enzymes/ENZYME proteins/Transferases	Centrosome(Approved)				0	0	0	0	0	0	0	0	0	0	0	0	0	0	0	0	0	0	0	0
KPTN	11133	symbol	H. sapiens	11133	H. sapiens	KPTN	kaptin, actin binding protein	GO:1904262 negative regulation of TORC1 signaling;GO:0042149 cellular response to glucose starvation;GO:0034198 cellular response to amino acid starvation			Cytosol;Nucleoplasm;Plasma membrane(Approved)			(M5893)HALLMARK MITOTIC SPINDLE	1	0	1	0	0	0	0	0	0	0	0	0	0	0	0	0	0	0	0	0
VSIR	64115	symbol	H. sapiens	64115	H. sapiens	VSIR	V-set immunoregulatory receptor	GO:2000565 negative regulation of CD8-positive, alpha-beta T cell proliferation;GO:2000562 negative regulation of CD4-positive, alpha-beta T cell proliferation;GO:2001186 negative regulation of CD8-positive, alpha-beta T cell activation			Nucleoplasm(Approved)				1	0	0	1	0	1	0	0	0	0	0	0	0	0	0	0	1	0	0	0
TMEM240	339453	symbol	H. sapiens	339453	H. sapiens	TMEM240	transmembrane protein 240								0	0	0	0	0	0	0	0	0	0	0	0	0	0	0	0	0	0	0	0
UFD1	7353	symbol	H. sapiens	7353	H. sapiens	UFD1	ubiquitin recognition factor in ER associated degradation 1	GO:0039536 negative regulation of RIG-I signaling pathway;GO:0039532 negative regulation of viral-induced cytoplasmic pattern recognition receptor signaling pathway;GO:0039535 regulation of RIG-I signaling pathway		Transporters/Primary Active Transporters	Endoplasmic reticulum(Enhanced)				0	0	1	0	0	0	0	0	0	0	0	0	1	0	0	0	0	0	0	0
GATC	283459	symbol	H. sapiens	283459	H. sapiens	GATC	glutamyl-tRNA amidotransferase subunit C	GO:0070681 glutaminyl-tRNAGln biosynthesis via transamidation;GO:0043039 tRNA aminoacylation;GO:0006450 regulation of translational fidelity							0	0	0	0	0	0	0	0	0	0	0	0	0	0	0	0	0	0	0	0
LIMS2	55679	symbol	H. sapiens	55679	H. sapiens	LIMS2	LIM zinc finger domain containing 2	GO:2000346 negative regulation of hepatocyte proliferation;GO:2000345 regulation of hepatocyte proliferation;GO:0072574 hepatocyte proliferation			Focal adhesion sites(Supported)		(M71)PID ILK PATHWAY		1	0	0	0	1	1	0	0	0	0	0	0	0	0	0	0	0	0	0	1
MTCH1	23787	symbol	H. sapiens	23787	H. sapiens	MTCH1	mitochondrial carrier 1	GO:0045161 neuronal ion channel clustering;GO:0006919 activation of cysteine-type endopeptidase activity involved in apoptotic process;GO:0043280 positive regulation of cysteine-type endopeptidase activity involved in apoptotic process		Transporters/Electrochemical Potential-driven transporters					0	0	0	0	0	0	0	0	0	0	0	0	0	0	0	0	1	0	0	0
EPB41L2	2037	symbol	H. sapiens	2037	H. sapiens	EPB41L2	erythrocyte membrane protein band 4.1 like 2	GO:1904778 positive regulation of protein localization to cell cortex;GO:1904776 regulation of protein localization to cell cortex;GO:0072697 protein localization to cell cortex			Plasma membrane(Enhanced)Cell Junctions;Nucleus(Supported)			(M5893)HALLMARK MITOTIC SPINDLE; (M5915)HALLMARK APICAL JUNCTION	1	0	0	0	0	0	0	0	0	0	1	0	0	0	0	0	0	0	0	0
VLDLR	7436	symbol	H. sapiens	7436	H. sapiens	VLDLR	very low density lipoprotein receptor	GO:0034436 glycoprotein transport;GO:0034447 very-low-density lipoprotein particle clearance;GO:0032802 low-density lipoprotein particle receptor catabolic process			Cytokinetic bridge;Microtubule organizing center;Vesicles(Approved)	Lauric Acid (Very-low-density lipoprotein particle receptor activity)	(M163)PID LIS1 PATHWAY; (M69)PID REELIN PATHWAY; (M174)PID UPA UPAR PATHWAY	(M5919)HALLMARK HEDGEHOG SIGNALING; (M5942)HALLMARK UV RESPONSE DN; (M5891)HALLMARK HYPOXIA	0	0	0	0	1	0	0	0	0	0	0	1	0	0	0	0	0	0	0	0
ATN1	1822	symbol	H. sapiens	1822	H. sapiens	ATN1	atrophin 1	GO:0051402 neuron apoptotic process;GO:0000122 negative regulation of transcription by RNA polymerase II;GO:0070997 neuron death			Nucleoplasm(Enhanced)				0	0	0	0	0	0	0	0	0	0	0	0	0	0	0	0	0	0	0	0
C12orf49	79794	symbol	H. sapiens	79794	H. sapiens	C12orf49	chromosome 12 open reading frame 49								0	0	0	0	0	0	0	0	0	0	0	0	0	0	0	0	0	0	0	0
ADARB1	104	symbol	H. sapiens	104	H. sapiens	ADARB1	adenosine deaminase RNA specific B1	GO:0021965 spinal cord ventral commissure morphogenesis;GO:0021618 hypoglossal nerve morphogenesis;GO:0021566 hypoglossal nerve development		Enzymes/ENZYME proteins/Hydrolases	Nucleoplasm(Supported)Cytosol(Approved)				0	0	1	0	1	0	1	0	0	0	0	1	1	0	0	0	0	0	0	0
RBMS3	27303	symbol	H. sapiens	27303	H. sapiens	RBMS3	RNA binding motif single stranded interacting protein 3	GO:0002357 defense response to tumor cell;GO:0002347 response to tumor cell;GO:0090090 negative regulation of canonical Wnt signaling pathway			Vesicles(Approved)				0	0	0	0	0	0	0	0	0	0	0	0	0	0	0	0	0	0	0	0
TMIE	259236	symbol	H. sapiens	259236	H. sapiens	TMIE	transmembrane inner ear	GO:0042472 inner ear morphogenesis;GO:0042471 ear morphogenesis;GO:0007605 sensory perception of sound		Transporters	Cytosol;Vesicles(Uncertain)				0	0	0	0	0	0	0	0	0	0	0	0	0	0	0	0	0	0	0	0
PPFIBP1	8496	symbol	H. sapiens	8496	H. sapiens	PPFIBP1	PPFIA binding protein 1	GO:0007155 cell adhesion;GO:0022610 biological adhesion;GO:0008150 biological_process			Cytosol;Plasma membrane(Approved)				0	0	0	0	0	0	0	0	0	0	0	0	0	0	0	0	0	0	0	0
TMEM114	283953	symbol	H. sapiens	283953	H. sapiens	TMEM114	transmembrane protein 114								0	0	0	0	0	0	0	0	0	0	0	0	0	0	0	0	0	0	0	0
BANK1	55024	symbol	H. sapiens	55024	H. sapiens	BANK1	B cell scaffold protein with ankyrin repeats 1	GO:1900165 negative regulation of interleukin-6 secretion;GO:0045947 negative regulation of translational initiation;GO:0050869 negative regulation of B cell activation			Cytosol;Nucleoplasm;Plasma membrane(Approved)			(M5913)HALLMARK INTERFERON GAMMA RESPONSE	0	0	1	0	0	0	0	0	0	0	1	0	0	0	0	0	0	0	0	0
ELK3	2004	symbol	H. sapiens	2004	H. sapiens	ELK3	ETS transcription factor ELK3	GO:0001525 angiogenesis;GO:0048514 blood vessel morphogenesis;GO:0000122 negative regulation of transcription by RNA polymerase II		Transcription factors/Helix-turn-helix domains	Nucleoplasm(Supported)Mitochondria(Approved)				0	0	0	0	0	0	0	1	0	0	0	0	0	1	0	0	0	0	0	0
PFKM	5213	symbol	H. sapiens	5213	H. sapiens	PFKM	phosphofructokinase, muscle	GO:0061621 canonical glycolysis;GO:0061620 glycolytic process through glucose-6-phosphate;GO:0061615 glycolytic process through fructose-6-phosphate		Enzymes/ENZYME proteins/Transferases	Endoplasmic reticulum(Approved)		(M66)PID MYC ACTIV PATHWAY	(M5948)HALLMARK BILE ACID METABOLISM; (M5909)HALLMARK MYOGENESIS	0	0	0	0	0	0	0	0	0	0	0	0	0	0	0	1	0	0	0	0
MCRS1	10445	symbol	H. sapiens	10445	H. sapiens	MCRS1	microspherule protein 1	GO:1904751 positive regulation of protein localization to nucleolus;GO:0043982 histone H4-K8 acetylation;GO:0043981 histone H4-K5 acetylation			Nucleoplasm(Supported)				0	0	0	0	0	0	0	0	0	0	1	0	0	0	0	0	0	0	0	0
BCAR3	8412	symbol	H. sapiens	8412	H. sapiens	BCAR3	BCAR3 adaptor protein, NSP family member	GO:0002089 lens morphogenesis in camera-type eye;GO:0033138 positive regulation of peptidyl-serine phosphorylation;GO:0002088 lens development in camera-type eye			Centrosome;Cytosol;Plasma membrane(Approved)		(M83)PID CDC42 REG PATHWAY	(M5896)HALLMARK TGF BETA SIGNALING; (M5948)HALLMARK BILE ACID METABOLISM	0	0	0	0	0	0	0	0	0	1	0	0	0	0	0	0	0	0	0	0
SH3BP2	6452	symbol	H. sapiens	6452	H. sapiens	SH3BP2	SH3 domain binding protein 2	GO:0009967 positive regulation of signal transduction;GO:0023056 positive regulation of signaling;GO:0010647 positive regulation of cell communication			Actin filaments;Nucleus(Approved)		(M34)PID TCR PATHWAY		0	0	0	0	0	0	0	0	0	0	0	0	0	0	0	0	0	0	0	0
STAB1	23166	symbol	H. sapiens	23166	H. sapiens	STAB1	stabilin 1	GO:0016525 negative regulation of angiogenesis;GO:2000181 negative regulation of blood vessel morphogenesis;GO:0045765 regulation of angiogenesis			Cytosol;Nucleoplasm;Plasma membrane(Approved)			(M5932)HALLMARK INFLAMMATORY RESPONSE; (M5950)HALLMARK ALLOGRAFT REJECTION	0	0	0	0	0	0	0	1	0	0	0	0	0	0	0	0	0	0	0	0
GNLY	10578	symbol	H. sapiens	10578	H. sapiens	GNLY	granulysin	GO:0002818 intracellular defense response;GO:0006968 cellular defense response;GO:0061844 antimicrobial humoral immune response mediated by antimicrobial peptide		Transporters/Transporter channels and pores		3[N-Morpholino]Propane Sulfonic Acid			0	0	0	0	0	0	0	0	0	0	0	0	0	0	0	0	0	0	0	0
SSH1	54434	symbol	H. sapiens	54434	H. sapiens	SSH1	slingshot protein phosphatase 1	GO:1904719 positive regulation of AMPA glutamate receptor clustering;GO:1904717 regulation of AMPA glutamate receptor clustering;GO:0106104 regulation of glutamate receptor clustering		Enzymes/ENZYME proteins/Hydrolases	Cytosol;Nucleoplasm;Plasma membrane(Uncertain)		(M276)PID FGF PATHWAY; (M124)PID CXCR4 PATHWAY		1	0	0	1	1	0	0	0	0	0	1	0	0	0	0	0	0	0	0	0
MYLPF	29895	symbol	H. sapiens	29895	H. sapiens	MYLPF	myosin light chain, phosphorylatable, fast skeletal muscle	GO:0007519 skeletal muscle tissue development;GO:0060538 skeletal muscle organ development;GO:0006936 muscle contraction					(M164)PID ERBB1 DOWNSTREAM PATHWAY	(M5909)HALLMARK MYOGENESIS	0	0	0	0	0	0	0	0	1	0	0	0	0	0	0	0	0	0	0	0
CDHR4	389118	symbol	H. sapiens	389118	H. sapiens	CDHR4	cadherin related family member 4	GO:0007156 homophilic cell adhesion via plasma membrane adhesion molecules;GO:0098742 cell-cell adhesion via plasma-membrane adhesion molecules;GO:0098609 cell-cell adhesion							0	0	0	0	0	0	0	0	0	0	0	0	0	0	0	0	0	0	0	0
SLC22A5	6584	symbol	H. sapiens	6584	H. sapiens	SLC22A5	solute carrier family 22 member 5	GO:0060731 positive regulation of intestinal epithelial structure maintenance;GO:0060730 regulation of intestinal epithelial structure maintenance;GO:1902603 carnitine transmembrane transport		Transporters/Electrochemical Potential-driven transporters	Mitochondria(Approved)	L-Carnitine (Symporter activity)		(M5935)HALLMARK FATTY ACID METABOLISM; (M5907)HALLMARK ESTROGEN RESPONSE LATE; (M5906)HALLMARK ESTROGEN RESPONSE EARLY	0	0	0	0	0	0	0	0	0	0	0	0	0	0	0	0	0	0	0	0
NAPA	8775	symbol	H. sapiens	8775	H. sapiens	NAPA	NSF attachment protein alpha	GO:0010807 regulation of synaptic vesicle priming;GO:0048208 COPII vesicle coating;GO:0016082 synaptic vesicle priming			Cytosol(Uncertain)			(M5910)HALLMARK PROTEIN SECRETION	0	0	0	0	0	0	0	0	0	0	1	0	0	0	0	0	1	0	0	0
SCAP	22937	symbol	H. sapiens	22937	H. sapiens	SCAP	SREBF chaperone	GO:0045716 positive regulation of low-density lipoprotein particle receptor biosynthetic process;GO:0045541 negative regulation of cholesterol biosynthetic process;GO:0106119 negative reguation of sterol biosynthetic process					(M7997)SA CASPASE CASCADE		0	0	0	0	0	0	0	0	0	0	0	0	0	0	0	0	0	0	0	0
DIPK1B	138311	symbol	H. sapiens	138311	H. sapiens	DIPK1B	divergent protein kinase domain 1B				Nuclear bodies;Nucleus;Vesicles(Approved)				0	0	0	0	0	0	0	0	0	0	0	0	0	0	0	0	0	0	0	0
ADRB1	153	symbol	H. sapiens	153	H. sapiens	ADRB1	adrenoceptor beta 1	GO:0001997 positive regulation of the force of heart contraction by epinephrine-norepinephrine;GO:0001996 positive regulation of heart rate by epinephrine-norepinephrine;GO:0002025 norepinephrine-epinephrine-mediated vasodilation involved in regulation of systemic arterial blood pressure		G-protein coupled receptors/GPCRs excl olfactory receptors;Transporters		Amphetamine (Receptor signaling protein activity);Esmolol (Receptor signaling protein activity);Betaxolol (Receptor signaling protein activity);Bethanidine (Receptor signaling protein activity);Isoetarine (Receptor signaling protein activity);Cabergoline (Receptor signaling protein activity);Metoprolol (Receptor signaling protein activity);Amitriptyline (Receptor signaling protein activity);Olanz…	(M2701)ST MYOCYTE AD PATHWAY		0	1	0	0	0	0	0	0	0	0	0	0	1	0	0	0	1	0	0	0
CSF3	1440	symbol	H. sapiens	1440	H. sapiens	CSF3	colony stimulating factor 3	GO:2000251 positive regulation of actin cytoskeleton reorganization;GO:0030851 granulocyte differentiation;GO:0014068 positive regulation of phosphatidylinositol 3-kinase signaling					(M5883)NABA SECRETED FACTORS; (M5885)NABA MATRISOME ASSOCIATED; (M5889)NABA MATRISOME	(M5932)HALLMARK INFLAMMATORY RESPONSE	1	0	0	0	0	0	0	0	0	0	0	0	1	0	0	0	0	0	0	0
ZNF77	58492	symbol	H. sapiens	58492	H. sapiens	ZNF77	zinc finger protein 77	GO:0006357 regulation of transcription by RNA polymerase II;GO:0006366 transcription by RNA polymerase II;GO:0006355 regulation of transcription, DNA-templated		Transcription factors/Zinc-coordinating DNA-binding domains	Nucleoli;Nucleus(Approved)				0	0	0	0	0	0	0	0	0	0	0	0	0	0	0	0	0	0	0	0
MAPK15	225689	symbol	H. sapiens	225689	H. sapiens	MAPK15	mitogen-activated protein kinase 15	GO:1905188 positive regulation of metaphase/anaphase transition of meiosis I;GO:1905186 regulation of metaphase/anaphase transition of meiosis I;GO:1902104 positive regulation of metaphase/anaphase transition of meiotic cell cycle	CMGC Ser/Thr protein kinase family	Enzymes/{ENZYME proteins/Transferases,Kinases/CMGC Ser/Thr protein kinases}	Cell Junctions;Cytosol;Nucleoplasm(Approved)				1	0	0	0	1	0	1	0	0	0	1	1	0	0	0	0	0	0	1	0

## Sheet: Enrichment
GroupID	Category	Term	Description	LogP	Log(q-value)	InTerm_InList	Genes	Symbols
1_Summary	GO Biological Processes	GO:0030029	actin filament-based process	-12.4462	-8.12863	68/760	29,118,358,387,408,857,1398,1440,1739,2013,2037,2039,2314,2909,2934,4088,4289,4634,4637,4641,4739,4867,5074,5319,5345,5829,5911,6711,7094,7134,7431,8557,9124,9344,9647,9922,10174,10395,10529,10580,11133,11170,11188,11346,22885,22899,22998,23327,23370,23603,24142,28984,29766,50488,51421,51763,54434,54509,55909,57704,64236,64780,84948,84952,90102,154810,221692,342527,667,1445,1495,3678,3801,3909,40…	ABR,ADD1,AQP1,RHOA,ARRB1,CAV1,CRK,CSF3,DLG1,EMP2,EPB41L2,DMTN,FLII,ARHGAP35,GSN,SMAD3,MKLN1,MYL3,MYL6,MYO1C,NEDD9,NPHP1,PAWR,PLA2G1B,SERPINF2,PXN,RAP2A,SPTBN1,TLN1,TNNC1,VIM,TCAP,PDLIM1,TAOK2,PPM1F,IQSEC1,SORBS3,DLC1,NEBL,SORBS1,KPTN,FAM107A,NISCH,SYNPO,ABLIM3,ARHGEF15,LIMCH1,NEDD4L,ARHGEF18,CORO1C,NAA80,RGCC,TMOD3,MINK1,AMOTL2,INPP5K,SSH1,RHOF,BIN3,GBA2,PDLIM2,MICAL1,TIGD5,CGNL1,PHLDB2,AMOTL1,PH…
1_Member	GO Biological Processes	GO:0030029	actin filament-based process	-12.4462	-8.12863	68/760	29,118,358,387,408,857,1398,1440,1739,2013,2037,2039,2314,2909,2934,4088,4289,4634,4637,4641,4739,4867,5074,5319,5345,5829,5911,6711,7094,7134,7431,8557,9124,9344,9647,9922,10174,10395,10529,10580,11133,11170,11188,11346,22885,22899,22998,23327,23370,23603,24142,28984,29766,50488,51421,51763,54434,54509,55909,57704,64236,64780,84948,84952,90102,154810,221692,342527	ABR,ADD1,AQP1,RHOA,ARRB1,CAV1,CRK,CSF3,DLG1,EMP2,EPB41L2,DMTN,FLII,ARHGAP35,GSN,SMAD3,MKLN1,MYL3,MYL6,MYO1C,NEDD9,NPHP1,PAWR,PLA2G1B,SERPINF2,PXN,RAP2A,SPTBN1,TLN1,TNNC1,VIM,TCAP,PDLIM1,TAOK2,PPM1F,IQSEC1,SORBS3,DLC1,NEBL,SORBS1,KPTN,FAM107A,NISCH,SYNPO,ABLIM3,ARHGEF15,LIMCH1,NEDD4L,ARHGEF18,CORO1C,NAA80,RGCC,TMOD3,MINK1,AMOTL2,INPP5K,SSH1,RHOF,BIN3,GBA2,PDLIM2,MICAL1,TIGD5,CGNL1,PHLDB2,AMOTL1,PH…
1_Member	GO Biological Processes	GO:0030036	actin cytoskeleton organization	-12.0987	-8.08221	62/667	29,118,358,387,408,1398,1440,1739,2013,2037,2039,2314,2909,2934,4088,4289,4641,4739,4867,5074,5319,5345,5829,5911,6711,7094,8557,9124,9344,9647,9922,10174,10395,10529,10580,11133,11170,11188,11346,22885,22899,22998,23370,23603,24142,28984,29766,50488,51421,51763,54434,54509,55909,57704,64236,64780,84948,84952,90102,154810,221692,342527	ABR,ADD1,AQP1,RHOA,ARRB1,CRK,CSF3,DLG1,EMP2,EPB41L2,DMTN,FLII,ARHGAP35,GSN,SMAD3,MKLN1,MYO1C,NEDD9,NPHP1,PAWR,PLA2G1B,SERPINF2,PXN,RAP2A,SPTBN1,TLN1,TCAP,PDLIM1,TAOK2,PPM1F,IQSEC1,SORBS3,DLC1,NEBL,SORBS1,KPTN,FAM107A,NISCH,SYNPO,ABLIM3,ARHGEF15,LIMCH1,ARHGEF18,CORO1C,NAA80,RGCC,TMOD3,MINK1,AMOTL2,INPP5K,SSH1,RHOF,BIN3,GBA2,PDLIM2,MICAL1,TIGD5,CGNL1,PHLDB2,AMOTL1,PHACTR1,SMTNL2
1_Member	GO Biological Processes	GO:0034330	cell junction organization	-10.6343	-6.79391	36/291	118,387,667,857,1445,1495,1739,2039,3678,3801,3909,4088,4092,4641,4867,7042,7082,7094,7122,7145,9344,9647,9922,10395,10580,11170,11228,22998,23603,51564,55679,56288,57493,79834,90102,151306	ADD1,RHOA,DST,CAV1,CSK,CTNNA1,DLG1,DMTN,ITGA5,KIFC3,LAMA3,SMAD3,SMAD7,MYO1C,NPHP1,TGFB2,TJP1,TLN1,CLDN5,TNS1,TAOK2,PPM1F,IQSEC1,DLC1,SORBS1,FAM107A,RASSF8,LIMCH1,CORO1C,HDAC7,LIMS2,PARD3,HEG1,PEAK1,PHLDB2,GPBAR1
1_Member	GO Biological Processes	GO:0034329	cell junction assembly	-9.03333	-5.31785	30/241	387,667,857,1495,1739,2039,3678,3909,4088,4092,4641,4867,7082,7094,7122,7145,9344,9647,10395,10580,11170,22998,23603,51564,55679,56288,57493,79834,90102,151306	RHOA,DST,CAV1,CTNNA1,DLG1,DMTN,ITGA5,LAMA3,SMAD3,SMAD7,MYO1C,NPHP1,TJP1,TLN1,CLDN5,TNS1,TAOK2,PPM1F,DLC1,SORBS1,FAM107A,LIMCH1,CORO1C,HDAC7,LIMS2,PARD3,HEG1,PEAK1,PHLDB2,GPBAR1
1_Member	GO Biological Processes	GO:0007015	actin filament organization	-8.84415	-5.22558	40/402	118,387,408,1440,1739,2013,2039,2909,2934,4088,4641,4739,5074,5319,5345,5829,6711,8557,9647,10174,10395,10529,10580,11133,11170,11346,22899,22998,23603,24142,28984,29766,51763,54509,55909,57704,64780,84952,90102,221692	ADD1,RHOA,ARRB1,CSF3,DLG1,EMP2,DMTN,ARHGAP35,GSN,SMAD3,MYO1C,NEDD9,PAWR,PLA2G1B,SERPINF2,PXN,SPTBN1,TCAP,PPM1F,SORBS3,DLC1,NEBL,SORBS1,KPTN,FAM107A,SYNPO,ARHGEF15,LIMCH1,CORO1C,NAA80,RGCC,TMOD3,INPP5K,RHOF,BIN3,GBA2,MICAL1,CGNL1,PHLDB2,PHACTR1
1_Member	GO Biological Processes	GO:0051017	actin filament bundle assembly	-7.78496	-4.42166	22/156	118,387,408,2039,4088,4739,5074,5345,5829,9647,10174,10395,10580,11170,11346,22899,22998,28984,51763,54509,90102,221692	ADD1,RHOA,ARRB1,DMTN,SMAD3,NEDD9,PAWR,SERPINF2,PXN,PPM1F,SORBS3,DLC1,SORBS1,FAM107A,SYNPO,ARHGEF15,LIMCH1,RGCC,INPP5K,RHOF,PHLDB2,PHACTR1
1_Member	GO Biological Processes	GO:0061572	actin filament bundle organization	-7.58092	-4.29884	22/160	118,387,408,2039,4088,4739,5074,5345,5829,9647,10174,10395,10580,11170,11346,22899,22998,28984,51763,54509,90102,221692	ADD1,RHOA,ARRB1,DMTN,SMAD3,NEDD9,PAWR,SERPINF2,PXN,PPM1F,SORBS3,DLC1,SORBS1,FAM107A,SYNPO,ARHGEF15,LIMCH1,RGCC,INPP5K,RHOF,PHLDB2,PHACTR1
1_Member	GO Biological Processes	GO:0007044	cell-substrate junction assembly	-7.57499	-4.29884	17/97	387,667,2039,3678,3909,4088,7094,7145,9344,9647,10395,10580,11170,22998,23603,79834,90102	RHOA,DST,DMTN,ITGA5,LAMA3,SMAD3,TLN1,TNS1,TAOK2,PPM1F,DLC1,SORBS1,FAM107A,LIMCH1,CORO1C,PEAK1,PHLDB2
1_Member	GO Biological Processes	GO:1901888	regulation of cell junction assembly	-7.40114	-4.23712	16/88	387,857,2039,4088,4641,4867,7082,7122,9647,10395,11170,22998,23603,79834,90102,151306	RHOA,CAV1,DMTN,SMAD3,MYO1C,NPHP1,TJP1,CLDN5,PPM1F,DLC1,FAM107A,LIMCH1,CORO1C,PEAK1,PHLDB2,GPBAR1
1_Member	GO Biological Processes	GO:0097435	supramolecular fiber organization	-6.64673	-3.69927	50/674	118,387,408,667,1440,1739,2013,2039,2280,2909,2934,4088,4641,4739,5074,5319,5345,5829,5925,6711,7042,7431,8557,9647,10174,10395,10426,10529,10580,11133,11170,11346,22899,22998,23603,24142,28984,29766,51673,51763,54509,55909,57701,57704,64780,81565,84952,90102,221692,344148	ADD1,RHOA,ARRB1,DST,CSF3,DLG1,EMP2,DMTN,FKBP1A,ARHGAP35,GSN,SMAD3,MYO1C,NEDD9,PAWR,PLA2G1B,SERPINF2,PXN,RB1,SPTBN1,TGFB2,VIM,TCAP,PPM1F,SORBS3,DLC1,TUBGCP3,NEBL,SORBS1,KPTN,FAM107A,SYNPO,ARHGEF15,LIMCH1,CORO1C,NAA80,RGCC,TMOD3,TPPP3,INPP5K,RHOF,BIN3,NCKAP5L,GBA2,MICAL1,NDEL1,CGNL1,PHLDB2,PHACTR1,NCKAP5
1_Member	GO Biological Processes	GO:0034332	adherens junction organization	-6.44738	-3.577	19/142	118,387,1445,1495,2039,3801,4088,4092,9344,9647,9922,10395,10580,11170,11228,22998,23603,79834,90102	ADD1,RHOA,CSK,CTNNA1,DMTN,KIFC3,SMAD3,SMAD7,TAOK2,PPM1F,IQSEC1,DLC1,SORBS1,FAM107A,RASSF8,LIMCH1,CORO1C,PEAK1,PHLDB2
1_Member	GO Biological Processes	GO:0030038	contractile actin filament bundle assembly	-5.85568	-3.1292	15/100	387,408,4088,5345,5829,9647,10174,10395,10580,22899,22998,28984,51763,90102,221692	RHOA,ARRB1,SMAD3,SERPINF2,PXN,PPM1F,SORBS3,DLC1,SORBS1,ARHGEF15,LIMCH1,RGCC,INPP5K,PHLDB2,PHACTR1
1_Member	GO Biological Processes	GO:0043149	stress fiber assembly	-5.85568	-3.1292	15/100	387,408,4088,5345,5829,9647,10174,10395,10580,22899,22998,28984,51763,90102,221692	RHOA,ARRB1,SMAD3,SERPINF2,PXN,PPM1F,SORBS3,DLC1,SORBS1,ARHGEF15,LIMCH1,RGCC,INPP5K,PHLDB2,PHACTR1
1_Member	GO Biological Processes	GO:1903391	regulation of adherens junction organization	-5.63246	-2.99616	12/67	118,387,2039,4088,9647,9922,10395,11170,22998,23603,79834,90102	ADD1,RHOA,DMTN,SMAD3,PPM1F,IQSEC1,DLC1,FAM107A,LIMCH1,CORO1C,PEAK1,PHLDB2
1_Member	GO Biological Processes	GO:0034333	adherens junction assembly	-4.9725	-2.48091	13/90	387,2039,4088,4092,9344,9647,10395,10580,11170,22998,23603,79834,90102	RHOA,DMTN,SMAD3,SMAD7,TAOK2,PPM1F,DLC1,SORBS1,FAM107A,LIMCH1,CORO1C,PEAK1,PHLDB2
1_Member	GO Biological Processes	GO:0110053	regulation of actin filament organization	-4.97238	-2.48091	24/261	118,387,1440,1739,2039,2909,2934,4088,4641,5345,5829,6711,9647,10174,10395,11346,22899,22998,24142,28984,29766,51763,57704,90102	ADD1,RHOA,CSF3,DLG1,DMTN,ARHGAP35,GSN,SMAD3,MYO1C,SERPINF2,PXN,SPTBN1,PPM1F,SORBS3,DLC1,SYNPO,ARHGEF15,LIMCH1,NAA80,RGCC,TMOD3,INPP5K,GBA2,PHLDB2
1_Member	GO Biological Processes	GO:0001952	regulation of cell-matrix adhesion	-4.90175	-2.43547	15/119	387,1605,2013,2039,2932,4088,5590,9647,10395,11170,22998,23603,50488,79834,90102	RHOA,DAG1,EMP2,DMTN,GSK3B,SMAD3,PRKCZ,PPM1F,DLC1,FAM107A,LIMCH1,CORO1C,MINK1,PEAK1,PHLDB2
1_Member	GO Biological Processes	GO:0007045	cell-substrate adherens junction assembly	-4.7495	-2.31277	12/81	387,2039,4088,9344,9647,10395,10580,11170,22998,23603,79834,90102	RHOA,DMTN,SMAD3,TAOK2,PPM1F,DLC1,SORBS1,FAM107A,LIMCH1,CORO1C,PEAK1,PHLDB2
1_Member	GO Biological Processes	GO:0048041	focal adhesion assembly	-4.7495	-2.31277	12/81	387,2039,4088,9344,9647,10395,10580,11170,22998,23603,79834,90102	RHOA,DMTN,SMAD3,TAOK2,PPM1F,DLC1,SORBS1,FAM107A,LIMCH1,CORO1C,PEAK1,PHLDB2
1_Member	GO Biological Processes	GO:0032956	regulation of actin cytoskeleton organization	-4.69659	-2.27667	28/344	118,387,1398,1440,1739,2039,2909,2934,4088,4641,5345,5829,6711,9344,9647,10174,10395,11170,11346,22899,22998,24142,28984,29766,51763,54509,57704,90102	ADD1,RHOA,CRK,CSF3,DLG1,DMTN,ARHGAP35,GSN,SMAD3,MYO1C,SERPINF2,PXN,SPTBN1,TAOK2,PPM1F,SORBS3,DLC1,FAM107A,SYNPO,ARHGEF15,LIMCH1,NAA80,RGCC,TMOD3,INPP5K,RHOF,GBA2,PHLDB2
1_Member	GO Biological Processes	GO:0032231	regulation of actin filament bundle assembly	-4.61441	-2.22115	13/97	387,4088,5345,5829,9647,10174,10395,11346,22899,22998,28984,51763,90102	RHOA,SMAD3,SERPINF2,PXN,PPM1F,SORBS3,DLC1,SYNPO,ARHGEF15,LIMCH1,RGCC,INPP5K,PHLDB2
1_Member	GO Biological Processes	GO:0051492	regulation of stress fiber assembly	-4.58637	-2.21035	12/84	387,4088,5345,5829,9647,10174,10395,22899,22998,28984,51763,90102	RHOA,SMAD3,SERPINF2,PXN,PPM1F,SORBS3,DLC1,ARHGEF15,LIMCH1,RGCC,INPP5K,PHLDB2
1_Member	GO Biological Processes	GO:0032970	regulation of actin filament-based process	-4.54077	-2.17747	30/389	118,387,857,1398,1440,1739,2039,2909,2934,4088,4641,5345,5829,6711,7134,9344,9647,10174,10395,11170,11346,22899,22998,24142,28984,29766,51763,54509,57704,90102	ADD1,RHOA,CAV1,CRK,CSF3,DLG1,DMTN,ARHGAP35,GSN,SMAD3,MYO1C,SERPINF2,PXN,SPTBN1,TNNC1,TAOK2,PPM1F,SORBS3,DLC1,FAM107A,SYNPO,ARHGEF15,LIMCH1,NAA80,RGCC,TMOD3,INPP5K,RHOF,GBA2,PHLDB2
1_Member	GO Biological Processes	GO:0051893	regulation of focal adhesion assembly	-4.50617	-2.16636	10/60	387,2039,4088,9647,10395,11170,22998,23603,79834,90102	RHOA,DMTN,SMAD3,PPM1F,DLC1,FAM107A,LIMCH1,CORO1C,PEAK1,PHLDB2
1_Member	GO Biological Processes	GO:0090109	regulation of cell-substrate junction assembly	-4.50617	-2.16636	10/60	387,2039,4088,9647,10395,11170,22998,23603,79834,90102	RHOA,DMTN,SMAD3,PPM1F,DLC1,FAM107A,LIMCH1,CORO1C,PEAK1,PHLDB2
1_Member	GO Biological Processes	GO:0032233	positive regulation of actin filament bundle assembly	-4.44169	-2.11092	10/61	387,4088,5345,5829,9647,10174,11346,22899,22998,28984	RHOA,SMAD3,SERPINF2,PXN,PPM1F,SORBS3,SYNPO,ARHGEF15,LIMCH1,RGCC
1_Member	GO Biological Processes	GO:0051496	positive regulation of stress fiber assembly	-4.31443	-2.01392	9/51	387,4088,5345,5829,9647,10174,22899,22998,28984	RHOA,SMAD3,SERPINF2,PXN,PPM1F,SORBS3,ARHGEF15,LIMCH1,RGCC
1_Member	GO Biological Processes	GO:0031032	actomyosin structure organization	-4.25614	-1.97203	19/200	387,408,2037,4088,5345,5829,8557,9647,10174,10395,10529,10580,22899,22998,28984,29766,51763,90102,221692	RHOA,ARRB1,EPB41L2,SMAD3,SERPINF2,PXN,TCAP,PPM1F,SORBS3,DLC1,NEBL,SORBS1,ARHGEF15,LIMCH1,RGCC,TMOD3,INPP5K,PHLDB2,PHACTR1
1_Member	GO Biological Processes	GO:0051493	regulation of cytoskeleton organization	-4.08344	-1.85226	36/534	118,387,1398,1440,1739,2039,2909,2932,2934,4088,4135,4641,5345,5364,5829,6711,9344,9647,10039,10174,10395,11170,11186,11346,22899,22998,23187,24142,28984,29766,51763,54509,57704,89780,90102,225689	ADD1,RHOA,CRK,CSF3,DLG1,DMTN,ARHGAP35,GSK3B,GSN,SMAD3,MAP6,MYO1C,SERPINF2,PLXNB1,PXN,SPTBN1,TAOK2,PPM1F,PARP3,SORBS3,DLC1,FAM107A,RASSF1,SYNPO,ARHGEF15,LIMCH1,PHLDB1,NAA80,RGCC,TMOD3,INPP5K,RHOF,GBA2,WNT3A,PHLDB2,MAPK15
1_Member	GO Biological Processes	GO:0110020	regulation of actomyosin structure organization	-4.04951	-1.82187	12/95	387,4088,5345,5829,9647,10174,10395,22899,22998,28984,51763,90102	RHOA,SMAD3,SERPINF2,PXN,PPM1F,SORBS3,DLC1,ARHGEF15,LIMCH1,RGCC,INPP5K,PHLDB2
1_Member	GO Biological Processes	GO:0051895	negative regulation of focal adhesion assembly	-3.57847	-1.45126	5/18	2039,10395,11170,23603,90102	DMTN,DLC1,FAM107A,CORO1C,PHLDB2
1_Member	GO Biological Processes	GO:0007160	cell-matrix adhesion	-3.5588	-1.43439	19/226	387,1605,2013,2039,2932,4088,4289,5590,9344,9647,10395,10580,11170,22998,23603,50488,79834,90102,255743	RHOA,DAG1,EMP2,DMTN,GSK3B,SMAD3,MKLN1,PRKCZ,TAOK2,PPM1F,DLC1,SORBS1,FAM107A,LIMCH1,CORO1C,MINK1,PEAK1,PHLDB2,NPNT
1_Member	GO Biological Processes	GO:1902903	regulation of supramolecular fiber organization	-3.34324	-1.29397	25/352	118,387,1440,1739,2039,2909,2934,4088,4641,5345,5829,5925,6711,9647,10174,10395,11346,22899,22998,24142,28984,29766,51763,57704,90102	ADD1,RHOA,CSF3,DLG1,DMTN,ARHGAP35,GSN,SMAD3,MYO1C,SERPINF2,PXN,RB1,SPTBN1,PPM1F,SORBS3,DLC1,SYNPO,ARHGEF15,LIMCH1,NAA80,RGCC,TMOD3,INPP5K,GBA2,PHLDB2
1_Member	GO Biological Processes	GO:0044089	positive regulation of cellular component biogenesis	-3.32996	-1.28706	34/541	387,857,1440,1605,1739,2909,2932,2934,2967,3373,4088,4641,4867,5064,5345,5829,6117,9079,9647,10174,10807,11346,22899,22998,23187,26045,28984,50807,51364,51673,81565,90102,125170,225689	RHOA,CAV1,CSF3,DAG1,DLG1,ARHGAP35,GSK3B,GSN,GTF2H3,HYAL1,SMAD3,MYO1C,NPHP1,PALM,SERPINF2,PXN,RPA1,LDB2,PPM1F,SORBS3,ENTR1,SYNPO,ARHGEF15,LIMCH1,PHLDB1,LRRTM2,RGCC,ASAP1,ZMYND10,TPPP3,NDEL1,PHLDB2,MIEF2,MAPK15
1_Member	GO Biological Processes	GO:1903392	negative regulation of adherens junction organization	-3.23954	-1.23586	5/21	2039,10395,11170,23603,90102	DMTN,DLC1,FAM107A,CORO1C,PHLDB2
1_Member	GO Biological Processes	GO:1901889	negative regulation of cell junction assembly	-3.04554	-1.11182	5/23	2039,10395,11170,23603,90102	DMTN,DLC1,FAM107A,CORO1C,PHLDB2
1_Member	GO Biological Processes	GO:0007162	negative regulation of cell adhesion	-2.65916	-0.879437	20/289	387,1739,2039,2615,3659,4092,5074,5361,5364,5607,9647,10019,10395,11170,23129,23603,28984,57556,64115,90102	RHOA,DLG1,DMTN,LRRC32,IRF1,SMAD7,PAWR,PLXNA1,PLXNB1,MAP2K5,PPM1F,SH2B3,DLC1,FAM107A,PLXND1,CORO1C,RGCC,SEMA6A,VSIR,PHLDB2
1_Member	GO Biological Processes	GO:0010638	positive regulation of organelle organization	-2.56236	-0.822799	35/624	154,387,408,1440,1739,2909,2932,2934,4088,4641,5155,5345,5533,5829,5925,8314,8550,9647,10105,10174,10645,10807,11346,22885,22899,22998,23259,28984,30968,50807,51364,54471,84334,125170,225689	ADRB2,RHOA,ARRB1,CSF3,DLG1,ARHGAP35,GSK3B,GSN,SMAD3,MYO1C,PDGFB,SERPINF2,PPP3CC,PXN,RB1,BAP1,MAPKAPK5,PPM1F,PPIF,SORBS3,CAMKK2,ENTR1,SYNPO,ABLIM3,ARHGEF15,LIMCH1,DDHD2,RGCC,STOML2,ASAP1,ZMYND10,MIEF1,COA8,MIEF2,MAPK15
1_Member	GO Biological Processes	GO:1902905	positive regulation of supramolecular fiber organization	-2.36957	-0.713837	15/204	387,1440,1739,2934,4088,4641,5345,5829,5925,9647,10174,11346,22899,22998,28984	RHOA,CSF3,DLG1,GSN,SMAD3,MYO1C,SERPINF2,PXN,RB1,PPM1F,SORBS3,SYNPO,ARHGEF15,LIMCH1,RGCC
2_Summary	GO Biological Processes	GO:0040008	regulation of growth	-8.50011	-4.96072	55/682	153,154,166,387,1808,1839,2621,2627,2803,2932,3373,4088,4493,4499,4502,4739,5062,5468,5607,5925,6405,6532,6595,6832,7042,7049,7466,7869,8314,8482,8692,8835,9254,9344,9647,10201,11170,22999,23327,26524,29882,51316,54617,56920,57142,57556,57805,58191,80014,81565,89780,116224,153090,158376,221476,148,5361,5590,55909,123904	ADRB1,ADRB2,TLE5,RHOA,DPYSL2,HBEGF,GAS6,GATA6,GOLGA4,GSK3B,HYAL1,SMAD3,MT1E,MT1M,MT2A,NEDD9,PAK2,PPARG,MAP2K5,RB1,SEMA3F,SLC6A4,SMARCA2,SUPV3L1,TGFB2,TGFBR3,WFS1,SEMA3B,BAP1,SEMA7A,HYAL2,SOCS2,CACNA2D2,TAOK2,PPM1F,NME6,FAM107A,RIMS1,NEDD4L,LATS2,ANAPC2,PLAC8,INO80,SEMA3G,RTN4,SEMA6A,CCAR2,CXCL16,WWC2,NDEL1,WNT3A,FAM122A,DAB2IP,SPAAR,PI16,ADRA1A,PLXNA1,PRKCZ,BIN3,NRN1L
2_Member	GO Biological Processes	GO:0040008	regulation of growth	-8.50011	-4.96072	55/682	153,154,166,387,1808,1839,2621,2627,2803,2932,3373,4088,4493,4499,4502,4739,5062,5468,5607,5925,6405,6532,6595,6832,7042,7049,7466,7869,8314,8482,8692,8835,9254,9344,9647,10201,11170,22999,23327,26524,29882,51316,54617,56920,57142,57556,57805,58191,80014,81565,89780,116224,153090,158376,221476	ADRB1,ADRB2,TLE5,RHOA,DPYSL2,HBEGF,GAS6,GATA6,GOLGA4,GSK3B,HYAL1,SMAD3,MT1E,MT1M,MT2A,NEDD9,PAK2,PPARG,MAP2K5,RB1,SEMA3F,SLC6A4,SMARCA2,SUPV3L1,TGFB2,TGFBR3,WFS1,SEMA3B,BAP1,SEMA7A,HYAL2,SOCS2,CACNA2D2,TAOK2,PPM1F,NME6,FAM107A,RIMS1,NEDD4L,LATS2,ANAPC2,PLAC8,INO80,SEMA3G,RTN4,SEMA6A,CCAR2,CXCL16,WWC2,NDEL1,WNT3A,FAM122A,DAB2IP,SPAAR,PI16
2_Member	GO Biological Processes	GO:0016049	cell growth	-6.5451	-3.64253	40/487	148,387,1808,1839,2803,2932,3373,4088,5361,5468,5590,5607,5925,6405,6595,6832,7042,7869,8314,8482,8692,8835,9344,10201,11170,22999,23327,29882,54617,55909,56920,57142,57556,57805,58191,81565,89780,116224,123904,221476	ADRA1A,RHOA,DPYSL2,HBEGF,GOLGA4,GSK3B,HYAL1,SMAD3,PLXNA1,PPARG,PRKCZ,MAP2K5,RB1,SEMA3F,SMARCA2,SUPV3L1,TGFB2,SEMA3B,BAP1,SEMA7A,HYAL2,SOCS2,TAOK2,NME6,FAM107A,RIMS1,NEDD4L,ANAPC2,INO80,BIN3,SEMA3G,RTN4,SEMA6A,CCAR2,CXCL16,NDEL1,WNT3A,FAM122A,NRN1L,PI16
2_Member	GO Biological Processes	GO:0001558	regulation of cell growth	-5.97171	-3.18926	35/419	387,1808,1839,2803,2932,3373,4088,5468,5607,5925,6405,6595,6832,7042,7869,8314,8482,8692,8835,9344,10201,11170,22999,23327,29882,54617,56920,57142,57556,57805,58191,81565,89780,116224,221476	RHOA,DPYSL2,HBEGF,GOLGA4,GSK3B,HYAL1,SMAD3,PPARG,MAP2K5,RB1,SEMA3F,SMARCA2,SUPV3L1,TGFB2,SEMA3B,BAP1,SEMA7A,HYAL2,SOCS2,TAOK2,NME6,FAM107A,RIMS1,NEDD4L,ANAPC2,INO80,SEMA3G,RTN4,SEMA6A,CCAR2,CXCL16,NDEL1,WNT3A,FAM122A,PI16
2_Member	GO Biological Processes	GO:0030307	positive regulation of cell growth	-3.6622	-1.51197	16/169	387,1839,2803,3373,5607,6832,7042,8482,22999,23327,29882,54617,58191,81565,89780,116224	RHOA,HBEGF,GOLGA4,HYAL1,MAP2K5,SUPV3L1,TGFB2,SEMA7A,RIMS1,NEDD4L,ANAPC2,INO80,CXCL16,NDEL1,WNT3A,FAM122A
2_Member	GO Biological Processes	GO:0045927	positive regulation of growth	-3.40946	-1.33496	21/270	387,1839,2627,2803,3373,5607,6832,7042,7049,7466,8482,9254,9647,22999,23327,29882,54617,58191,81565,89780,116224	RHOA,HBEGF,GATA6,GOLGA4,HYAL1,MAP2K5,SUPV3L1,TGFB2,TGFBR3,WFS1,SEMA7A,CACNA2D2,PPM1F,RIMS1,NEDD4L,ANAPC2,INO80,CXCL16,NDEL1,WNT3A,FAM122A
3_Summary	GO Biological Processes	GO:0045936	negative regulation of phosphate metabolic process	-8.1336	-4.69528	49/586	104,387,408,808,857,1030,1445,1605,1739,1849,2022,2039,2280,2771,2932,3642,4092,5062,5155,5187,5590,5925,7042,7078,8660,8692,9052,9467,9647,9665,10019,10105,10318,23603,26524,51562,51763,54920,56288,57493,57556,64780,116224,124997,153090,221692,388324,389119,401265,7375,8291,9529,9683,10363,28999,64359,148,2909,7353,7466,8550,8835,10395,10488,11133,27244,51499,51564,55024,57805,59338,80014,84952,…	ADARB1,RHOA,ARRB1,CALM3,CAV1,CDKN2B,CSK,DAG1,DLG1,DUSP7,ENG,DMTN,FKBP1A,GNAI2,GSK3B,INSM1,SMAD7,PAK2,PDGFB,PER1,PRKCZ,RB1,TGFB2,TIMP3,IRS2,HYAL2,GPRC5A,SH3BP5,PPM1F,MARF1,SH2B3,PPIF,TNIP1,CORO1C,LATS2,MBIP,INPP5K,DUS2,PARD3,HEG1,SEMA6A,MICAL1,FAM122A,WDR81,DAB2IP,PHACTR1,INCA1,INKA1,KLHL31,USP4,DYSF,BAG5,N4BP1,HMG20A,KLF15,NXN,ADRA1A,ARHGAP35,UFD1,WFS1,MAPKAPK5,SOCS2,DLC1,CREB3,KPTN,SESN1,TRIAP1,…
3_Member	GO Biological Processes	GO:0045936	negative regulation of phosphate metabolic process	-8.1336	-4.69528	49/586	104,387,408,808,857,1030,1445,1605,1739,1849,2022,2039,2280,2771,2932,3642,4092,5062,5155,5187,5590,5925,7042,7078,8660,8692,9052,9467,9647,9665,10019,10105,10318,23603,26524,51562,51763,54920,56288,57493,57556,64780,116224,124997,153090,221692,388324,389119,401265	ADARB1,RHOA,ARRB1,CALM3,CAV1,CDKN2B,CSK,DAG1,DLG1,DUSP7,ENG,DMTN,FKBP1A,GNAI2,GSK3B,INSM1,SMAD7,PAK2,PDGFB,PER1,PRKCZ,RB1,TGFB2,TIMP3,IRS2,HYAL2,GPRC5A,SH3BP5,PPM1F,MARF1,SH2B3,PPIF,TNIP1,CORO1C,LATS2,MBIP,INPP5K,DUS2,PARD3,HEG1,SEMA6A,MICAL1,FAM122A,WDR81,DAB2IP,PHACTR1,INCA1,INKA1,KLHL31
3_Member	GO Biological Processes	GO:0010563	negative regulation of phosphorus metabolic process	-8.10973	-4.69528	49/587	104,387,408,808,857,1030,1445,1605,1739,1849,2022,2039,2280,2771,2932,3642,4092,5062,5155,5187,5590,5925,7042,7078,8660,8692,9052,9467,9647,9665,10019,10105,10318,23603,26524,51562,51763,54920,56288,57493,57556,64780,116224,124997,153090,221692,388324,389119,401265	ADARB1,RHOA,ARRB1,CALM3,CAV1,CDKN2B,CSK,DAG1,DLG1,DUSP7,ENG,DMTN,FKBP1A,GNAI2,GSK3B,INSM1,SMAD7,PAK2,PDGFB,PER1,PRKCZ,RB1,TGFB2,TIMP3,IRS2,HYAL2,GPRC5A,SH3BP5,PPM1F,MARF1,SH2B3,PPIF,TNIP1,CORO1C,LATS2,MBIP,INPP5K,DUS2,PARD3,HEG1,SEMA6A,MICAL1,FAM122A,WDR81,DAB2IP,PHACTR1,INCA1,INKA1,KLHL31
3_Member	GO Biological Processes	GO:0031400	negative regulation of protein modification process	-7.40215	-4.23712	49/618	104,408,808,857,1030,1445,1605,1739,1849,2022,2039,2280,2771,2932,3642,4092,5062,5187,5590,5925,7078,7375,8291,8692,9052,9467,9529,9647,9683,10019,10318,10363,23603,26524,28999,51562,51763,54920,56288,57493,57556,64359,64780,116224,153090,221692,388324,389119,401265	ADARB1,ARRB1,CALM3,CAV1,CDKN2B,CSK,DAG1,DLG1,DUSP7,ENG,DMTN,FKBP1A,GNAI2,GSK3B,INSM1,SMAD7,PAK2,PER1,PRKCZ,RB1,TIMP3,USP4,DYSF,HYAL2,GPRC5A,SH3BP5,BAG5,PPM1F,N4BP1,SH2B3,TNIP1,HMG20A,CORO1C,LATS2,KLF15,MBIP,INPP5K,DUS2,PARD3,HEG1,SEMA6A,NXN,MICAL1,FAM122A,DAB2IP,PHACTR1,INCA1,INKA1,KLHL31
3_Member	GO Biological Processes	GO:0042326	negative regulation of phosphorylation	-7.00043	-3.96164	40/468	104,387,408,808,857,1030,1445,1605,1739,1849,2022,2039,3642,4092,5062,5187,5590,5925,7078,8660,8692,9052,9467,9647,10019,10105,10318,23603,26524,51562,51763,54920,56288,57493,57556,64780,153090,388324,389119,401265	ADARB1,RHOA,ARRB1,CALM3,CAV1,CDKN2B,CSK,DAG1,DLG1,DUSP7,ENG,DMTN,INSM1,SMAD7,PAK2,PER1,PRKCZ,RB1,TIMP3,IRS2,HYAL2,GPRC5A,SH3BP5,PPM1F,SH2B3,PPIF,TNIP1,CORO1C,LATS2,MBIP,INPP5K,DUS2,PARD3,HEG1,SEMA6A,MICAL1,DAB2IP,INCA1,INKA1,KLHL31
3_Member	GO Biological Processes	GO:1902532	negative regulation of intracellular signal transduction	-6.85733	-3.88221	45/567	148,387,408,808,857,1445,1605,1739,1849,2280,2771,2909,2932,5187,7042,7078,7353,7466,8550,8692,8835,9529,10019,10105,10318,10395,10488,11133,27244,51499,51562,51564,51763,55024,57493,57556,57805,59338,80014,84952,153090,158376,219790,286205,401265	ADRA1A,RHOA,ARRB1,CALM3,CAV1,CSK,DAG1,DLG1,DUSP7,FKBP1A,GNAI2,ARHGAP35,GSK3B,PER1,TGFB2,TIMP3,UFD1,WFS1,MAPKAPK5,HYAL2,SOCS2,BAG5,SH2B3,PPIF,TNIP1,DLC1,CREB3,KPTN,SESN1,TRIAP1,MBIP,HDAC7,INPP5K,BANK1,HEG1,SEMA6A,CCAR2,PLEKHA1,WWC2,CGNL1,DAB2IP,SPAAR,RTKN2,SCAI,KLHL31
3_Member	GO Biological Processes	GO:0001933	negative regulation of protein phosphorylation	-6.61887	-3.69927	37/429	104,408,808,857,1030,1445,1605,1739,1849,2022,2039,3642,4092,5062,5187,5590,5925,7078,8692,9052,9467,9647,10019,10318,23603,26524,51562,51763,54920,56288,57493,57556,64780,153090,388324,389119,401265	ADARB1,ARRB1,CALM3,CAV1,CDKN2B,CSK,DAG1,DLG1,DUSP7,ENG,DMTN,INSM1,SMAD7,PAK2,PER1,PRKCZ,RB1,TIMP3,HYAL2,GPRC5A,SH3BP5,PPM1F,SH2B3,TNIP1,CORO1C,LATS2,MBIP,INPP5K,DUS2,PARD3,HEG1,SEMA6A,MICAL1,DAB2IP,INCA1,INKA1,KLHL31
3_Member	GO Biological Processes	GO:0051348	negative regulation of transferase activity	-5.7321	-3.06778	27/286	104,857,1030,1445,1849,2932,4092,5062,5468,5925,8660,8692,9052,9467,9529,9647,10019,10039,23603,26524,51562,51763,54920,57493,153090,388324,389119	ADARB1,CAV1,CDKN2B,CSK,DUSP7,GSK3B,SMAD7,PAK2,PPARG,RB1,IRS2,HYAL2,GPRC5A,SH3BP5,BAG5,PPM1F,SH2B3,PARP3,CORO1C,LATS2,MBIP,INPP5K,DUS2,HEG1,DAB2IP,INCA1,INKA1
3_Member	GO Biological Processes	GO:0033673	negative regulation of kinase activity	-4.14071	-1.89505	22/257	104,857,1030,1445,1849,5062,5925,8660,8692,9052,9467,9647,10019,23603,26524,51562,51763,54920,57493,153090,388324,389119	ADARB1,CAV1,CDKN2B,CSK,DUSP7,PAK2,RB1,IRS2,HYAL2,GPRC5A,SH3BP5,PPM1F,SH2B3,CORO1C,LATS2,MBIP,INPP5K,DUS2,HEG1,DAB2IP,INCA1,INKA1
3_Member	GO Biological Processes	GO:0006469	negative regulation of protein kinase activity	-3.78568	-1.60486	20/235	104,857,1030,1849,5062,5925,8692,9052,9467,9647,10019,23603,26524,51562,51763,54920,57493,153090,388324,389119	ADARB1,CAV1,CDKN2B,DUSP7,PAK2,RB1,HYAL2,GPRC5A,SH3BP5,PPM1F,SH2B3,CORO1C,LATS2,MBIP,INPP5K,DUS2,HEG1,DAB2IP,INCA1,INKA1
3_Member	GO Biological Processes	GO:0043408	regulation of MAPK cascade	-3.45926	-1.36183	45/774	148,154,408,857,858,1398,1445,1605,1739,1849,2621,2771,5062,5155,5187,5319,5345,5590,5607,5911,6361,7042,7049,7078,8482,8550,8692,9344,9365,10019,10174,10318,10454,23328,50488,51562,51763,54986,55024,57556,60370,153090,255743,260425,401265	ADRA1A,ADRB2,ARRB1,CAV1,CAV2,CRK,CSK,DAG1,DLG1,DUSP7,GAS6,GNAI2,PAK2,PDGFB,PER1,PLA2G1B,SERPINF2,PRKCZ,MAP2K5,RAP2A,CCL17,TGFB2,TGFBR3,TIMP3,SEMA7A,MAPKAPK5,HYAL2,TAOK2,KL,SH2B3,SORBS3,TNIP1,TAB1,SASH1,MINK1,MBIP,INPP5K,ULK4,BANK1,SEMA6A,AVPI1,DAB2IP,NPNT,MAGI3,KLHL31
3_Member	GO Biological Processes	GO:0043409	negative regulation of MAPK cascade	-3.24828	-1.23609	16/184	408,857,1445,1605,1739,1849,5187,7078,8692,10019,10318,51562,51763,57556,153090,401265	ARRB1,CAV1,CSK,DAG1,DLG1,DUSP7,PER1,TIMP3,HYAL2,SH2B3,TNIP1,MBIP,INPP5K,SEMA6A,DAB2IP,KLHL31
3_Member	GO Biological Processes	GO:0071901	negative regulation of protein serine/threonine kinase activity	-2.86533	-1.00415	13/145	857,1030,1849,5925,8692,10019,26524,51562,51763,57493,153090,388324,389119	CAV1,CDKN2B,DUSP7,RB1,HYAL2,SH2B3,LATS2,MBIP,INPP5K,HEG1,DAB2IP,INCA1,INKA1
4_Summary	GO Biological Processes	GO:0040017	positive regulation of locomotion	-7.4259	-4.23712	48/598	306,387,857,858,1240,1398,1839,2039,2294,2621,2771,3373,3642,3678,4088,4641,4739,5155,6405,7042,7869,8291,8482,8660,9647,9732,9806,9922,10488,11170,23060,23328,23473,23604,51564,54434,56920,57142,57556,58191,64115,79567,84913,91392,147372,153090,154810,196527	ANXA3,RHOA,CAV1,CAV2,CMKLR1,CRK,HBEGF,DMTN,FOXF1,GAS6,GNAI2,HYAL1,INSM1,ITGA5,SMAD3,MYO1C,NEDD9,PDGFB,SEMA3F,TGFB2,SEMA3B,DYSF,SEMA7A,IRS2,PPM1F,DOCK4,SPOCK2,IQSEC1,CREB3,FAM107A,ZNF609,SASH1,CAPN7,DAPK2,HDAC7,SSH1,SEMA3G,RTN4,SEMA6A,CXCL16,VSIR,RIPOR1,ATOH8,ZNF502,CCBE1,DAB2IP,AMOTL1,ANO6
4_Member	GO Biological Processes	GO:0040017	positive regulation of locomotion	-7.4259	-4.23712	48/598	306,387,857,858,1240,1398,1839,2039,2294,2621,2771,3373,3642,3678,4088,4641,4739,5155,6405,7042,7869,8291,8482,8660,9647,9732,9806,9922,10488,11170,23060,23328,23473,23604,51564,54434,56920,57142,57556,58191,64115,79567,84913,91392,147372,153090,154810,196527	ANXA3,RHOA,CAV1,CAV2,CMKLR1,CRK,HBEGF,DMTN,FOXF1,GAS6,GNAI2,HYAL1,INSM1,ITGA5,SMAD3,MYO1C,NEDD9,PDGFB,SEMA3F,TGFB2,SEMA3B,DYSF,SEMA7A,IRS2,PPM1F,DOCK4,SPOCK2,IQSEC1,CREB3,FAM107A,ZNF609,SASH1,CAPN7,DAPK2,HDAC7,SSH1,SEMA3G,RTN4,SEMA6A,CXCL16,VSIR,RIPOR1,ATOH8,ZNF502,CCBE1,DAB2IP,AMOTL1,ANO6
4_Member	GO Biological Processes	GO:0030335	positive regulation of cell migration	-7.37857	-4.23712	45/544	306,387,857,1240,1398,1839,2039,2294,2621,2771,3373,3642,3678,4088,4641,4739,5155,6405,7042,7869,8291,8482,8660,9647,9732,9922,10488,11170,23060,23328,23473,23604,51564,54434,56920,57142,57556,58191,64115,79567,84913,147372,153090,154810,196527	ANXA3,RHOA,CAV1,CMKLR1,CRK,HBEGF,DMTN,FOXF1,GAS6,GNAI2,HYAL1,INSM1,ITGA5,SMAD3,MYO1C,NEDD9,PDGFB,SEMA3F,TGFB2,SEMA3B,DYSF,SEMA7A,IRS2,PPM1F,DOCK4,IQSEC1,CREB3,FAM107A,ZNF609,SASH1,CAPN7,DAPK2,HDAC7,SSH1,SEMA3G,RTN4,SEMA6A,CXCL16,VSIR,RIPOR1,ATOH8,CCBE1,DAB2IP,AMOTL1,ANO6
4_Member	GO Biological Processes	GO:2000147	positive regulation of cell motility	-7.2549	-4.14148	46/568	306,387,857,1240,1398,1839,2039,2294,2621,2771,3373,3642,3678,4088,4641,4739,5155,6405,7042,7869,8291,8482,8660,9647,9732,9806,9922,10488,11170,23060,23328,23473,23604,51564,54434,56920,57142,57556,58191,64115,79567,84913,147372,153090,154810,196527	ANXA3,RHOA,CAV1,CMKLR1,CRK,HBEGF,DMTN,FOXF1,GAS6,GNAI2,HYAL1,INSM1,ITGA5,SMAD3,MYO1C,NEDD9,PDGFB,SEMA3F,TGFB2,SEMA3B,DYSF,SEMA7A,IRS2,PPM1F,DOCK4,SPOCK2,IQSEC1,CREB3,FAM107A,ZNF609,SASH1,CAPN7,DAPK2,HDAC7,SSH1,SEMA3G,RTN4,SEMA6A,CXCL16,VSIR,RIPOR1,ATOH8,CCBE1,DAB2IP,AMOTL1,ANO6
4_Member	GO Biological Processes	GO:0051272	positive regulation of cellular component movement	-6.87942	-3.88221	46/585	306,387,857,1240,1398,1839,2039,2294,2621,2771,3373,3642,3678,4088,4641,4739,5155,6405,7042,7869,8291,8482,8660,9647,9732,9806,9922,10488,11170,23060,23328,23473,23604,51564,54434,56920,57142,57556,58191,64115,79567,84913,147372,153090,154810,196527	ANXA3,RHOA,CAV1,CMKLR1,CRK,HBEGF,DMTN,FOXF1,GAS6,GNAI2,HYAL1,INSM1,ITGA5,SMAD3,MYO1C,NEDD9,PDGFB,SEMA3F,TGFB2,SEMA3B,DYSF,SEMA7A,IRS2,PPM1F,DOCK4,SPOCK2,IQSEC1,CREB3,FAM107A,ZNF609,SASH1,CAPN7,DAPK2,HDAC7,SSH1,SEMA3G,RTN4,SEMA6A,CXCL16,VSIR,RIPOR1,ATOH8,CCBE1,DAB2IP,AMOTL1,ANO6
5_Summary	GO Biological Processes	GO:0000904	cell morphogenesis involved in differentiation	-7.18611	-4.09901	55/745	104,387,1398,1605,1808,2039,2803,2909,2932,4135,4739,5306,5361,5364,5797,5829,5911,5925,6405,6711,7436,7869,8482,8609,8660,9344,22906,23129,23218,23327,23603,26084,26257,29882,50488,51188,54538,55679,55715,56288,56920,57142,57453,57493,57556,64855,65082,79834,81565,89780,196383,200894,200933,221692,353116,4637,5062,7094,10398,5590,6642,8428,22999,123904,153090,6832,1739,4289,5064,10395,23370,5450…	ADARB1,RHOA,CRK,DAG1,DPYSL2,DMTN,GOLGA4,ARHGAP35,GSK3B,MAP6,NEDD9,PITPNA,PLXNA1,PLXNB1,PTPRM,PXN,RAP2A,RB1,SEMA3F,SPTBN1,VLDLR,SEMA3B,SEMA7A,KLF7,IRS2,TAOK2,TRAK1,PLXND1,NBEAL2,NEDD4L,CORO1C,ARHGEF26,NKX2-8,ANAPC2,MINK1,SS18L2,ROBO4,LIMS2,DOK4,PARD3,SEMA3G,RTN4,DSCAML1,HEG1,SEMA6A,NIBAN2,VPS33A,PEAK1,NDEL1,WNT3A,RILPL2,ARL13B,FBXO45,PHACTR1,RILPL1,MYL6,PAK2,TLN1,MYL9,PRKCZ,SNX1,STK24,RIMS1,NRN1L,…
5_Member	GO Biological Processes	GO:0000904	cell morphogenesis involved in differentiation	-7.18611	-4.09901	55/745	104,387,1398,1605,1808,2039,2803,2909,2932,4135,4739,5306,5361,5364,5797,5829,5911,5925,6405,6711,7436,7869,8482,8609,8660,9344,22906,23129,23218,23327,23603,26084,26257,29882,50488,51188,54538,55679,55715,56288,56920,57142,57453,57493,57556,64855,65082,79834,81565,89780,196383,200894,200933,221692,353116	ADARB1,RHOA,CRK,DAG1,DPYSL2,DMTN,GOLGA4,ARHGAP35,GSK3B,MAP6,NEDD9,PITPNA,PLXNA1,PLXNB1,PTPRM,PXN,RAP2A,RB1,SEMA3F,SPTBN1,VLDLR,SEMA3B,SEMA7A,KLF7,IRS2,TAOK2,TRAK1,PLXND1,NBEAL2,NEDD4L,CORO1C,ARHGEF26,NKX2-8,ANAPC2,MINK1,SS18L2,ROBO4,LIMS2,DOK4,PARD3,SEMA3G,RTN4,DSCAML1,HEG1,SEMA6A,NIBAN2,VPS33A,PEAK1,NDEL1,WNT3A,RILPL2,ARL13B,FBXO45,PHACTR1,RILPL1
5_Member	Reactome Gene Sets	R-HSA-373755	Semaphorin interactions	-6.63379	-3.69927	13/65	387,1808,2909,2932,4637,5062,5361,5364,7094,8482,10398,23129,57556	RHOA,DPYSL2,ARHGAP35,GSK3B,MYL6,PAK2,PLXNA1,PLXNB1,TLN1,SEMA7A,MYL9,PLXND1,SEMA6A
5_Member	GO Biological Processes	GO:0120039	plasma membrane bounded cell projection morphogenesis	-5.75089	-3.0768	47/662	104,387,1605,1808,2803,2909,2932,4135,5306,5361,5364,5590,5797,5911,6405,6642,6711,7436,7869,8428,8482,8609,8660,9344,22906,22999,23129,23327,23603,26257,29882,50488,51188,54538,55715,56288,56920,57142,57453,57556,64855,81565,89780,123904,153090,200933,221692	ADARB1,RHOA,DAG1,DPYSL2,GOLGA4,ARHGAP35,GSK3B,MAP6,PITPNA,PLXNA1,PLXNB1,PRKCZ,PTPRM,RAP2A,SEMA3F,SNX1,SPTBN1,VLDLR,SEMA3B,STK24,SEMA7A,KLF7,IRS2,TAOK2,TRAK1,RIMS1,PLXND1,NEDD4L,CORO1C,NKX2-8,ANAPC2,MINK1,SS18L2,ROBO4,DOK4,PARD3,SEMA3G,RTN4,DSCAML1,SEMA6A,NIBAN2,NDEL1,WNT3A,NRN1L,DAB2IP,FBXO45,PHACTR1
5_Member	GO Biological Processes	GO:0032990	cell part morphogenesis	-5.70271	-3.04793	48/685	104,387,1605,1808,2803,2909,2932,4135,5306,5361,5364,5590,5797,5911,6405,6642,6711,6832,7436,7869,8428,8482,8609,8660,9344,22906,22999,23129,23327,23603,26257,29882,50488,51188,54538,55715,56288,56920,57142,57453,57556,64855,81565,89780,123904,153090,200933,221692	ADARB1,RHOA,DAG1,DPYSL2,GOLGA4,ARHGAP35,GSK3B,MAP6,PITPNA,PLXNA1,PLXNB1,PRKCZ,PTPRM,RAP2A,SEMA3F,SNX1,SPTBN1,SUPV3L1,VLDLR,SEMA3B,STK24,SEMA7A,KLF7,IRS2,TAOK2,TRAK1,RIMS1,PLXND1,NEDD4L,CORO1C,NKX2-8,ANAPC2,MINK1,SS18L2,ROBO4,DOK4,PARD3,SEMA3G,RTN4,DSCAML1,SEMA6A,NIBAN2,NDEL1,WNT3A,NRN1L,DAB2IP,FBXO45,PHACTR1
5_Member	GO Biological Processes	GO:0048858	cell projection morphogenesis	-5.67946	-3.03401	47/666	104,387,1605,1808,2803,2909,2932,4135,5306,5361,5364,5590,5797,5911,6405,6642,6711,7436,7869,8428,8482,8609,8660,9344,22906,22999,23129,23327,23603,26257,29882,50488,51188,54538,55715,56288,56920,57142,57453,57556,64855,81565,89780,123904,153090,200933,221692	ADARB1,RHOA,DAG1,DPYSL2,GOLGA4,ARHGAP35,GSK3B,MAP6,PITPNA,PLXNA1,PLXNB1,PRKCZ,PTPRM,RAP2A,SEMA3F,SNX1,SPTBN1,VLDLR,SEMA3B,STK24,SEMA7A,KLF7,IRS2,TAOK2,TRAK1,RIMS1,PLXND1,NEDD4L,CORO1C,NKX2-8,ANAPC2,MINK1,SS18L2,ROBO4,DOK4,PARD3,SEMA3G,RTN4,DSCAML1,SEMA6A,NIBAN2,NDEL1,WNT3A,NRN1L,DAB2IP,FBXO45,PHACTR1
5_Member	GO Biological Processes	GO:0022604	regulation of cell morphogenesis	-5.36863	-2.76709	37/484	387,1398,1605,1739,1808,2039,2803,2909,2932,4135,4289,4739,5064,5361,5364,5911,6405,7869,8482,9344,10395,22906,22999,23129,23327,23370,23603,29882,51188,54509,55679,56920,57142,57556,81565,89780,445815	RHOA,CRK,DAG1,DLG1,DPYSL2,DMTN,GOLGA4,ARHGAP35,GSK3B,MAP6,MKLN1,NEDD9,PALM,PLXNA1,PLXNB1,RAP2A,SEMA3F,SEMA3B,SEMA7A,TAOK2,DLC1,TRAK1,RIMS1,PLXND1,NEDD4L,ARHGEF18,CORO1C,ANAPC2,SS18L2,RHOF,LIMS2,SEMA3G,RTN4,SEMA6A,NDEL1,WNT3A,PALM2AKAP2
5_Member	GO Biological Processes	GO:0010769	regulation of cell morphogenesis involved in differentiation	-5.31314	-2.72933	27/301	387,1398,1808,2039,2803,2909,2932,4135,4739,5361,5364,5911,6405,7869,8482,22906,23129,23327,23603,29882,51188,55679,56920,57142,57556,81565,89780	RHOA,CRK,DPYSL2,DMTN,GOLGA4,ARHGAP35,GSK3B,MAP6,NEDD9,PLXNA1,PLXNB1,RAP2A,SEMA3F,SEMA3B,SEMA7A,TRAK1,PLXND1,NEDD4L,CORO1C,ANAPC2,SS18L2,LIMS2,SEMA3G,RTN4,SEMA6A,NDEL1,WNT3A
5_Member	GO Biological Processes	GO:0048812	neuron projection morphogenesis	-5.28184	-2.72772	45/648	104,387,1605,1808,2803,2909,2932,4135,5306,5361,5364,5590,5797,5911,6405,6711,7436,7869,8428,8482,8609,8660,9344,22906,22999,23129,23327,26257,29882,50488,51188,54538,55715,56288,56920,57142,57453,57556,64855,81565,89780,123904,153090,200933,221692	ADARB1,RHOA,DAG1,DPYSL2,GOLGA4,ARHGAP35,GSK3B,MAP6,PITPNA,PLXNA1,PLXNB1,PRKCZ,PTPRM,RAP2A,SEMA3F,SPTBN1,VLDLR,SEMA3B,STK24,SEMA7A,KLF7,IRS2,TAOK2,TRAK1,RIMS1,PLXND1,NEDD4L,NKX2-8,ANAPC2,MINK1,SS18L2,ROBO4,DOK4,PARD3,SEMA3G,RTN4,DSCAML1,SEMA6A,NIBAN2,NDEL1,WNT3A,NRN1L,DAB2IP,FBXO45,PHACTR1
5_Member	GO Biological Processes	GO:0061564	axon development	-5.16007	-2.62786	38/514	104,387,1495,1605,1808,2803,2909,2932,4135,5306,5361,5364,5797,6405,6711,7436,7869,8428,8482,8578,8609,8660,9344,22906,23129,26257,29882,54538,55715,56288,56920,57142,57453,57556,64855,81565,89780,200933	ADARB1,RHOA,CTNNA1,DAG1,DPYSL2,GOLGA4,ARHGAP35,GSK3B,MAP6,PITPNA,PLXNA1,PLXNB1,PTPRM,SEMA3F,SPTBN1,VLDLR,SEMA3B,STK24,SEMA7A,SCARF1,KLF7,IRS2,TAOK2,TRAK1,PLXND1,NKX2-8,ANAPC2,ROBO4,DOK4,PARD3,SEMA3G,RTN4,DSCAML1,SEMA6A,NIBAN2,NDEL1,WNT3A,FBXO45
5_Member	KEGG Pathway	hsa04360	Axon guidance	-5.07105	-2.5459	19/175	387,1808,2771,2932,3983,4775,5062,5361,5364,5533,5590,6405,7869,8482,22885,54434,56288,56920,57556	RHOA,DPYSL2,GNAI2,GSK3B,ABLIM1,NFATC3,PAK2,PLXNA1,PLXNB1,PPP3CC,PRKCZ,SEMA3F,SEMA3B,SEMA7A,ABLIM3,SSH1,PARD3,SEMA3G,SEMA6A
5_Member	GO Biological Processes	GO:0048667	cell morphogenesis involved in neuron differentiation	-4.99435	-2.48972	41/583	104,387,1605,1808,2803,2909,2932,4135,5306,5361,5364,5797,5911,5925,6405,6711,7436,7869,8482,8609,8660,9344,22906,23129,23327,26257,29882,50488,51188,54538,55715,56288,56920,57142,57453,57556,64855,81565,89780,200933,221692	ADARB1,RHOA,DAG1,DPYSL2,GOLGA4,ARHGAP35,GSK3B,MAP6,PITPNA,PLXNA1,PLXNB1,PTPRM,RAP2A,RB1,SEMA3F,SPTBN1,VLDLR,SEMA3B,SEMA7A,KLF7,IRS2,TAOK2,TRAK1,PLXND1,NEDD4L,NKX2-8,ANAPC2,MINK1,SS18L2,ROBO4,DOK4,PARD3,SEMA3G,RTN4,DSCAML1,SEMA6A,NIBAN2,NDEL1,WNT3A,FBXO45,PHACTR1
5_Member	GO Biological Processes	GO:0007409	axonogenesis	-4.907	-2.43547	35/468	104,387,1605,1808,2803,2909,2932,4135,5306,5361,5364,5797,6405,6711,7436,7869,8482,8609,8660,9344,22906,23129,26257,29882,54538,55715,56288,56920,57142,57453,57556,64855,81565,89780,200933	ADARB1,RHOA,DAG1,DPYSL2,GOLGA4,ARHGAP35,GSK3B,MAP6,PITPNA,PLXNA1,PLXNB1,PTPRM,SEMA3F,SPTBN1,VLDLR,SEMA3B,SEMA7A,KLF7,IRS2,TAOK2,TRAK1,PLXND1,NKX2-8,ANAPC2,ROBO4,DOK4,PARD3,SEMA3G,RTN4,DSCAML1,SEMA6A,NIBAN2,NDEL1,WNT3A,FBXO45
5_Member	GO Biological Processes	GO:0050770	regulation of axonogenesis	-4.79237	-2.34406	19/183	387,1808,2803,2909,2932,4135,5361,5364,6405,7869,8482,22906,23129,29882,56920,57142,57556,81565,89780	RHOA,DPYSL2,GOLGA4,ARHGAP35,GSK3B,MAP6,PLXNA1,PLXNB1,SEMA3F,SEMA3B,SEMA7A,TRAK1,PLXND1,ANAPC2,SEMA3G,RTN4,SEMA6A,NDEL1,WNT3A
5_Member	GO Biological Processes	GO:0010770	positive regulation of cell morphogenesis involved in differentiation	-4.13597	-1.89398	16/154	387,1398,2039,2803,4135,4739,5361,5364,8482,22906,23129,29882,51188,55679,81565,89780	RHOA,CRK,DMTN,GOLGA4,MAP6,NEDD9,PLXNA1,PLXNB1,SEMA7A,TRAK1,PLXND1,ANAPC2,SS18L2,LIMS2,NDEL1,WNT3A
5_Member	GO Biological Processes	GO:0010975	regulation of neuron projection development	-3.97805	-1.76088	34/499	387,1398,1808,2803,2909,2932,4135,5176,5361,5364,5911,6405,7431,7436,7869,8428,8482,8578,9529,22906,22999,23129,23327,29882,50807,51188,54986,56920,57142,57556,81545,81565,89780,153090	RHOA,CRK,DPYSL2,GOLGA4,ARHGAP35,GSK3B,MAP6,SERPINF1,PLXNA1,PLXNB1,RAP2A,SEMA3F,VIM,VLDLR,SEMA3B,STK24,SEMA7A,SCARF1,BAG5,TRAK1,RIMS1,PLXND1,NEDD4L,ANAPC2,ASAP1,SS18L2,ULK4,SEMA3G,RTN4,SEMA6A,FBXO38,NDEL1,WNT3A,DAB2IP
5_Member	GO Biological Processes	GO:0120035	regulation of plasma membrane bounded cell projection organization	-3.86377	-1.65863	43/698	387,857,1398,1808,2039,2803,2909,2932,4135,5064,5176,5361,5364,5911,6405,7431,7436,7869,8100,8428,8482,8578,9529,10807,22906,22999,23129,23327,23603,29882,50807,51188,51364,54986,55909,56920,57142,57556,81545,81565,89780,153090,225689	RHOA,CAV1,CRK,DPYSL2,DMTN,GOLGA4,ARHGAP35,GSK3B,MAP6,PALM,SERPINF1,PLXNA1,PLXNB1,RAP2A,SEMA3F,VIM,VLDLR,SEMA3B,IFT88,STK24,SEMA7A,SCARF1,BAG5,ENTR1,TRAK1,RIMS1,PLXND1,NEDD4L,CORO1C,ANAPC2,ASAP1,SS18L2,ZMYND10,ULK4,BIN3,SEMA3G,RTN4,SEMA6A,FBXO38,NDEL1,WNT3A,DAB2IP,MAPK15
5_Member	GO Biological Processes	GO:0050772	positive regulation of axonogenesis	-3.85513	-1.65486	11/85	387,2803,4135,5361,5364,8482,22906,23129,29882,81565,89780	RHOA,GOLGA4,MAP6,PLXNA1,PLXNB1,SEMA7A,TRAK1,PLXND1,ANAPC2,NDEL1,WNT3A
5_Member	GO Biological Processes	GO:0031344	regulation of cell projection organization	-3.72962	-1.55821	43/708	387,857,1398,1808,2039,2803,2909,2932,4135,5064,5176,5361,5364,5911,6405,7431,7436,7869,8100,8428,8482,8578,9529,10807,22906,22999,23129,23327,23603,29882,50807,51188,51364,54986,55909,56920,57142,57556,81545,81565,89780,153090,225689	RHOA,CAV1,CRK,DPYSL2,DMTN,GOLGA4,ARHGAP35,GSK3B,MAP6,PALM,SERPINF1,PLXNA1,PLXNB1,RAP2A,SEMA3F,VIM,VLDLR,SEMA3B,IFT88,STK24,SEMA7A,SCARF1,BAG5,ENTR1,TRAK1,RIMS1,PLXND1,NEDD4L,CORO1C,ANAPC2,ASAP1,SS18L2,ZMYND10,ULK4,BIN3,SEMA3G,RTN4,SEMA6A,FBXO38,NDEL1,WNT3A,DAB2IP,MAPK15
5_Member	GO Biological Processes	GO:0045664	regulation of neuron differentiation	-3.5447	-1.42306	40/656	387,1398,1808,2803,2909,2932,4135,5176,5361,5364,5911,6405,6532,7431,7436,7732,7869,8428,8482,8578,8835,9529,10363,22906,22999,23129,23327,29882,50807,51188,54986,56920,57142,57556,81545,81565,89780,124936,153090,388585	RHOA,CRK,DPYSL2,GOLGA4,ARHGAP35,GSK3B,MAP6,SERPINF1,PLXNA1,PLXNB1,RAP2A,SEMA3F,SLC6A4,VIM,VLDLR,RNF112,SEMA3B,STK24,SEMA7A,SCARF1,SOCS2,BAG5,HMG20A,TRAK1,RIMS1,PLXND1,NEDD4L,ANAPC2,ASAP1,SS18L2,ULK4,SEMA3G,RTN4,SEMA6A,FBXO38,NDEL1,WNT3A,CYB5D2,DAB2IP,HES5
5_Member	GO Biological Processes	GO:0010720	positive regulation of cell development	-3.46669	-1.36663	35/553	118,387,1398,1605,2039,2803,2909,4135,4739,5176,5361,5364,5468,7122,7436,7732,8482,8578,8835,22906,22999,23060,23129,23327,29882,51188,55679,57165,57556,64855,81545,81565,89780,124936,153090	ADD1,RHOA,CRK,DAG1,DMTN,GOLGA4,ARHGAP35,MAP6,NEDD9,SERPINF1,PLXNA1,PLXNB1,PPARG,CLDN5,VLDLR,RNF112,SEMA7A,SCARF1,SOCS2,TRAK1,RIMS1,ZNF609,PLXND1,NEDD4L,ANAPC2,SS18L2,LIMS2,GJC2,SEMA6A,NIBAN2,FBXO38,NDEL1,WNT3A,CYB5D2,DAB2IP
5_Member	GO Biological Processes	GO:0006935	chemotaxis	-3.39924	-1.32721	39/645	387,1240,1398,1605,1808,1839,2621,2909,4088,4485,5155,5319,5361,5364,5797,6361,6405,6711,7042,7436,7869,8291,8482,8609,8660,9647,9732,10488,23129,23604,54538,55715,56920,57453,57556,58191,64855,89780,196527	RHOA,CMKLR1,CRK,DAG1,DPYSL2,HBEGF,GAS6,ARHGAP35,SMAD3,MST1,PDGFB,PLA2G1B,PLXNA1,PLXNB1,PTPRM,CCL17,SEMA3F,SPTBN1,TGFB2,VLDLR,SEMA3B,DYSF,SEMA7A,KLF7,IRS2,PPM1F,DOCK4,CREB3,PLXND1,DAPK2,ROBO4,DOK4,SEMA3G,DSCAML1,SEMA6A,CXCL16,NIBAN2,WNT3A,ANO6
5_Member	GO Biological Processes	GO:0042330	taxis	-3.37309	-1.31323	39/647	387,1240,1398,1605,1808,1839,2621,2909,4088,4485,5155,5319,5361,5364,5797,6361,6405,6711,7042,7436,7869,8291,8482,8609,8660,9647,9732,10488,23129,23604,54538,55715,56920,57453,57556,58191,64855,89780,196527	RHOA,CMKLR1,CRK,DAG1,DPYSL2,HBEGF,GAS6,ARHGAP35,SMAD3,MST1,PDGFB,PLA2G1B,PLXNA1,PLXNB1,PTPRM,CCL17,SEMA3F,SPTBN1,TGFB2,VLDLR,SEMA3B,DYSF,SEMA7A,KLF7,IRS2,PPM1F,DOCK4,CREB3,PLXND1,DAPK2,ROBO4,DOK4,SEMA3G,DSCAML1,SEMA6A,CXCL16,NIBAN2,WNT3A,ANO6
5_Member	GO Biological Processes	GO:0007411	axon guidance	-3.28365	-1.25919	21/276	1605,1808,2909,5361,5364,5797,6405,6711,7436,7869,8482,8609,8660,23129,54538,55715,56920,57453,57556,64855,89780	DAG1,DPYSL2,ARHGAP35,PLXNA1,PLXNB1,PTPRM,SEMA3F,SPTBN1,VLDLR,SEMA3B,SEMA7A,KLF7,IRS2,PLXND1,ROBO4,DOK4,SEMA3G,DSCAML1,SEMA6A,NIBAN2,WNT3A
5_Member	GO Biological Processes	GO:0097485	neuron projection guidance	-3.26313	-1.24879	21/277	1605,1808,2909,5361,5364,5797,6405,6711,7436,7869,8482,8609,8660,23129,54538,55715,56920,57453,57556,64855,89780	DAG1,DPYSL2,ARHGAP35,PLXNA1,PLXNB1,PTPRM,SEMA3F,SPTBN1,VLDLR,SEMA3B,SEMA7A,KLF7,IRS2,PLXND1,ROBO4,DOK4,SEMA3G,DSCAML1,SEMA6A,NIBAN2,WNT3A
5_Member	GO Biological Processes	GO:0010976	positive regulation of neuron projection development	-2.80233	-0.959002	20/281	387,2803,2909,4135,5176,5361,5364,7436,8482,8578,22906,22999,23129,23327,29882,51188,81545,81565,89780,153090	RHOA,GOLGA4,ARHGAP35,MAP6,SERPINF1,PLXNA1,PLXNB1,VLDLR,SEMA7A,SCARF1,TRAK1,RIMS1,PLXND1,NEDD4L,ANAPC2,SS18L2,FBXO38,NDEL1,WNT3A,DAB2IP
5_Member	Reactome Gene Sets	R-HSA-422475	Axon guidance	-2.59405	-0.836416	32/553	387,1282,1284,1605,1739,1808,2107,2909,2932,3678,3983,4637,5062,5306,5361,5364,5694,6161,6711,7094,7436,8482,8660,9861,10398,22885,22916,23129,51121,55715,57453,57556	RHOA,COL4A1,COL4A2,DAG1,DLG1,DPYSL2,ETF1,ARHGAP35,GSK3B,ITGA5,ABLIM1,MYL6,PAK2,PITPNA,PLXNA1,PLXNB1,PSMB6,RPL32,SPTBN1,TLN1,VLDLR,SEMA7A,IRS2,PSMD6,MYL9,ABLIM3,NCBP2,PLXND1,RPL26L1,DOK4,DSCAML1,SEMA6A
5_Member	GO Biological Processes	GO:0031346	positive regulation of cell projection organization	-2.50427	-0.794843	24/383	387,2803,2909,4135,5064,5176,5361,5364,7436,8482,8578,10807,22906,22999,23129,23327,23603,29882,51188,51364,81545,81565,89780,153090	RHOA,GOLGA4,ARHGAP35,MAP6,PALM,SERPINF1,PLXNA1,PLXNB1,VLDLR,SEMA7A,SCARF1,ENTR1,TRAK1,RIMS1,PLXND1,NEDD4L,CORO1C,ANAPC2,SS18L2,ZMYND10,FBXO38,NDEL1,WNT3A,DAB2IP
5_Member	GO Biological Processes	GO:0051962	positive regulation of nervous system development	-2.46778	-0.775548	31/541	387,745,1605,2803,2909,4135,5176,5361,5364,5468,7436,7732,8482,8578,8835,22906,22999,23060,23129,23327,26045,29882,51188,56288,57165,57556,81545,81565,89780,124936,153090	RHOA,MYRF,DAG1,GOLGA4,ARHGAP35,MAP6,SERPINF1,PLXNA1,PLXNB1,PPARG,VLDLR,RNF112,SEMA7A,SCARF1,SOCS2,TRAK1,RIMS1,ZNF609,PLXND1,NEDD4L,LRRTM2,ANAPC2,SS18L2,PARD3,GJC2,SEMA6A,FBXO38,NDEL1,WNT3A,CYB5D2,DAB2IP
5_Member	GO Biological Processes	GO:0050769	positive regulation of neurogenesis	-2.46193	-0.771105	28/474	387,1605,2803,2909,4135,5176,5361,5364,5468,7436,7732,8482,8578,8835,22906,22999,23060,23129,23327,29882,51188,57165,57556,81545,81565,89780,124936,153090	RHOA,DAG1,GOLGA4,ARHGAP35,MAP6,SERPINF1,PLXNA1,PLXNB1,PPARG,VLDLR,RNF112,SEMA7A,SCARF1,SOCS2,TRAK1,RIMS1,ZNF609,PLXND1,NEDD4L,ANAPC2,SS18L2,GJC2,SEMA6A,FBXO38,NDEL1,WNT3A,CYB5D2,DAB2IP
5_Member	GO Biological Processes	GO:0045666	positive regulation of neuron differentiation	-2.367	-0.712216	23/371	387,2803,2909,4135,5176,5361,5364,7436,7732,8482,8578,8835,22906,22999,23129,23327,29882,51188,81545,81565,89780,124936,153090	RHOA,GOLGA4,ARHGAP35,MAP6,SERPINF1,PLXNA1,PLXNB1,VLDLR,RNF112,SEMA7A,SCARF1,SOCS2,TRAK1,RIMS1,PLXND1,NEDD4L,ANAPC2,SS18L2,FBXO38,NDEL1,WNT3A,CYB5D2,DAB2IP
6_Summary	GO Biological Processes	GO:0030155	regulation of cell adhesion	-7.04653	-3.98426	52/693	387,857,1295,1398,1445,1605,1739,2013,2039,2294,2615,2932,2934,3373,3565,3659,3678,3909,4088,4092,4739,5062,5074,5345,5361,5364,5590,5607,7042,7704,8291,9289,9647,9806,10019,10272,10395,11170,22998,23129,23603,25890,28984,50488,55679,57556,64115,79414,79834,89780,90102,255743,2621,4289,5829,9344,10174,10580,826,1071,1282,1284,2022,3931,5155,5925,23187,64147,80274,81577,338328	RHOA,CAV1,COL8A1,CRK,CSK,DAG1,DLG1,EMP2,DMTN,FOXF1,LRRC32,GSK3B,GSN,HYAL1,IL4,IRF1,ITGA5,LAMA3,SMAD3,SMAD7,NEDD9,PAK2,PAWR,SERPINF2,PLXNA1,PLXNB1,PRKCZ,MAP2K5,TGFB2,ZBTB16,DYSF,ADGRG1,PPM1F,SPOCK2,SH2B3,FSTL3,DLC1,FAM107A,LIMCH1,PLXND1,CORO1C,ABI3BP,RGCC,MINK1,LIMS2,SEMA6A,VSIR,LRFN3,PEAK1,WNT3A,PHLDB2,NPNT,GAS6,MKLN1,PXN,TAOK2,SORBS3,SORBS1,CAPNS1,CETP,COL4A1,COL4A2,ENG,LCAT,PDGFB,RB1,PHLDB1,KIF…
6_Member	GO Biological Processes	GO:0030155	regulation of cell adhesion	-7.04653	-3.98426	52/693	387,857,1295,1398,1445,1605,1739,2013,2039,2294,2615,2932,2934,3373,3565,3659,3678,3909,4088,4092,4739,5062,5074,5345,5361,5364,5590,5607,7042,7704,8291,9289,9647,9806,10019,10272,10395,11170,22998,23129,23603,25890,28984,50488,55679,57556,64115,79414,79834,89780,90102,255743	RHOA,CAV1,COL8A1,CRK,CSK,DAG1,DLG1,EMP2,DMTN,FOXF1,LRRC32,GSK3B,GSN,HYAL1,IL4,IRF1,ITGA5,LAMA3,SMAD3,SMAD7,NEDD9,PAK2,PAWR,SERPINF2,PLXNA1,PLXNB1,PRKCZ,MAP2K5,TGFB2,ZBTB16,DYSF,ADGRG1,PPM1F,SPOCK2,SH2B3,FSTL3,DLC1,FAM107A,LIMCH1,PLXND1,CORO1C,ABI3BP,RGCC,MINK1,LIMS2,SEMA6A,VSIR,LRFN3,PEAK1,WNT3A,PHLDB2,NPNT
6_Member	GO Biological Processes	GO:0010810	regulation of cell-substrate adhesion	-6.45998	-3.577	24/215	387,1295,1398,1605,2013,2039,2294,2932,3678,4088,4739,5590,9647,9806,10395,11170,22998,23603,25890,50488,55679,79834,90102,255743	RHOA,COL8A1,CRK,DAG1,EMP2,DMTN,FOXF1,GSK3B,ITGA5,SMAD3,NEDD9,PRKCZ,PPM1F,SPOCK2,DLC1,FAM107A,LIMCH1,CORO1C,ABI3BP,MINK1,LIMS2,PEAK1,PHLDB2,NPNT
6_Member	GO Biological Processes	GO:0010811	positive regulation of cell-substrate adhesion	-5.46094	-2.8336	16/121	1295,1398,1605,2013,2039,2294,2932,3678,4088,4739,5590,9647,9806,25890,55679,255743	COL8A1,CRK,DAG1,EMP2,DMTN,FOXF1,GSK3B,ITGA5,SMAD3,NEDD9,PRKCZ,PPM1F,SPOCK2,ABI3BP,LIMS2,NPNT
6_Member	GO Biological Processes	GO:0031589	cell-substrate adhesion	-5.28365	-2.72772	30/356	387,1295,1398,1605,2013,2039,2294,2621,2932,3678,4088,4289,4739,5590,5829,9344,9647,9806,10174,10395,10580,11170,22998,23603,25890,50488,55679,79834,90102,255743	RHOA,COL8A1,CRK,DAG1,EMP2,DMTN,FOXF1,GAS6,GSK3B,ITGA5,SMAD3,MKLN1,NEDD9,PRKCZ,PXN,TAOK2,PPM1F,SPOCK2,SORBS3,DLC1,SORBS1,FAM107A,LIMCH1,CORO1C,ABI3BP,MINK1,LIMS2,PEAK1,PHLDB2,NPNT
6_Member	GO Biological Processes	GO:0045785	positive regulation of cell adhesion	-4.65	-2.24107	31/403	387,857,1295,1398,1445,1605,2013,2039,2294,2932,3373,3565,3678,4088,4092,4739,5062,5345,5590,7042,7704,8291,9289,9647,9806,10272,25890,55679,64115,89780,255743	RHOA,CAV1,COL8A1,CRK,CSK,DAG1,EMP2,DMTN,FOXF1,GSK3B,HYAL1,IL4,ITGA5,SMAD3,SMAD7,NEDD9,PAK2,SERPINF2,PRKCZ,TGFB2,ZBTB16,DYSF,ADGRG1,PPM1F,SPOCK2,FSTL3,ABI3BP,LIMS2,VSIR,WNT3A,NPNT
6_Member	GO Biological Processes	GO:0043062	extracellular structure organization	-3.84508	-1.65139	30/425	826,1071,1282,1284,1295,1605,2022,2294,2621,2934,3373,3678,3909,3931,4088,5155,5345,5925,7042,9806,23187,25890,28984,64147,80274,81577,89780,90102,255743,338328	CAPNS1,CETP,COL4A1,COL4A2,COL8A1,DAG1,ENG,FOXF1,GAS6,GSN,HYAL1,ITGA5,LAMA3,LCAT,SMAD3,PDGFB,SERPINF2,RB1,TGFB2,SPOCK2,PHLDB1,ABI3BP,RGCC,KIF9,SCUBE1,GFOD2,WNT3A,PHLDB2,NPNT,GPIHBP1
6_Member	GO Biological Processes	GO:0030198	extracellular matrix organization	-3.38278	-1.31663	26/370	826,1282,1284,1295,1605,2022,2294,2621,2934,3678,3909,4088,5155,5345,5925,7042,9806,23187,25890,28984,64147,80274,81577,89780,90102,255743	CAPNS1,COL4A1,COL4A2,COL8A1,DAG1,ENG,FOXF1,GAS6,GSN,ITGA5,LAMA3,SMAD3,PDGFB,SERPINF2,RB1,TGFB2,SPOCK2,PHLDB1,ABI3BP,RGCC,KIF9,SCUBE1,GFOD2,WNT3A,PHLDB2,NPNT
7_Summary	GO Biological Processes	GO:0051271	negative regulation of cellular component movement	-6.86796	-3.88221	35/384	29,104,387,1398,1495,1605,2022,3565,4092,5176,5468,5607,5797,5911,6405,7049,7869,8428,8482,8692,9289,10395,11188,22998,23603,28984,56920,57406,57556,89780,90102,90627,153090,225689,286205	ABR,ADARB1,RHOA,CRK,CTNNA1,DAG1,ENG,IL4,SMAD7,SERPINF1,PPARG,MAP2K5,PTPRM,RAP2A,SEMA3F,TGFBR3,SEMA3B,STK24,SEMA7A,HYAL2,ADGRG1,DLC1,NISCH,LIMCH1,CORO1C,RGCC,SEMA3G,ABHD6,SEMA6A,WNT3A,PHLDB2,STARD13,DAB2IP,MAPK15,SCAI
7_Member	GO Biological Processes	GO:0051271	negative regulation of cellular component movement	-6.86796	-3.88221	35/384	29,104,387,1398,1495,1605,2022,3565,4092,5176,5468,5607,5797,5911,6405,7049,7869,8428,8482,8692,9289,10395,11188,22998,23603,28984,56920,57406,57556,89780,90102,90627,153090,225689,286205	ABR,ADARB1,RHOA,CRK,CTNNA1,DAG1,ENG,IL4,SMAD7,SERPINF1,PPARG,MAP2K5,PTPRM,RAP2A,SEMA3F,TGFBR3,SEMA3B,STK24,SEMA7A,HYAL2,ADGRG1,DLC1,NISCH,LIMCH1,CORO1C,RGCC,SEMA3G,ABHD6,SEMA6A,WNT3A,PHLDB2,STARD13,DAB2IP,MAPK15,SCAI
7_Member	GO Biological Processes	GO:0040013	negative regulation of locomotion	-6.08809	-3.28906	34/396	29,104,387,1398,1495,1605,2022,3565,4092,5176,5468,5607,5797,5911,6405,7869,8428,8482,8692,9289,10395,11188,22998,23603,28984,56920,57406,57556,89780,90102,90627,153090,225689,286205	ABR,ADARB1,RHOA,CRK,CTNNA1,DAG1,ENG,IL4,SMAD7,SERPINF1,PPARG,MAP2K5,PTPRM,RAP2A,SEMA3F,SEMA3B,STK24,SEMA7A,HYAL2,ADGRG1,DLC1,NISCH,LIMCH1,CORO1C,RGCC,SEMA3G,ABHD6,SEMA6A,WNT3A,PHLDB2,STARD13,DAB2IP,MAPK15,SCAI
7_Member	GO Biological Processes	GO:2000146	negative regulation of cell motility	-4.58341	-2.21035	28/349	29,104,387,1398,1495,1605,2022,3565,4092,5176,5468,5607,5797,5911,8428,8692,9289,10395,11188,22998,23603,28984,57406,90102,90627,153090,225689,286205	ABR,ADARB1,RHOA,CRK,CTNNA1,DAG1,ENG,IL4,SMAD7,SERPINF1,PPARG,MAP2K5,PTPRM,RAP2A,STK24,HYAL2,ADGRG1,DLC1,NISCH,LIMCH1,CORO1C,RGCC,ABHD6,PHLDB2,STARD13,DAB2IP,MAPK15,SCAI
7_Member	GO Biological Processes	GO:0030336	negative regulation of cell migration	-4.08348	-1.85226	26/334	29,104,387,1605,2022,3565,4092,5176,5468,5607,5797,5911,8428,8692,9289,10395,11188,22998,23603,28984,57406,90102,90627,153090,225689,286205	ABR,ADARB1,RHOA,DAG1,ENG,IL4,SMAD7,SERPINF1,PPARG,MAP2K5,PTPRM,RAP2A,STK24,HYAL2,ADGRG1,DLC1,NISCH,LIMCH1,CORO1C,RGCC,ABHD6,PHLDB2,STARD13,DAB2IP,MAPK15,SCAI
8_Summary	GO Biological Processes	GO:0001667	ameboidal-type cell migration	-6.21726	-3.36211	38/464	306,387,1839,2013,2022,2039,3373,3565,5155,5176,5468,5607,5797,5829,6405,7042,7145,7869,8482,8692,9647,9922,11156,23129,23328,23473,23603,28984,51421,51564,56920,57142,57556,84913,90627,147372,153090,154810,358,857,1282,1284,1295,1605,2004,2034,2294,2627,3678,4092,4775,5345,7049,7798,8291,9289,9444,10365,10454,11277,22899,23166,23554,51162,54538,55273,55810,57493,64344,64855,126393	ANXA3,RHOA,HBEGF,EMP2,ENG,DMTN,HYAL1,IL4,PDGFB,SERPINF1,PPARG,MAP2K5,PTPRM,PXN,SEMA3F,TGFB2,TNS1,SEMA3B,SEMA7A,HYAL2,PPM1F,IQSEC1,PTP4A3,PLXND1,SASH1,CAPN7,CORO1C,RGCC,AMOTL2,HDAC7,SEMA3G,RTN4,SEMA6A,ATOH8,STARD13,CCBE1,DAB2IP,AMOTL1,AQP1,CAV1,COL4A1,COL4A2,COL8A1,DAG1,ELK3,EPAS1,FOXF1,GATA6,ITGA5,SMAD7,NFATC3,SERPINF2,TGFBR3,LUZP1,DYSF,ADGRG1,QKI,KLF2,TAB1,TREX1,ARHGEF15,STAB1,TSPAN12,EGFL7,ROBO…
8_Member	GO Biological Processes	GO:0001667	ameboidal-type cell migration	-6.21726	-3.36211	38/464	306,387,1839,2013,2022,2039,3373,3565,5155,5176,5468,5607,5797,5829,6405,7042,7145,7869,8482,8692,9647,9922,11156,23129,23328,23473,23603,28984,51421,51564,56920,57142,57556,84913,90627,147372,153090,154810	ANXA3,RHOA,HBEGF,EMP2,ENG,DMTN,HYAL1,IL4,PDGFB,SERPINF1,PPARG,MAP2K5,PTPRM,PXN,SEMA3F,TGFB2,TNS1,SEMA3B,SEMA7A,HYAL2,PPM1F,IQSEC1,PTP4A3,PLXND1,SASH1,CAPN7,CORO1C,RGCC,AMOTL2,HDAC7,SEMA3G,RTN4,SEMA6A,ATOH8,STARD13,CCBE1,DAB2IP,AMOTL1
8_Member	GO Biological Processes	GO:0001944	vasculature development	-5.96274	-3.18926	54/793	306,358,387,857,1282,1284,1295,1605,2004,2013,2022,2034,2294,2627,3373,3678,4092,4775,5155,5176,5345,5468,5607,5797,7042,7049,7798,8291,9289,9444,10365,10454,11277,22899,23129,23166,23328,23554,28984,51162,51421,51564,54538,55273,55810,57493,57556,64344,64855,90627,126393,147372,153090,154810	ANXA3,AQP1,RHOA,CAV1,COL4A1,COL4A2,COL8A1,DAG1,ELK3,EMP2,ENG,EPAS1,FOXF1,GATA6,HYAL1,ITGA5,SMAD7,NFATC3,PDGFB,SERPINF1,SERPINF2,PPARG,MAP2K5,PTPRM,TGFB2,TGFBR3,LUZP1,DYSF,ADGRG1,QKI,KLF2,TAB1,TREX1,ARHGEF15,PLXND1,STAB1,SASH1,TSPAN12,RGCC,EGFL7,AMOTL2,HDAC7,ROBO4,TMEM100,FOXJ2,HEG1,SEMA6A,HIF3A,NIBAN2,STARD13,HSPB6,CCBE1,DAB2IP,AMOTL1
8_Member	GO Biological Processes	GO:0001568	blood vessel development	-5.78974	-3.08498	52/762	306,358,387,857,1282,1284,1295,1605,2004,2013,2022,2034,2294,2627,3373,3678,4092,5155,5176,5345,5468,5607,5797,7042,7049,7798,8291,9289,9444,10365,10454,11277,23129,23166,23328,23554,28984,51162,51421,51564,54538,55273,55810,57493,57556,64344,64855,90627,126393,147372,153090,154810	ANXA3,AQP1,RHOA,CAV1,COL4A1,COL4A2,COL8A1,DAG1,ELK3,EMP2,ENG,EPAS1,FOXF1,GATA6,HYAL1,ITGA5,SMAD7,PDGFB,SERPINF1,SERPINF2,PPARG,MAP2K5,PTPRM,TGFB2,TGFBR3,LUZP1,DYSF,ADGRG1,QKI,KLF2,TAB1,TREX1,PLXND1,STAB1,SASH1,TSPAN12,RGCC,EGFL7,AMOTL2,HDAC7,ROBO4,TMEM100,FOXJ2,HEG1,SEMA6A,HIF3A,NIBAN2,STARD13,HSPB6,CCBE1,DAB2IP,AMOTL1
8_Member	GO Biological Processes	GO:0048514	blood vessel morphogenesis	-5.75551	-3.0768	48/682	306,358,387,857,1282,1284,1295,1605,2004,2013,2022,2034,2294,2627,3373,3678,4092,5176,5345,5468,5607,5797,7042,7049,8291,9289,9444,10365,23129,23166,23328,23554,28984,51162,51421,51564,54538,55273,55810,57493,57556,64344,64855,90627,126393,147372,153090,154810	ANXA3,AQP1,RHOA,CAV1,COL4A1,COL4A2,COL8A1,DAG1,ELK3,EMP2,ENG,EPAS1,FOXF1,GATA6,HYAL1,ITGA5,SMAD7,SERPINF1,SERPINF2,PPARG,MAP2K5,PTPRM,TGFB2,TGFBR3,DYSF,ADGRG1,QKI,KLF2,PLXND1,STAB1,SASH1,TSPAN12,RGCC,EGFL7,AMOTL2,HDAC7,ROBO4,TMEM100,FOXJ2,HEG1,SEMA6A,HIF3A,NIBAN2,STARD13,HSPB6,CCBE1,DAB2IP,AMOTL1
8_Member	GO Biological Processes	GO:0001525	angiogenesis	-5.26663	-2.71994	42/588	306,358,387,857,1282,1284,1295,1605,2004,2013,2022,2034,2627,3373,3678,5176,5468,5607,5797,7042,8291,9289,10365,23129,23166,23328,23554,28984,51162,51421,51564,54538,55273,55810,57556,64344,64855,90627,126393,147372,153090,154810	ANXA3,AQP1,RHOA,CAV1,COL4A1,COL4A2,COL8A1,DAG1,ELK3,EMP2,ENG,EPAS1,GATA6,HYAL1,ITGA5,SERPINF1,PPARG,MAP2K5,PTPRM,TGFB2,DYSF,ADGRG1,KLF2,PLXND1,STAB1,SASH1,TSPAN12,RGCC,EGFL7,AMOTL2,HDAC7,ROBO4,TMEM100,FOXJ2,SEMA6A,HIF3A,NIBAN2,STARD13,HSPB6,CCBE1,DAB2IP,AMOTL1
8_Member	GO Biological Processes	GO:0090130	tissue migration	-4.71295	-2.28751	29/362	306,387,1839,2013,2294,3373,3565,5155,5176,5468,5607,5797,5829,7042,9647,9922,11156,23129,23328,23473,23603,28984,51564,57142,84913,90627,147372,153090,154810	ANXA3,RHOA,HBEGF,EMP2,FOXF1,HYAL1,IL4,PDGFB,SERPINF1,PPARG,MAP2K5,PTPRM,PXN,TGFB2,PPM1F,IQSEC1,PTP4A3,PLXND1,SASH1,CAPN7,CORO1C,RGCC,HDAC7,RTN4,ATOH8,STARD13,CCBE1,DAB2IP,AMOTL1
8_Member	GO Biological Processes	GO:0010632	regulation of epithelial cell migration	-4.62212	-2.22366	25/292	306,387,1839,2013,3373,3565,5155,5176,5468,5607,5797,7042,9647,9922,23328,23473,23603,28984,51564,57142,84913,90627,147372,153090,154810	ANXA3,RHOA,HBEGF,EMP2,HYAL1,IL4,PDGFB,SERPINF1,PPARG,MAP2K5,PTPRM,TGFB2,PPM1F,IQSEC1,SASH1,CAPN7,CORO1C,RGCC,HDAC7,RTN4,ATOH8,STARD13,CCBE1,DAB2IP,AMOTL1
8_Member	GO Biological Processes	GO:0010631	epithelial cell migration	-4.4948	-2.15953	28/353	306,387,1839,2013,3373,3565,5155,5176,5468,5607,5797,5829,7042,9647,9922,11156,23129,23328,23473,23603,28984,51564,57142,84913,90627,147372,153090,154810	ANXA3,RHOA,HBEGF,EMP2,HYAL1,IL4,PDGFB,SERPINF1,PPARG,MAP2K5,PTPRM,PXN,TGFB2,PPM1F,IQSEC1,PTP4A3,PLXND1,SASH1,CAPN7,CORO1C,RGCC,HDAC7,RTN4,ATOH8,STARD13,CCBE1,DAB2IP,AMOTL1
8_Member	GO Biological Processes	GO:0090132	epithelium migration	-4.42946	-2.10314	28/356	306,387,1839,2013,3373,3565,5155,5176,5468,5607,5797,5829,7042,9647,9922,11156,23129,23328,23473,23603,28984,51564,57142,84913,90627,147372,153090,154810	ANXA3,RHOA,HBEGF,EMP2,HYAL1,IL4,PDGFB,SERPINF1,PPARG,MAP2K5,PTPRM,PXN,TGFB2,PPM1F,IQSEC1,PTP4A3,PLXND1,SASH1,CAPN7,CORO1C,RGCC,HDAC7,RTN4,ATOH8,STARD13,CCBE1,DAB2IP,AMOTL1
8_Member	GO Biological Processes	GO:1901342	regulation of vasculature development	-4.23245	-1.95233	31/424	306,358,387,1284,2013,2022,2627,3373,3678,4775,5155,5176,5468,5607,5797,7042,10365,23129,23166,23328,23554,28984,51564,55273,55810,57556,64855,90627,126393,147372,153090	ANXA3,AQP1,RHOA,COL4A2,EMP2,ENG,GATA6,HYAL1,ITGA5,NFATC3,PDGFB,SERPINF1,PPARG,MAP2K5,PTPRM,TGFB2,KLF2,PLXND1,STAB1,SASH1,TSPAN12,RGCC,HDAC7,TMEM100,FOXJ2,SEMA6A,NIBAN2,STARD13,HSPB6,CCBE1,DAB2IP
8_Member	GO Biological Processes	GO:0045765	regulation of angiogenesis	-3.86223	-1.65863	28/384	306,358,387,1284,2013,2022,2627,3373,3678,5176,5468,5607,5797,7042,10365,23129,23166,23328,23554,28984,51564,55810,57556,64855,90627,126393,147372,153090	ANXA3,AQP1,RHOA,COL4A2,EMP2,ENG,GATA6,HYAL1,ITGA5,SERPINF1,PPARG,MAP2K5,PTPRM,TGFB2,KLF2,PLXND1,STAB1,SASH1,TSPAN12,RGCC,HDAC7,FOXJ2,SEMA6A,NIBAN2,STARD13,HSPB6,CCBE1,DAB2IP
8_Member	GO Biological Processes	GO:1901343	negative regulation of vasculature development	-3.64172	-1.50027	17/187	387,1284,4775,5155,5176,5468,5607,5797,7042,10365,23166,28984,55810,57556,64855,90627,153090	RHOA,COL4A2,NFATC3,PDGFB,SERPINF1,PPARG,MAP2K5,PTPRM,TGFB2,KLF2,STAB1,RGCC,FOXJ2,SEMA6A,NIBAN2,STARD13,DAB2IP
8_Member	GO Biological Processes	GO:0016525	negative regulation of angiogenesis	-3.06839	-1.12192	15/173	387,1284,5176,5468,5607,5797,7042,10365,23166,28984,55810,57556,64855,90627,153090	RHOA,COL4A2,SERPINF1,PPARG,MAP2K5,PTPRM,TGFB2,KLF2,STAB1,RGCC,FOXJ2,SEMA6A,NIBAN2,STARD13,DAB2IP
8_Member	GO Biological Processes	GO:2000181	negative regulation of blood vessel morphogenesis	-3.01732	-1.08923	15/175	387,1284,5176,5468,5607,5797,7042,10365,23166,28984,55810,57556,64855,90627,153090	RHOA,COL4A2,SERPINF1,PPARG,MAP2K5,PTPRM,TGFB2,KLF2,STAB1,RGCC,FOXJ2,SEMA6A,NIBAN2,STARD13,DAB2IP
8_Member	GO Biological Processes	GO:0010634	positive regulation of epithelial cell migration	-2.64287	-0.872728	14/172	306,1839,3373,5155,7042,9647,9922,23328,23473,51564,57142,84913,147372,154810	ANXA3,HBEGF,HYAL1,PDGFB,TGFB2,PPM1F,IQSEC1,SASH1,CAPN7,HDAC7,RTN4,ATOH8,CCBE1,AMOTL1
8_Member	GO Biological Processes	GO:0043542	endothelial cell migration	-2.54655	-0.81896	19/275	306,387,2013,5155,5176,5468,5607,5797,5829,11156,23129,23328,28984,51564,84913,90627,147372,153090,154810	ANXA3,RHOA,EMP2,PDGFB,SERPINF1,PPARG,MAP2K5,PTPRM,PXN,PTP4A3,PLXND1,SASH1,RGCC,HDAC7,ATOH8,STARD13,CCBE1,DAB2IP,AMOTL1
8_Member	GO Biological Processes	GO:0010633	negative regulation of epithelial cell migration	-2.26127	-0.633924	10/114	387,3565,5176,5468,5607,5797,23603,28984,90627,153090	RHOA,IL4,SERPINF1,PPARG,MAP2K5,PTPRM,CORO1C,RGCC,STARD13,DAB2IP
8_Member	GO Biological Processes	GO:0010594	regulation of endothelial cell migration	-2.25925	-0.632791	16/230	306,387,2013,5155,5176,5468,5607,5797,23328,28984,51564,84913,90627,147372,153090,154810	ANXA3,RHOA,EMP2,PDGFB,SERPINF1,PPARG,MAP2K5,PTPRM,SASH1,RGCC,HDAC7,ATOH8,STARD13,CCBE1,DAB2IP,AMOTL1
9_Summary	Reactome Gene Sets	R-HSA-445355	Smooth Muscle Contraction	-6.18896	-3.35971	10/40	808,4637,5062,5829,7094,8291,10174,10398,10580,29895,4634,4882,7134,7431,8557,9254,29766	CALM3,MYL6,PAK2,PXN,TLN1,DYSF,SORBS3,MYL9,SORBS1,MYLPF,MYL3,NPR2,TNNC1,VIM,TCAP,CACNA2D2,TMOD3
9_Member	Reactome Gene Sets	R-HSA-445355	Smooth Muscle Contraction	-6.18896	-3.35971	10/40	808,4637,5062,5829,7094,8291,10174,10398,10580,29895	CALM3,MYL6,PAK2,PXN,TLN1,DYSF,SORBS3,MYL9,SORBS1,MYLPF
9_Member	Reactome Gene Sets	R-HSA-397014	Muscle contraction	-3.08474	-1.13154	17/209	808,4634,4637,4882,5062,5829,7094,7134,7431,8291,8557,9254,10174,10398,10580,29766,29895	CALM3,MYL3,MYL6,NPR2,PAK2,PXN,TLN1,TNNC1,VIM,DYSF,TCAP,CACNA2D2,SORBS3,MYL9,SORBS1,TMOD3,MYLPF
9_Member	Reactome Gene Sets	R-HSA-5627123	RHO GTPases activate PAKs	-2.08882	-0.514784	4/24	808,4637,5062,10398	CALM3,MYL6,PAK2,MYL9
10_Summary	GO Biological Processes	GO:0051056	regulation of small GTPase mediated signal transduction	-6.18589	-3.35971	31/339	29,148,387,408,1398,2840,2843,2909,7042,8660,9002,9289,9411,9922,10395,22899,23263,23370,23526,26084,50650,54509,57493,57514,57636,64411,84952,90627,116984,153090,286205,5911,5925,8315,8412,8550,9732,10044,11186,11188,23348,51195,79567,5364,808,995,1495,4637,5062,5590,10398,80152,81565,6610,57142,7375,10454	ABR,ADRA1A,RHOA,ARRB1,CRK,GPR17,GPR20,ARHGAP35,TGFB2,IRS2,F2RL3,ADGRG1,ARHGAP29,IQSEC1,DLC1,ARHGEF15,MCF2L,ARHGEF18,ARHGAP45,ARHGEF26,ARHGEF3,RHOF,HEG1,ARHGAP31,ARHGAP23,ARAP3,CGNL1,STARD13,ARAP2,DAB2IP,SCAI,RAP2A,RB1,BRAP,BCAR3,MAPKAPK5,DOCK4,SH2D3C,RASSF1,NISCH,DOCK9,RAPGEFL1,RIPOR1,PLXNB1,CALM3,CDC25C,CTNNA1,MYL6,PAK2,PRKCZ,MYL9,CENPT,NDEL1,SMPD2,RTN4,USP4,TAB1
10_Member	GO Biological Processes	GO:0051056	regulation of small GTPase mediated signal transduction	-6.18589	-3.35971	31/339	29,148,387,408,1398,2840,2843,2909,7042,8660,9002,9289,9411,9922,10395,22899,23263,23370,23526,26084,50650,54509,57493,57514,57636,64411,84952,90627,116984,153090,286205	ABR,ADRA1A,RHOA,ARRB1,CRK,GPR17,GPR20,ARHGAP35,TGFB2,IRS2,F2RL3,ADGRG1,ARHGAP29,IQSEC1,DLC1,ARHGEF15,MCF2L,ARHGEF18,ARHGAP45,ARHGEF26,ARHGEF3,RHOF,HEG1,ARHGAP31,ARHGAP23,ARAP3,CGNL1,STARD13,ARAP2,DAB2IP,SCAI
10_Member	GO Biological Processes	GO:0007264	small GTPase mediated signal transduction	-5.94846	-3.18722	43/572	29,148,387,408,1398,2840,2843,2909,5911,5925,7042,8315,8412,8550,8660,9002,9289,9411,9732,9922,10044,10395,11186,11188,22899,23263,23348,23370,23526,26084,50650,51195,54509,57493,57514,57636,64411,79567,84952,90627,116984,153090,286205	ABR,ADRA1A,RHOA,ARRB1,CRK,GPR17,GPR20,ARHGAP35,RAP2A,RB1,TGFB2,BRAP,BCAR3,MAPKAPK5,IRS2,F2RL3,ADGRG1,ARHGAP29,DOCK4,IQSEC1,SH2D3C,DLC1,RASSF1,NISCH,ARHGEF15,MCF2L,DOCK9,ARHGEF18,ARHGAP45,ARHGEF26,ARHGEF3,RAPGEFL1,RHOF,HEG1,ARHGAP31,ARHGAP23,ARAP3,RIPOR1,CGNL1,STARD13,ARAP2,DAB2IP,SCAI
10_Member	Reactome Gene Sets	R-HSA-194840	Rho GTPase cycle	-5.33541	-2.74214	17/138	29,387,2909,9411,10395,22899,23263,23370,23526,26084,50650,54509,57514,57636,64411,90627,116984	ABR,RHOA,ARHGAP35,ARHGAP29,DLC1,ARHGEF15,MCF2L,ARHGEF18,ARHGAP45,ARHGEF26,ARHGEF3,RHOF,ARHGAP31,ARHGAP23,ARAP3,STARD13,ARAP2
10_Member	Canonical Pathways	M68	PID RHOA REG PATHWAY	-4.68972	-2.27527	9/46	29,387,2909,10395,22899,23263,23370,50650,64411	ABR,RHOA,ARHGAP35,DLC1,ARHGEF15,MCF2L,ARHGEF18,ARHGEF3,ARAP3
10_Member	GO Biological Processes	GO:0007266	Rho protein signal transduction	-4.64479	-2.24107	20/204	29,148,387,408,2840,2843,2909,9002,9289,9411,10395,22899,23263,23370,26084,50650,54509,57493,79567,286205	ABR,ADRA1A,RHOA,ARRB1,GPR17,GPR20,ARHGAP35,F2RL3,ADGRG1,ARHGAP29,DLC1,ARHGEF15,MCF2L,ARHGEF18,ARHGEF26,ARHGEF3,RHOF,HEG1,RIPOR1,SCAI
10_Member	GO Biological Processes	GO:0035023	regulation of Rho protein signal transduction	-4.60504	-2.21692	16/141	29,148,408,2840,2843,2909,9002,9289,10395,22899,23263,23370,26084,50650,57493,286205	ABR,ADRA1A,ARRB1,GPR17,GPR20,ARHGAP35,F2RL3,ADGRG1,DLC1,ARHGEF15,MCF2L,ARHGEF18,ARHGEF26,ARHGEF3,HEG1,SCAI
10_Member	GO Biological Processes	GO:0046578	regulation of Ras protein signal transduction	-4.14168	-1.89505	21/239	29,148,408,1398,2840,2843,2909,7042,8660,9002,9289,9922,10395,22899,23263,23370,26084,50650,57493,153090,286205	ABR,ADRA1A,ARRB1,CRK,GPR17,GPR20,ARHGAP35,TGFB2,IRS2,F2RL3,ADGRG1,IQSEC1,DLC1,ARHGEF15,MCF2L,ARHGEF18,ARHGEF26,ARHGEF3,HEG1,DAB2IP,SCAI
10_Member	GO Biological Processes	GO:0007265	Ras protein signal transduction	-3.78114	-1.60348	31/449	29,148,387,408,1398,2840,2843,2909,5911,5925,7042,8315,8550,8660,9002,9289,9411,9922,10395,11186,11188,22899,23263,23370,26084,50650,54509,57493,79567,153090,286205	ABR,ADRA1A,RHOA,ARRB1,CRK,GPR17,GPR20,ARHGAP35,RAP2A,RB1,TGFB2,BRAP,MAPKAPK5,IRS2,F2RL3,ADGRG1,ARHGAP29,IQSEC1,DLC1,RASSF1,NISCH,ARHGEF15,MCF2L,ARHGEF18,ARHGEF26,ARHGEF3,RHOF,HEG1,RIPOR1,DAB2IP,SCAI
10_Member	Reactome Gene Sets	R-HSA-416482	G alpha (12/13) signalling events	-2.81178	-0.966559	9/80	29,148,387,5364,22899,23263,23370,26084,50650	ABR,ADRA1A,RHOA,PLXNB1,ARHGEF15,MCF2L,ARHGEF18,ARHGEF26,ARHGEF3
10_Member	Reactome Gene Sets	R-HSA-194315	Signaling by Rho GTPases	-2.42033	-0.745256	27/455	29,387,808,995,1495,2909,4637,5062,5590,9411,10395,10398,22899,23263,23370,23526,26084,50650,54509,57514,57636,64411,80152,81565,90627,116984,286205	ABR,RHOA,CALM3,CDC25C,CTNNA1,ARHGAP35,MYL6,PAK2,PRKCZ,ARHGAP29,DLC1,MYL9,ARHGEF15,MCF2L,ARHGEF18,ARHGAP45,ARHGEF26,ARHGEF3,RHOF,ARHGAP31,ARHGAP23,ARAP3,CENPT,NDEL1,STARD13,ARAP2,SCAI
10_Member	Reactome Gene Sets	R-HSA-193704	p75 NTR receptor-mediated signalling	-2.24235	-0.622947	9/97	29,387,6610,22899,23263,23370,26084,50650,57142	ABR,RHOA,SMPD2,ARHGEF15,MCF2L,ARHGEF18,ARHGEF26,ARHGEF3,RTN4
10_Member	Reactome Gene Sets	R-HSA-73887	Death Receptor Signalling	-2.05748	-0.491984	11/141	29,387,6610,7375,10454,22899,23263,23370,26084,50650,57142	ABR,RHOA,SMPD2,USP4,TAB1,ARHGEF15,MCF2L,ARHGEF18,ARHGEF26,ARHGEF3,RTN4
11_Summary	GO Biological Processes	GO:1903827	regulation of cellular protein localization	-6.14103	-3.32864	41/524	1445,1605,1739,2037,2039,2621,2932,2934,4088,4248,4641,5533,5590,5925,6711,8314,8673,8692,9647,10204,10445,10580,10807,22885,23327,23409,51208,51763,54434,54471,54585,56623,57142,64328,79567,79628,81565,81926,89780,125170,126353,148,808,2294,7134,8775,22916,22999,225689,408,929,3098,5319,7042,8660,11156,28984,51768,55691,79792,2615,8609,9254,55024,131177	CSK,DAG1,DLG1,EPB41L2,DMTN,GAS6,GSK3B,GSN,SMAD3,MGAT3,MYO1C,PPP3CC,PRKCZ,RB1,SPTBN1,BAP1,VAMP8,HYAL2,PPM1F,NUTF2,MCRS1,SORBS1,ENTR1,ABLIM3,NEDD4L,SIRT4,CLDN18,INPP5K,SSH1,MIEF1,LZTFL1,INPP5E,RTN4,XPO4,RIPOR1,SH3TC2,NDEL1,ABHD17A,WNT3A,MIEF2,MISP,ADRA1A,CALM3,FOXF1,TNNC1,NAPA,NCBP2,RIMS1,MAPK15,ARRB1,CD14,HK1,PLA2G1B,TGFB2,IRS2,PTP4A3,RGCC,TM7SF3,FRMD4A,GSDMD,LRRC32,KLF7,CACNA2D2,BANK1,FAM3D
11_Member	GO Biological Processes	GO:1903827	regulation of cellular protein localization	-6.14103	-3.32864	41/524	1445,1605,1739,2037,2039,2621,2932,2934,4088,4248,4641,5533,5590,5925,6711,8314,8673,8692,9647,10204,10445,10580,10807,22885,23327,23409,51208,51763,54434,54471,54585,56623,57142,64328,79567,79628,81565,81926,89780,125170,126353	CSK,DAG1,DLG1,EPB41L2,DMTN,GAS6,GSK3B,GSN,SMAD3,MGAT3,MYO1C,PPP3CC,PRKCZ,RB1,SPTBN1,BAP1,VAMP8,HYAL2,PPM1F,NUTF2,MCRS1,SORBS1,ENTR1,ABLIM3,NEDD4L,SIRT4,CLDN18,INPP5K,SSH1,MIEF1,LZTFL1,INPP5E,RTN4,XPO4,RIPOR1,SH3TC2,NDEL1,ABHD17A,WNT3A,MIEF2,MISP
11_Member	GO Biological Processes	GO:1903829	positive regulation of cellular protein localization	-3.49571	-1.39035	24/324	1739,2037,2621,2932,4088,4248,4641,5533,6711,8314,8692,10204,10445,10580,10807,22885,54434,54471,57142,64328,79567,81926,89780,125170	DLG1,EPB41L2,GAS6,GSK3B,SMAD3,MGAT3,MYO1C,PPP3CC,SPTBN1,BAP1,HYAL2,NUTF2,MCRS1,SORBS1,ENTR1,ABLIM3,SSH1,MIEF1,RTN4,XPO4,RIPOR1,ABHD17A,WNT3A,MIEF2
11_Member	GO Biological Processes	GO:0033157	regulation of intracellular protein transport	-2.73604	-0.925588	17/225	2039,2621,2932,4088,4641,8314,8692,10204,22885,23409,51763,54471,64328,79567,79628,81565,125170	DMTN,GAS6,GSK3B,SMAD3,MYO1C,BAP1,HYAL2,NUTF2,ABLIM3,SIRT4,INPP5K,MIEF1,XPO4,RIPOR1,SH3TC2,NDEL1,MIEF2
11_Member	GO Biological Processes	GO:0032386	regulation of intracellular transport	-2.52498	-0.804233	26/425	148,808,2039,2294,2621,2932,4088,4641,7134,8314,8673,8692,8775,10204,22885,22916,22999,23409,51763,54471,64328,79567,79628,81565,125170,225689	ADRA1A,CALM3,DMTN,FOXF1,GAS6,GSK3B,SMAD3,MYO1C,TNNC1,BAP1,VAMP8,HYAL2,NAPA,NUTF2,ABLIM3,NCBP2,RIMS1,SIRT4,INPP5K,MIEF1,XPO4,RIPOR1,SH3TC2,NDEL1,MIEF2,MAPK15
11_Member	GO Biological Processes	GO:0046824	positive regulation of nucleocytoplasmic transport	-2.3079	-0.665523	7/62	2621,2932,4088,8692,10204,22916,64328	GAS6,GSK3B,SMAD3,HYAL2,NUTF2,NCBP2,XPO4
11_Member	GO Biological Processes	GO:0090316	positive regulation of intracellular protein transport	-2.21552	-0.603841	12/153	2621,2932,4088,4641,8314,8692,10204,22885,54471,64328,79567,125170	GAS6,GSK3B,SMAD3,MYO1C,BAP1,HYAL2,NUTF2,ABLIM3,MIEF1,XPO4,RIPOR1,MIEF2
11_Member	GO Biological Processes	GO:1904951	positive regulation of establishment of protein localization	-2.12065	-0.536305	26/457	408,929,2621,2932,3098,4088,4641,5319,5533,5590,6711,7042,8314,8660,8692,10204,11156,22885,28984,51768,54471,55691,64328,79567,79792,125170	ARRB1,CD14,GAS6,GSK3B,HK1,SMAD3,MYO1C,PLA2G1B,PPP3CC,PRKCZ,SPTBN1,TGFB2,BAP1,IRS2,HYAL2,NUTF2,PTP4A3,ABLIM3,RGCC,TM7SF3,MIEF1,FRMD4A,XPO4,RIPOR1,GSDMD,MIEF2
11_Member	GO Biological Processes	GO:0070201	regulation of establishment of protein localization	-2.03483	-0.474684	38/748	408,929,1445,2039,2615,2621,2932,3098,4088,4641,5319,5533,5590,6711,7042,8314,8609,8660,8692,9254,9647,10204,11156,22885,23409,28984,51763,51768,54471,55024,55691,64328,79567,79628,79792,81565,125170,131177	ARRB1,CD14,CSK,DMTN,LRRC32,GAS6,GSK3B,HK1,SMAD3,MYO1C,PLA2G1B,PPP3CC,PRKCZ,SPTBN1,TGFB2,BAP1,KLF7,IRS2,HYAL2,CACNA2D2,PPM1F,NUTF2,PTP4A3,ABLIM3,SIRT4,RGCC,INPP5K,TM7SF3,MIEF1,BANK1,FRMD4A,XPO4,RIPOR1,SH3TC2,GSDMD,NDEL1,MIEF2,FAM3D
11_Member	GO Biological Processes	GO:0051222	positive regulation of protein transport	-2.03276	-0.473375	24/419	408,929,2621,2932,3098,4088,4641,5319,5590,6711,7042,8314,8660,8692,10204,22885,28984,51768,54471,55691,64328,79567,79792,125170	ARRB1,CD14,GAS6,GSK3B,HK1,SMAD3,MYO1C,PLA2G1B,PRKCZ,SPTBN1,TGFB2,BAP1,IRS2,HYAL2,NUTF2,ABLIM3,RGCC,TM7SF3,MIEF1,FRMD4A,XPO4,RIPOR1,GSDMD,MIEF2
11_Member	GO Biological Processes	GO:0051223	regulation of protein transport	-2.02389	-0.469024	36/701	408,929,1445,2039,2615,2621,2932,3098,4088,4641,5319,5590,6711,7042,8314,8609,8660,8692,9254,9647,10204,22885,23409,28984,51763,51768,54471,55024,55691,64328,79567,79628,79792,81565,125170,131177	ARRB1,CD14,CSK,DMTN,LRRC32,GAS6,GSK3B,HK1,SMAD3,MYO1C,PLA2G1B,PRKCZ,SPTBN1,TGFB2,BAP1,KLF7,IRS2,HYAL2,CACNA2D2,PPM1F,NUTF2,ABLIM3,SIRT4,RGCC,INPP5K,TM7SF3,MIEF1,BANK1,FRMD4A,XPO4,RIPOR1,SH3TC2,GSDMD,NDEL1,MIEF2,FAM3D
12_Summary	GO Biological Processes	GO:0045859	regulation of protein kinase activity	-5.91308	-3.16374	54/796	104,148,154,387,408,808,857,995,1030,1398,1445,1605,1739,1849,2013,2621,3565,4057,4485,4739,5062,5155,5319,5590,5607,5925,6787,7042,7436,8428,8550,8692,9052,9344,9467,9647,10019,10454,10645,23328,23603,26524,28984,50488,51562,51763,54920,57493,60370,89780,153090,219771,388324,389119,9852,225689	ADARB1,ADRA1A,ADRB2,RHOA,ARRB1,CALM3,CAV1,CDC25C,CDKN2B,CRK,CSK,DAG1,DLG1,DUSP7,EMP2,GAS6,IL4,LTF,MST1,NEDD9,PAK2,PDGFB,PLA2G1B,PRKCZ,MAP2K5,RB1,NEK4,TGFB2,VLDLR,STK24,MAPKAPK5,HYAL2,GPRC5A,TAOK2,SH3BP5,PPM1F,SH2B3,TAB1,CAMKK2,SASH1,CORO1C,LATS2,RGCC,MINK1,MBIP,INPP5K,DUS2,HEG1,AVPI1,WNT3A,DAB2IP,CCNY,INCA1,INKA1,EPM2AIP1,MAPK15
12_Member	GO Biological Processes	GO:0045859	regulation of protein kinase activity	-5.91308	-3.16374	54/796	104,148,154,387,408,808,857,995,1030,1398,1445,1605,1739,1849,2013,2621,3565,4057,4485,4739,5062,5155,5319,5590,5607,5925,6787,7042,7436,8428,8550,8692,9052,9344,9467,9647,10019,10454,10645,23328,23603,26524,28984,50488,51562,51763,54920,57493,60370,89780,153090,219771,388324,389119	ADARB1,ADRA1A,ADRB2,RHOA,ARRB1,CALM3,CAV1,CDC25C,CDKN2B,CRK,CSK,DAG1,DLG1,DUSP7,EMP2,GAS6,IL4,LTF,MST1,NEDD9,PAK2,PDGFB,PLA2G1B,PRKCZ,MAP2K5,RB1,NEK4,TGFB2,VLDLR,STK24,MAPKAPK5,HYAL2,GPRC5A,TAOK2,SH3BP5,PPM1F,SH2B3,TAB1,CAMKK2,SASH1,CORO1C,LATS2,RGCC,MINK1,MBIP,INPP5K,DUS2,HEG1,AVPI1,WNT3A,DAB2IP,CCNY,INCA1,INKA1
12_Member	GO Biological Processes	GO:0045860	positive regulation of protein kinase activity	-3.75081	-1.57628	35/534	148,154,387,408,808,1398,1445,1605,1739,1849,2013,2621,3565,4057,4739,5062,5155,5319,5590,5607,6787,7042,7436,8428,8550,9052,9344,10454,23328,28984,50488,60370,89780,153090,219771	ADRA1A,ADRB2,RHOA,ARRB1,CALM3,CRK,CSK,DAG1,DLG1,DUSP7,EMP2,GAS6,IL4,LTF,NEDD9,PAK2,PDGFB,PLA2G1B,PRKCZ,MAP2K5,NEK4,TGFB2,VLDLR,STK24,MAPKAPK5,GPRC5A,TAOK2,TAB1,SASH1,RGCC,MINK1,AVPI1,WNT3A,DAB2IP,CCNY
12_Member	GO Biological Processes	GO:0032147	activation of protein kinase activity	-3.32377	-1.28498	24/333	154,408,1398,1739,1849,2013,2621,3565,5062,5155,5319,5590,5607,6787,7042,8428,8550,9052,9344,10454,28984,50488,60370,153090	ADRB2,ARRB1,CRK,DLG1,DUSP7,EMP2,GAS6,IL4,PAK2,PDGFB,PLA2G1B,PRKCZ,MAP2K5,NEK4,TGFB2,STK24,MAPKAPK5,GPRC5A,TAOK2,TAB1,RGCC,MINK1,AVPI1,DAB2IP
12_Member	GO Biological Processes	GO:0033674	positive regulation of kinase activity	-3.16127	-1.17428	35/575	148,154,387,408,808,1398,1445,1605,1739,1849,2013,2621,3565,4057,4739,5062,5155,5319,5590,5607,6787,7042,7436,8428,8550,9052,9344,10454,23328,28984,50488,60370,89780,153090,219771	ADRA1A,ADRB2,RHOA,ARRB1,CALM3,CRK,CSK,DAG1,DLG1,DUSP7,EMP2,GAS6,IL4,LTF,NEDD9,PAK2,PDGFB,PLA2G1B,PRKCZ,MAP2K5,NEK4,TGFB2,VLDLR,STK24,MAPKAPK5,GPRC5A,TAOK2,TAB1,SASH1,RGCC,MINK1,AVPI1,WNT3A,DAB2IP,CCNY
12_Member	GO Biological Processes	GO:0071900	regulation of protein serine/threonine kinase activity	-3.03107	-1.09914	32/519	154,387,408,808,857,995,1030,1398,1445,1849,4057,4485,5155,5319,5607,5925,8550,8692,9344,10019,10454,23328,26524,28984,51562,51763,57493,60370,153090,219771,388324,389119	ADRB2,RHOA,ARRB1,CALM3,CAV1,CDC25C,CDKN2B,CRK,CSK,DUSP7,LTF,MST1,PDGFB,PLA2G1B,MAP2K5,RB1,MAPKAPK5,HYAL2,TAOK2,SH2B3,TAB1,SASH1,LATS2,RGCC,MBIP,INPP5K,HEG1,AVPI1,DAB2IP,CCNY,INCA1,INKA1
12_Member	GO Biological Processes	GO:0051347	positive regulation of transferase activity	-2.77453	-0.94335	37/651	148,154,387,408,808,1398,1445,1605,1739,1849,2013,2621,3565,4057,4739,5062,5155,5319,5590,5607,6787,7042,7436,8428,8550,9052,9344,9852,10454,23328,28984,50488,60370,89780,153090,219771,225689	ADRA1A,ADRB2,RHOA,ARRB1,CALM3,CRK,CSK,DAG1,DLG1,DUSP7,EMP2,GAS6,IL4,LTF,NEDD9,PAK2,PDGFB,PLA2G1B,PRKCZ,MAP2K5,NEK4,TGFB2,VLDLR,STK24,MAPKAPK5,GPRC5A,TAOK2,EPM2AIP1,TAB1,SASH1,RGCC,MINK1,AVPI1,WNT3A,DAB2IP,CCNY,MAPK15
13_Summary	GO Biological Processes	GO:0045926	negative regulation of growth	-5.8368	-3.12132	25/249	153,154,3373,4088,4493,4499,4502,5468,6405,6532,6595,7042,7869,8482,8692,8835,10201,51316,56920,57142,57556,57805,80014,89780,221476,118,148,358,387,857,1440,1739,1808,2039,2803,2909,2932,2934,4641,5345,5797,6560,6711,9732,24142,29766,29882,57704,81565,83547,84561,92960,196527,104,1605,2627,5361,5590,7049,8291,9254,10365,10404,22999,23327,26524,55909,57493,59338,114789,123904,158376,389125,5364,2…	ADRB1,ADRB2,HYAL1,SMAD3,MT1E,MT1M,MT2A,PPARG,SEMA3F,SLC6A4,SMARCA2,TGFB2,SEMA3B,SEMA7A,HYAL2,SOCS2,NME6,PLAC8,SEMA3G,RTN4,SEMA6A,CCAR2,WWC2,WNT3A,PI16,ADD1,ADRA1A,AQP1,RHOA,CAV1,CSF3,DLG1,DPYSL2,DMTN,GOLGA4,ARHGAP35,GSK3B,GSN,MYO1C,SERPINF2,PTPRM,SLC12A4,SPTBN1,DOCK4,NAA80,TMOD3,ANAPC2,GBA2,NDEL1,RILP,SLC12A8,PEX11G,ANO6,ADARB1,DAG1,GATA6,PLXNA1,PRKCZ,TGFBR3,DYSF,CACNA2D2,KLF2,CPQ,RIMS1,NEDD4L,LA…
13_Member	GO Biological Processes	GO:0045926	negative regulation of growth	-5.8368	-3.12132	25/249	153,154,3373,4088,4493,4499,4502,5468,6405,6532,6595,7042,7869,8482,8692,8835,10201,51316,56920,57142,57556,57805,80014,89780,221476	ADRB1,ADRB2,HYAL1,SMAD3,MT1E,MT1M,MT2A,PPARG,SEMA3F,SLC6A4,SMARCA2,TGFB2,SEMA3B,SEMA7A,HYAL2,SOCS2,NME6,PLAC8,SEMA3G,RTN4,SEMA6A,CCAR2,WWC2,WNT3A,PI16
13_Member	GO Biological Processes	GO:0090066	regulation of anatomical structure size	-5.29713	-2.72778	38/507	118,148,153,154,358,387,857,1440,1739,1808,2039,2803,2909,2932,2934,4641,5345,5797,6405,6532,6560,6711,7869,8482,9732,24142,29766,29882,56920,57142,57556,57704,81565,83547,84561,89780,92960,196527	ADD1,ADRA1A,ADRB1,ADRB2,AQP1,RHOA,CAV1,CSF3,DLG1,DPYSL2,DMTN,GOLGA4,ARHGAP35,GSK3B,GSN,MYO1C,SERPINF2,PTPRM,SEMA3F,SLC6A4,SLC12A4,SPTBN1,SEMA3B,SEMA7A,DOCK4,NAA80,TMOD3,ANAPC2,SEMA3G,RTN4,SEMA6A,GBA2,NDEL1,RILP,SLC12A8,WNT3A,PEX11G,ANO6
13_Member	GO Biological Processes	GO:0032535	regulation of cellular component size	-4.95494	-2.4699	30/370	118,358,387,1440,1739,1808,2039,2803,2909,2932,2934,4641,6405,6560,6711,7869,8482,24142,29766,29882,56920,57142,57556,57704,81565,83547,84561,89780,92960,196527	ADD1,AQP1,RHOA,CSF3,DLG1,DPYSL2,DMTN,GOLGA4,ARHGAP35,GSK3B,GSN,MYO1C,SEMA3F,SLC12A4,SPTBN1,SEMA3B,SEMA7A,NAA80,TMOD3,ANAPC2,SEMA3G,RTN4,SEMA6A,GBA2,NDEL1,RILP,SLC12A8,WNT3A,PEX11G,ANO6
13_Member	GO Biological Processes	GO:0048640	negative regulation of developmental growth	-4.5301	-2.17201	14/113	153,154,6405,6532,7869,8482,8835,51316,56920,57142,57556,80014,89780,221476	ADRB1,ADRB2,SEMA3F,SLC6A4,SEMA3B,SEMA7A,SOCS2,PLAC8,SEMA3G,RTN4,SEMA6A,WWC2,WNT3A,PI16
13_Member	GO Biological Processes	GO:0048589	developmental growth	-4.52107	-2.17201	44/674	104,118,148,153,154,1605,1808,2627,2803,2932,2934,4088,5361,5590,6405,6532,7042,7049,7869,8291,8482,8835,9254,10365,10404,22999,23327,26524,29882,51316,55909,56920,57142,57493,57556,59338,80014,81565,89780,114789,123904,158376,221476,389125	ADARB1,ADD1,ADRA1A,ADRB1,ADRB2,DAG1,DPYSL2,GATA6,GOLGA4,GSK3B,GSN,SMAD3,PLXNA1,PRKCZ,SEMA3F,SLC6A4,TGFB2,TGFBR3,SEMA3B,DYSF,SEMA7A,SOCS2,CACNA2D2,KLF2,CPQ,RIMS1,NEDD4L,LATS2,ANAPC2,PLAC8,BIN3,SEMA3G,RTN4,HEG1,SEMA6A,PLEKHA1,WWC2,NDEL1,WNT3A,SLC25A25,NRN1L,SPAAR,PI16,MUSTN1
13_Member	GO Biological Processes	GO:0008361	regulation of cell size	-4.35512	-2.0419	18/180	118,358,387,1808,2803,2932,6405,6560,7869,8482,29882,56920,57142,57556,81565,84561,89780,196527	ADD1,AQP1,RHOA,DPYSL2,GOLGA4,GSK3B,SEMA3F,SLC12A4,SEMA3B,SEMA7A,ANAPC2,SEMA3G,RTN4,SEMA6A,NDEL1,SLC12A8,WNT3A,ANO6
13_Member	GO Biological Processes	GO:0071526	semaphorin-plexin signaling pathway	-4.30126	-2.00491	8/40	5361,5364,6405,7869,8482,23129,56920,57556	PLXNA1,PLXNB1,SEMA3F,SEMA3B,SEMA7A,PLXND1,SEMA3G,SEMA6A
13_Member	GO Biological Processes	GO:1990138	neuron projection extension	-4.21149	-1.93928	17/168	1808,2803,2932,5361,5590,6405,7869,8482,22999,23327,29882,56920,57142,57556,81565,89780,123904	DPYSL2,GOLGA4,GSK3B,PLXNA1,PRKCZ,SEMA3F,SEMA3B,SEMA7A,RIMS1,NEDD4L,ANAPC2,SEMA3G,RTN4,SEMA6A,NDEL1,WNT3A,NRN1L
13_Member	GO Biological Processes	GO:0030516	regulation of axon extension	-4.00493	-1.7843	12/96	1808,2803,2932,6405,7869,8482,29882,56920,57142,57556,81565,89780	DPYSL2,GOLGA4,GSK3B,SEMA3F,SEMA3B,SEMA7A,ANAPC2,SEMA3G,RTN4,SEMA6A,NDEL1,WNT3A
13_Member	GO Biological Processes	GO:0048638	regulation of developmental growth	-3.81576	-1.62855	26/347	153,154,1808,2627,2803,2932,6405,6532,7049,7869,8482,8835,9254,22999,23327,26524,29882,51316,56920,57142,57556,80014,81565,89780,158376,221476	ADRB1,ADRB2,DPYSL2,GATA6,GOLGA4,GSK3B,SEMA3F,SLC6A4,TGFBR3,SEMA3B,SEMA7A,SOCS2,CACNA2D2,RIMS1,NEDD4L,LATS2,ANAPC2,PLAC8,SEMA3G,RTN4,SEMA6A,WWC2,NDEL1,WNT3A,SPAAR,PI16
13_Member	GO Biological Processes	GO:0048843	negative regulation of axon extension involved in axon guidance	-3.71385	-1.55287	6/26	6405,7869,8482,56920,57556,89780	SEMA3F,SEMA3B,SEMA7A,SEMA3G,SEMA6A,WNT3A
13_Member	GO Biological Processes	GO:0045596	negative regulation of cell differentiation	-3.66862	-1.51543	45/757	387,857,1071,1495,2039,2932,3313,3565,3659,4057,4088,4092,4775,4882,5155,5468,5925,6361,6405,6532,6988,7042,7431,7483,7704,7869,8482,9289,9529,10272,10363,23603,26287,50807,51208,51564,55810,56920,57142,57556,89780,132243,153090,221476,388585	RHOA,CAV1,CETP,CTNNA1,DMTN,GSK3B,HSPA9,IL4,IRF1,LTF,SMAD3,SMAD7,NFATC3,NPR2,PDGFB,PPARG,RB1,CCL17,SEMA3F,SLC6A4,TCTA,TGFB2,VIM,WNT9A,ZBTB16,SEMA3B,SEMA7A,ADGRG1,BAG5,FSTL3,HMG20A,CORO1C,ANKRD2,ASAP1,CLDN18,HDAC7,FOXJ2,SEMA3G,RTN4,SEMA6A,WNT3A,H1-8,DAB2IP,PI16,HES5
13_Member	GO Biological Processes	GO:1902668	negative regulation of axon guidance	-3.52511	-1.40897	6/28	6405,7869,8482,56920,57556,89780	SEMA3F,SEMA3B,SEMA7A,SEMA3G,SEMA6A,WNT3A
13_Member	GO Biological Processes	GO:0061387	regulation of extent of cell growth	-3.4418	-1.35443	12/110	1808,2803,2932,6405,7869,8482,29882,56920,57142,57556,81565,89780	DPYSL2,GOLGA4,GSK3B,SEMA3F,SEMA3B,SEMA7A,ANAPC2,SEMA3G,RTN4,SEMA6A,NDEL1,WNT3A
13_Member	GO Biological Processes	GO:0048588	developmental cell growth	-3.36936	-1.31189	19/234	148,1808,2803,2932,5361,5590,6405,7869,8482,22999,23327,29882,56920,57142,57556,81565,89780,123904,221476	ADRA1A,DPYSL2,GOLGA4,GSK3B,PLXNA1,PRKCZ,SEMA3F,SEMA3B,SEMA7A,RIMS1,NEDD4L,ANAPC2,SEMA3G,RTN4,SEMA6A,NDEL1,WNT3A,NRN1L,PI16
13_Member	GO Biological Processes	GO:0030517	negative regulation of axon extension	-3.3149	-1.27839	7/42	6405,7869,8482,56920,57142,57556,89780	SEMA3F,SEMA3B,SEMA7A,SEMA3G,RTN4,SEMA6A,WNT3A
13_Member	GO Biological Processes	GO:0030308	negative regulation of cell growth	-3.19706	-1.2038	16/186	3373,4088,5468,6405,6595,7042,7869,8482,8692,10201,56920,57142,57556,57805,89780,221476	HYAL1,SMAD3,PPARG,SEMA3F,SMARCA2,TGFB2,SEMA3B,SEMA7A,HYAL2,NME6,SEMA3G,RTN4,SEMA6A,CCAR2,WNT3A,PI16
13_Member	GO Biological Processes	GO:0048841	regulation of axon extension involved in axon guidance	-3.1941	-1.2029	6/32	6405,7869,8482,56920,57556,89780	SEMA3F,SEMA3B,SEMA7A,SEMA3G,SEMA6A,WNT3A
13_Member	GO Biological Processes	GO:0048675	axon extension	-3.06649	-1.12186	12/121	1808,2803,2932,6405,7869,8482,29882,56920,57142,57556,81565,89780	DPYSL2,GOLGA4,GSK3B,SEMA3F,SEMA3B,SEMA7A,ANAPC2,SEMA3G,RTN4,SEMA6A,NDEL1,WNT3A
13_Member	GO Biological Processes	GO:0060560	developmental growth involved in morphogenesis	-2.93044	-1.03778	18/235	1808,2803,2932,5361,5590,6405,7869,8482,22999,23327,29882,55909,56920,57142,57556,81565,89780,123904	DPYSL2,GOLGA4,GSK3B,PLXNA1,PRKCZ,SEMA3F,SEMA3B,SEMA7A,RIMS1,NEDD4L,ANAPC2,BIN3,SEMA3G,RTN4,SEMA6A,NDEL1,WNT3A,NRN1L
13_Member	GO Biological Processes	GO:0048846	axon extension involved in axon guidance	-2.84746	-0.9953	6/37	6405,7869,8482,56920,57556,89780	SEMA3F,SEMA3B,SEMA7A,SEMA3G,SEMA6A,WNT3A
13_Member	GO Biological Processes	GO:1902284	neuron projection extension involved in neuron projection guidance	-2.84746	-0.9953	6/37	6405,7869,8482,56920,57556,89780	SEMA3F,SEMA3B,SEMA7A,SEMA3G,SEMA6A,WNT3A
13_Member	GO Biological Processes	GO:0010721	negative regulation of cell development	-2.776	-0.94335	23/344	387,1495,2039,2932,4057,4882,6405,6532,7431,7869,8482,9289,9529,10363,23603,50807,51208,56920,57142,57556,89780,221476,388585	RHOA,CTNNA1,DMTN,GSK3B,LTF,NPR2,SEMA3F,SLC6A4,VIM,SEMA3B,SEMA7A,ADGRG1,BAG5,HMG20A,CORO1C,ASAP1,CLDN18,SEMA3G,RTN4,SEMA6A,WNT3A,PI16,HES5
13_Member	GO Biological Processes	GO:0010771	negative regulation of cell morphogenesis involved in differentiation	-2.77234	-0.94335	10/97	387,2039,6405,7869,8482,23603,56920,57142,57556,89780	RHOA,DMTN,SEMA3F,SEMA3B,SEMA7A,CORO1C,SEMA3G,RTN4,SEMA6A,WNT3A
13_Member	Canonical Pathways	M5880	NABA ECM AFFILIATED	-2.66634	-0.885356	14/171	306,5361,5364,6405,6439,6440,7123,7869,8482,23129,56920,57556,142683,166752	ANXA3,PLXNA1,PLXNB1,SEMA3F,SFTPB,SFTPC,CLEC3B,SEMA3B,SEMA7A,PLXND1,SEMA3G,SEMA6A,ITLN2,FREM3
13_Member	GO Biological Processes	GO:0050771	negative regulation of axonogenesis	-2.64004	-0.872728	8/69	387,6405,7869,8482,56920,57142,57556,89780	RHOA,SEMA3F,SEMA3B,SEMA7A,SEMA3G,RTN4,SEMA6A,WNT3A
13_Member	GO Biological Processes	GO:0050920	regulation of chemotaxis	-2.50279	-0.794843	16/217	1240,2621,4088,4485,5155,6405,7869,8291,8482,9647,10488,23604,56920,57556,89780,196527	CMKLR1,GAS6,SMAD3,MST1,PDGFB,SEMA3F,SEMA3B,DYSF,SEMA7A,PPM1F,CREB3,DAPK2,SEMA3G,SEMA6A,WNT3A,ANO6
13_Member	GO Biological Processes	GO:0001755	neural crest cell migration	-2.47108	-0.77679	7/58	2022,6405,7869,8482,23603,56920,57556	ENG,SEMA3F,SEMA3B,SEMA7A,CORO1C,SEMA3G,SEMA6A
13_Member	GO Biological Processes	GO:1902667	regulation of axon guidance	-2.45224	-0.765124	6/44	6405,7869,8482,56920,57556,89780	SEMA3F,SEMA3B,SEMA7A,SEMA3G,SEMA6A,WNT3A
13_Member	GO Biological Processes	GO:0050919	negative chemotaxis	-2.35421	-0.703183	6/46	387,6405,7869,8482,56920,57556	RHOA,SEMA3F,SEMA3B,SEMA7A,SEMA3G,SEMA6A
13_Member	GO Biological Processes	GO:0010977	negative regulation of neuron projection development	-2.17168	-0.56847	12/155	387,2932,6405,7431,7869,8482,9529,50807,56920,57142,57556,89780	RHOA,GSK3B,SEMA3F,VIM,SEMA3B,SEMA7A,BAG5,ASAP1,SEMA3G,RTN4,SEMA6A,WNT3A
13_Member	GO Biological Processes	GO:0032102	negative regulation of response to external stimulus	-2.14923	-0.555141	22/365	29,1398,2294,2840,3565,4057,4088,5155,5176,5345,5468,5627,5925,6405,7353,7869,8482,10019,56920,57556,89780,90102	ABR,CRK,FOXF1,GPR17,IL4,LTF,SMAD3,PDGFB,SERPINF1,SERPINF2,PPARG,PROS1,RB1,SEMA3F,UFD1,SEMA3B,SEMA7A,SH2B3,SEMA3G,SEMA6A,WNT3A,PHLDB2
14_Summary	GO Biological Processes	GO:0009611	response to wounding	-5.75551	-3.0768	48/682	387,408,667,857,1398,1495,1543,1605,1839,2004,2039,2294,2621,2627,2767,2815,2909,2934,3659,3678,4088,5155,5345,5627,7042,7094,8291,8428,8578,9002,9060,10019,10398,10404,23348,50808,51090,55909,64780,79567,80274,81565,89780,90102,158376,196527,389125,645027,358,2013,2771,7466,8673,8692,8835,51763,57493	RHOA,ARRB1,DST,CAV1,CRK,CTNNA1,CYP1A1,DAG1,HBEGF,ELK3,DMTN,FOXF1,GAS6,GATA6,GNA11,GP9,ARHGAP35,GSN,IRF1,ITGA5,SMAD3,PDGFB,SERPINF2,PROS1,TGFB2,TLN1,DYSF,STK24,SCARF1,F2RL3,PAPSS2,SH2B3,MYL9,CPQ,DOCK9,AK3,PLLP,BIN3,MICAL1,RIPOR1,SCUBE1,NDEL1,WNT3A,PHLDB2,SPAAR,ANO6,MUSTN1,EVPLL,AQP1,EMP2,GNAI2,WFS1,VAMP8,HYAL2,SOCS2,INPP5K,HEG1
14_Member	GO Biological Processes	GO:0009611	response to wounding	-5.75551	-3.0768	48/682	387,408,667,857,1398,1495,1543,1605,1839,2004,2039,2294,2621,2627,2767,2815,2909,2934,3659,3678,4088,5155,5345,5627,7042,7094,8291,8428,8578,9002,9060,10019,10398,10404,23348,50808,51090,55909,64780,79567,80274,81565,89780,90102,158376,196527,389125,645027	RHOA,ARRB1,DST,CAV1,CRK,CTNNA1,CYP1A1,DAG1,HBEGF,ELK3,DMTN,FOXF1,GAS6,GATA6,GNA11,GP9,ARHGAP35,GSN,IRF1,ITGA5,SMAD3,PDGFB,SERPINF2,PROS1,TGFB2,TLN1,DYSF,STK24,SCARF1,F2RL3,PAPSS2,SH2B3,MYL9,CPQ,DOCK9,AK3,PLLP,BIN3,MICAL1,RIPOR1,SCUBE1,NDEL1,WNT3A,PHLDB2,SPAAR,ANO6,MUSTN1,EVPLL
14_Member	GO Biological Processes	GO:0042060	wound healing	-4.91873	-2.44004	40/567	387,408,667,857,1398,1605,1839,2004,2039,2621,2627,2767,2815,2909,2934,3659,3678,4088,5155,5345,5627,7042,7094,8291,9002,9060,10019,10398,10404,23348,50808,55909,64780,80274,89780,90102,158376,196527,389125,645027	RHOA,ARRB1,DST,CAV1,CRK,DAG1,HBEGF,ELK3,DMTN,GAS6,GATA6,GNA11,GP9,ARHGAP35,GSN,IRF1,ITGA5,SMAD3,PDGFB,SERPINF2,PROS1,TGFB2,TLN1,DYSF,F2RL3,PAPSS2,SH2B3,MYL9,CPQ,DOCK9,AK3,BIN3,MICAL1,SCUBE1,WNT3A,PHLDB2,SPAAR,ANO6,MUSTN1,EVPLL
14_Member	GO Biological Processes	GO:0050878	regulation of body fluid levels	-2.93779	-1.04349	31/504	358,408,857,2013,2039,2621,2627,2767,2771,2815,3659,5155,5345,5627,7094,7466,8673,8692,8835,9002,9060,10019,10398,23348,50808,51763,57493,64780,80274,89780,196527	AQP1,ARRB1,CAV1,EMP2,DMTN,GAS6,GATA6,GNA11,GNAI2,GP9,IRF1,PDGFB,SERPINF2,PROS1,TLN1,WFS1,VAMP8,HYAL2,SOCS2,F2RL3,PAPSS2,SH2B3,MYL9,DOCK9,AK3,INPP5K,HEG1,MICAL1,SCUBE1,WNT3A,ANO6
14_Member	GO Biological Processes	GO:1903034	regulation of response to wounding	-2.91789	-1.03294	15/179	857,1398,1839,2039,4088,5155,5345,5627,8428,8578,10019,81565,90102,158376,196527	CAV1,CRK,HBEGF,DMTN,SMAD3,PDGFB,SERPINF2,PROS1,STK24,SCARF1,SH2B3,NDEL1,PHLDB2,SPAAR,ANO6
14_Member	GO Biological Processes	GO:0007596	blood coagulation	-2.55328	-0.822799	22/337	408,857,2039,2621,2627,2767,2815,3659,5155,5345,5627,7094,9002,9060,10019,10398,23348,50808,64780,80274,89780,196527	ARRB1,CAV1,DMTN,GAS6,GATA6,GNA11,GP9,IRF1,PDGFB,SERPINF2,PROS1,TLN1,F2RL3,PAPSS2,SH2B3,MYL9,DOCK9,AK3,MICAL1,SCUBE1,WNT3A,ANO6
14_Member	GO Biological Processes	GO:0007599	hemostasis	-2.4764	-0.778993	22/342	408,857,2039,2621,2627,2767,2815,3659,5155,5345,5627,7094,9002,9060,10019,10398,23348,50808,64780,80274,89780,196527	ARRB1,CAV1,DMTN,GAS6,GATA6,GNA11,GP9,IRF1,PDGFB,SERPINF2,PROS1,TLN1,F2RL3,PAPSS2,SH2B3,MYL9,DOCK9,AK3,MICAL1,SCUBE1,WNT3A,ANO6
14_Member	GO Biological Processes	GO:0050817	coagulation	-2.46128	-0.771105	22/343	408,857,2039,2621,2627,2767,2815,3659,5155,5345,5627,7094,9002,9060,10019,10398,23348,50808,64780,80274,89780,196527	ARRB1,CAV1,DMTN,GAS6,GATA6,GNA11,GP9,IRF1,PDGFB,SERPINF2,PROS1,TLN1,F2RL3,PAPSS2,SH2B3,MYL9,DOCK9,AK3,MICAL1,SCUBE1,WNT3A,ANO6
14_Member	GO Biological Processes	GO:0061041	regulation of wound healing	-2.3293	-0.681072	12/148	857,1398,1839,2039,4088,5155,5345,5627,10019,90102,158376,196527	CAV1,CRK,HBEGF,DMTN,SMAD3,PDGFB,SERPINF2,PROS1,SH2B3,PHLDB2,SPAAR,ANO6
15_Summary	Reactome Gene Sets	R-HSA-76002	Platelet activation, signaling and aggregation	-5.43713	-2.81856	25/262	387,408,747,808,1398,1445,1675,2621,2767,2771,2815,3699,5155,5345,5590,5627,7042,7078,7094,7123,9002,11343,55664,57406,374354,2039,857,2627,3659,3678,9057,9732,10019,10749,23348,50808,64147,64780	RHOA,ARRB1,DAGLA,CALM3,CRK,CSK,CFD,GAS6,GNA11,GNAI2,GP9,ITIH3,PDGFB,SERPINF2,PRKCZ,PROS1,TGFB2,TIMP3,TLN1,CLEC3B,F2RL3,MGLL,CDC37L1,ABHD6,NHLRC2,DMTN,CAV1,GATA6,IRF1,ITGA5,SLC7A6,DOCK4,SH2B3,KIF1C,DOCK9,AK3,KIF9,MICAL1
15_Member	Reactome Gene Sets	R-HSA-76002	Platelet activation, signaling and aggregation	-5.43713	-2.81856	25/262	387,408,747,808,1398,1445,1675,2621,2767,2771,2815,3699,5155,5345,5590,5627,7042,7078,7094,7123,9002,11343,55664,57406,374354	RHOA,ARRB1,DAGLA,CALM3,CRK,CSK,CFD,GAS6,GNA11,GNAI2,GP9,ITIH3,PDGFB,SERPINF2,PRKCZ,PROS1,TGFB2,TIMP3,TLN1,CLEC3B,F2RL3,MGLL,CDC37L1,ABHD6,NHLRC2
15_Member	GO Biological Processes	GO:0002576	platelet degranulation	-3.37471	-1.31323	13/128	1675,2039,2621,3699,5155,5345,5627,7042,7078,7094,7123,55664,374354	CFD,DMTN,GAS6,ITIH3,PDGFB,SERPINF2,PROS1,TGFB2,TIMP3,TLN1,CLEC3B,CDC37L1,NHLRC2
15_Member	Reactome Gene Sets	R-HSA-114608	Platelet degranulation	-3.342	-1.29397	13/129	808,1675,2621,3699,5155,5345,5627,7042,7078,7094,7123,55664,374354	CALM3,CFD,GAS6,ITIH3,PDGFB,SERPINF2,PROS1,TGFB2,TIMP3,TLN1,CLEC3B,CDC37L1,NHLRC2
15_Member	Reactome Gene Sets	R-HSA-76005	Response to elevated platelet cytosolic Ca2+	-3.1839	-1.19474	13/134	808,1675,2621,3699,5155,5345,5627,7042,7078,7094,7123,55664,374354	CALM3,CFD,GAS6,ITIH3,PDGFB,SERPINF2,PROS1,TGFB2,TIMP3,TLN1,CLEC3B,CDC37L1,NHLRC2
15_Member	Reactome Gene Sets	R-HSA-109582	Hemostasis	-3.13744	-1.17015	37/621	387,408,747,808,857,1398,1445,1675,2621,2627,2767,2771,2815,3659,3678,3699,5155,5345,5590,5627,7042,7078,7094,7123,9002,9057,9732,10019,10749,11343,23348,50808,55664,57406,64147,64780,374354	RHOA,ARRB1,DAGLA,CALM3,CAV1,CRK,CSK,CFD,GAS6,GATA6,GNA11,GNAI2,GP9,IRF1,ITGA5,ITIH3,PDGFB,SERPINF2,PRKCZ,PROS1,TGFB2,TIMP3,TLN1,CLEC3B,F2RL3,SLC7A6,DOCK4,SH2B3,KIF1C,MGLL,DOCK9,AK3,CDC37L1,ABHD6,KIF9,MICAL1,NHLRC2
16_Summary	GO Biological Processes	GO:1901068	guanosine-containing compound metabolic process	-5.40827	-2.7983	10/48	387,1739,2987,9414,10201,50808,51562,79873,168537,260425,4507,10400,57704,203,2819,3098,5213,5236,11277	RHOA,DLG1,GUK1,TJP2,NME6,AK3,MBIP,NUDT18,GIMAP7,MAGI3,MTAP,PEMT,GBA2,AK1,GPD1,HK1,PFKM,PGM1,TREX1
16_Member	GO Biological Processes	GO:1901068	guanosine-containing compound metabolic process	-5.40827	-2.7983	10/48	387,1739,2987,9414,10201,50808,51562,79873,168537,260425	RHOA,DLG1,GUK1,TJP2,NME6,AK3,MBIP,NUDT18,GIMAP7,MAGI3
16_Member	GO Biological Processes	GO:0046128	purine ribonucleoside metabolic process	-5.22684	-2.68745	12/73	387,1739,2987,4507,9414,10201,10400,50808,51562,79873,168537,260425	RHOA,DLG1,GUK1,MTAP,TJP2,NME6,PEMT,AK3,MBIP,NUDT18,GIMAP7,MAGI3
16_Member	GO Biological Processes	GO:0042278	purine nucleoside metabolic process	-5.04008	-2.52188	12/76	387,1739,2987,4507,9414,10201,10400,50808,51562,79873,168537,260425	RHOA,DLG1,GUK1,MTAP,TJP2,NME6,PEMT,AK3,MBIP,NUDT18,GIMAP7,MAGI3
16_Member	GO Biological Processes	GO:0046710	GDP metabolic process	-5.01153	-2.50017	5/10	1739,2987,9414,79873,260425	DLG1,GUK1,TJP2,NUDT18,MAGI3
16_Member	GO Biological Processes	GO:0009119	ribonucleoside metabolic process	-3.91766	-1.70733	12/98	387,1739,2987,4507,9414,10201,10400,50808,51562,79873,168537,260425	RHOA,DLG1,GUK1,MTAP,TJP2,NME6,PEMT,AK3,MBIP,NUDT18,GIMAP7,MAGI3
16_Member	GO Biological Processes	GO:0009116	nucleoside metabolic process	-3.00358	-1.08224	12/123	387,1739,2987,4507,9414,10201,10400,50808,51562,79873,168537,260425	RHOA,DLG1,GUK1,MTAP,TJP2,NME6,PEMT,AK3,MBIP,NUDT18,GIMAP7,MAGI3
16_Member	GO Biological Processes	GO:0046037	GMP metabolic process	-2.87486	-1.00911	4/15	1739,2987,9414,260425	DLG1,GUK1,TJP2,MAGI3
16_Member	GO Biological Processes	GO:1901657	glycosyl compound metabolic process	-2.81134	-0.966559	13/147	387,1739,2987,4507,9414,10201,10400,50808,51562,57704,79873,168537,260425	RHOA,DLG1,GUK1,MTAP,TJP2,NME6,PEMT,AK3,MBIP,GBA2,NUDT18,GIMAP7,MAGI3
16_Member	GO Biological Processes	GO:0009135	purine nucleoside diphosphate metabolic process	-2.57631	-0.823897	12/138	203,1739,2819,2987,3098,5213,5236,9414,11277,50808,79873,260425	AK1,DLG1,GPD1,GUK1,HK1,PFKM,PGM1,TJP2,TREX1,AK3,NUDT18,MAGI3
16_Member	GO Biological Processes	GO:0009179	purine ribonucleoside diphosphate metabolic process	-2.57631	-0.823897	12/138	203,1739,2819,2987,3098,5213,5236,9414,11277,50808,79873,260425	AK1,DLG1,GPD1,GUK1,HK1,PFKM,PGM1,TJP2,TREX1,AK3,NUDT18,MAGI3
16_Member	GO Biological Processes	GO:0009132	nucleoside diphosphate metabolic process	-2.53372	-0.809467	13/158	203,1739,2819,2987,3098,5213,5236,9414,10201,11277,50808,79873,260425	AK1,DLG1,GPD1,GUK1,HK1,PFKM,PGM1,TJP2,NME6,TREX1,AK3,NUDT18,MAGI3
16_Member	GO Biological Processes	GO:0009185	ribonucleoside diphosphate metabolic process	-2.5247	-0.804233	12/140	203,1739,2819,2987,3098,5213,5236,9414,11277,50808,79873,260425	AK1,DLG1,GPD1,GUK1,HK1,PFKM,PGM1,TJP2,TREX1,AK3,NUDT18,MAGI3
16_Member	GO Biological Processes	GO:0046039	GTP metabolic process	-2.3779	-0.719955	5/32	387,10201,50808,51562,168537	RHOA,NME6,AK3,MBIP,GIMAP7
17_Summary	GO Biological Processes	GO:0051345	positive regulation of hydrolase activity	-5.30651	-2.72933	51/771	29,141,148,153,387,408,808,857,858,1398,1612,2909,2932,2934,4088,4634,4739,5319,5364,5468,5590,6002,6361,8738,8775,9411,9647,9732,9827,9922,10126,10395,22899,23348,23526,23603,23787,50807,57514,57636,64115,64411,81565,84334,89780,90627,116984,153090,255743,259173,338328,5361,23129,26086	ABR,ADPRH,ADRA1A,ADRB1,RHOA,ARRB1,CALM3,CAV1,CAV2,CRK,DAPK1,ARHGAP35,GSK3B,GSN,SMAD3,MYL3,NEDD9,PLA2G1B,PLXNB1,PPARG,PRKCZ,RGS12,CCL17,CRADD,NAPA,ARHGAP29,PPM1F,DOCK4,RGP1,IQSEC1,DNAL4,DLC1,ARHGEF15,DOCK9,ARHGAP45,CORO1C,MTCH1,ASAP1,ARHGAP31,ARHGAP23,VSIR,ARAP3,NDEL1,COA8,WNT3A,STARD13,ARAP2,DAB2IP,NPNT,ALS2CL,GPIHBP1,PLXNA1,PLXND1,GPSM1
17_Member	GO Biological Processes	GO:0051345	positive regulation of hydrolase activity	-5.30651	-2.72933	51/771	29,141,148,153,387,408,808,857,858,1398,1612,2909,2932,2934,4088,4634,4739,5319,5364,5468,5590,6002,6361,8738,8775,9411,9647,9732,9827,9922,10126,10395,22899,23348,23526,23603,23787,50807,57514,57636,64115,64411,81565,84334,89780,90627,116984,153090,255743,259173,338328	ABR,ADPRH,ADRA1A,ADRB1,RHOA,ARRB1,CALM3,CAV1,CAV2,CRK,DAPK1,ARHGAP35,GSK3B,GSN,SMAD3,MYL3,NEDD9,PLA2G1B,PLXNB1,PPARG,PRKCZ,RGS12,CCL17,CRADD,NAPA,ARHGAP29,PPM1F,DOCK4,RGP1,IQSEC1,DNAL4,DLC1,ARHGEF15,DOCK9,ARHGAP45,CORO1C,MTCH1,ASAP1,ARHGAP31,ARHGAP23,VSIR,ARAP3,NDEL1,COA8,WNT3A,STARD13,ARAP2,DAB2IP,NPNT,ALS2CL,GPIHBP1
17_Member	GO Biological Processes	GO:0043547	positive regulation of GTPase activity	-4.21806	-1.94192	30/405	29,141,153,408,858,1398,2909,2932,4739,5364,6002,6361,9411,9732,9827,9922,10395,22899,23348,23526,23603,50807,57514,57636,64411,81565,90627,116984,153090,259173	ABR,ADPRH,ADRB1,ARRB1,CAV2,CRK,ARHGAP35,GSK3B,NEDD9,PLXNB1,RGS12,CCL17,ARHGAP29,DOCK4,RGP1,IQSEC1,DLC1,ARHGEF15,DOCK9,ARHGAP45,CORO1C,ASAP1,ARHGAP31,ARHGAP23,ARAP3,NDEL1,STARD13,ARAP2,DAB2IP,ALS2CL
17_Member	GO Biological Processes	GO:0043087	regulation of GTPase activity	-3.96854	-1.7548	33/479	29,141,153,408,858,1398,2909,2932,4739,5361,5364,6002,6361,9411,9732,9827,9922,10395,22899,23129,23348,23526,23603,26086,50807,57514,57636,64411,81565,90627,116984,153090,259173	ABR,ADPRH,ADRB1,ARRB1,CAV2,CRK,ARHGAP35,GSK3B,NEDD9,PLXNA1,PLXNB1,RGS12,CCL17,ARHGAP29,DOCK4,RGP1,IQSEC1,DLC1,ARHGEF15,PLXND1,DOCK9,ARHGAP45,CORO1C,GPSM1,ASAP1,ARHGAP31,ARHGAP23,ARAP3,NDEL1,STARD13,ARAP2,DAB2IP,ALS2CL
18_Summary	Canonical Pathways	M286	PID TGFBR PATHWAY	-4.85096	-2.39076	10/55	387,857,2280,4088,4092,6711,7042,7049,10454,23327,858,1030,1284,1398,2022,2615,2908,5590,5829,7122,7123,8692,23370,56288,255743,375387,2621,2627,2962,3373,3678,4641,5155,5607,9365,10272,11156,11167,22916,23090,27006,51763,55273,57556,64855,147372,153090,388585,306,7431,84913	RHOA,CAV1,FKBP1A,SMAD3,SMAD7,SPTBN1,TGFB2,TGFBR3,TAB1,NEDD4L,CAV2,CDKN2B,COL4A2,CRK,ENG,LRRC32,NR3C1,PRKCZ,PXN,CLDN5,CLEC3B,HYAL2,ARHGEF18,PARD3,NPNT,NRROS,GAS6,GATA6,GTF2F1,HYAL1,ITGA5,MYO1C,PDGFB,MAP2K5,KL,FSTL3,PTP4A3,FSTL1,NCBP2,ZNF423,FGF22,INPP5K,TMEM100,SEMA6A,NIBAN2,CCBE1,DAB2IP,HES5,ANXA3,VIM,ATOH8
18_Member	Canonical Pathways	M286	PID TGFBR PATHWAY	-4.85096	-2.39076	10/55	387,857,2280,4088,4092,6711,7042,7049,10454,23327	RHOA,CAV1,FKBP1A,SMAD3,SMAD7,SPTBN1,TGFB2,TGFBR3,TAB1,NEDD4L
18_Member	GO Biological Processes	GO:0071560	cellular response to transforming growth factor beta stimulus	-4.73922	-2.30817	23/252	387,857,858,1030,1284,1398,2022,2615,2908,4088,4092,5590,5829,7042,7049,7122,7123,8692,10454,23370,56288,255743,375387	RHOA,CAV1,CAV2,CDKN2B,COL4A2,CRK,ENG,LRRC32,NR3C1,SMAD3,SMAD7,PRKCZ,PXN,TGFB2,TGFBR3,CLDN5,CLEC3B,HYAL2,TAB1,ARHGEF18,PARD3,NPNT,NRROS
18_Member	GO Biological Processes	GO:0071559	response to transforming growth factor beta	-4.57642	-2.20827	23/258	387,857,858,1030,1284,1398,2022,2615,2908,4088,4092,5590,5829,7042,7049,7122,7123,8692,10454,23370,56288,255743,375387	RHOA,CAV1,CAV2,CDKN2B,COL4A2,CRK,ENG,LRRC32,NR3C1,SMAD3,SMAD7,PRKCZ,PXN,TGFB2,TGFBR3,CLDN5,CLEC3B,HYAL2,TAB1,ARHGEF18,PARD3,NPNT,NRROS
18_Member	GO Biological Processes	GO:0071363	cellular response to growth factor stimulus	-4.31758	-2.01392	45/709	387,857,858,1030,1284,1398,2022,2615,2621,2627,2908,2962,3373,3678,4088,4092,4641,5155,5590,5607,5829,7042,7049,7122,7123,8692,9365,10272,10454,11156,11167,22916,23090,23370,27006,51763,55273,56288,57556,64855,147372,153090,255743,375387,388585	RHOA,CAV1,CAV2,CDKN2B,COL4A2,CRK,ENG,LRRC32,GAS6,GATA6,NR3C1,GTF2F1,HYAL1,ITGA5,SMAD3,SMAD7,MYO1C,PDGFB,PRKCZ,MAP2K5,PXN,TGFB2,TGFBR3,CLDN5,CLEC3B,HYAL2,KL,FSTL3,TAB1,PTP4A3,FSTL1,NCBP2,ZNF423,ARHGEF18,FGF22,INPP5K,TMEM100,PARD3,SEMA6A,NIBAN2,CCBE1,DAB2IP,NPNT,NRROS,HES5
18_Member	GO Biological Processes	GO:0070848	response to growth factor	-4.19858	-1.93026	46/739	306,387,857,858,1030,1284,1398,2022,2615,2621,2627,2908,2962,3373,3678,4088,4092,4641,5155,5590,5607,5829,7042,7049,7122,7123,8692,9365,10272,10454,11156,11167,22916,23090,23370,27006,51763,55273,56288,57556,64855,147372,153090,255743,375387,388585	ANXA3,RHOA,CAV1,CAV2,CDKN2B,COL4A2,CRK,ENG,LRRC32,GAS6,GATA6,NR3C1,GTF2F1,HYAL1,ITGA5,SMAD3,SMAD7,MYO1C,PDGFB,PRKCZ,MAP2K5,PXN,TGFB2,TGFBR3,CLDN5,CLEC3B,HYAL2,KL,FSTL3,TAB1,PTP4A3,FSTL1,NCBP2,ZNF423,ARHGEF18,FGF22,INPP5K,TMEM100,PARD3,SEMA6A,NIBAN2,CCBE1,DAB2IP,NPNT,NRROS,HES5
[truncated: 18 more rows]
