# Supplementary material for: A systematic dissection of the epigenomic heterogeneity of lung adenocarcinoma reveals two different subclasses with distinct prognosis and core regulatory networks
Source: Genome Biol. 2021 May 17;22:156. doi: 10.1186/s13059-021-02376-1 (PMC8127276; doi:10.1186/s13059-021-02376-1)
Supplement: Supplementary file 11 — Additional file 11: Table S10. Enrichment results of tumor specific SEs associated genes by metascape. [file 13059_2021_2376_MOESM11_ESM.xlsx]

## Sheet: Annotation
Input ID	Gene ID	Type	Tax ID	Homologene Gene ID	Homologene Gene Tax ID	Gene Symbol	Description	Biological Process (GO)	Kinase Class (UniProt)	Protein Function (Protein Atlas)	Subcellular Location (Protein Atlas)	Drug (DrugBank)	Canonical Pathways	Hallmark Gene Sets	GO:0043009 chordate embryonic development	R-HSA-425407 SLC-mediated transmembrane tra	hsa04657 IL-17 signaling pathway	M00056 O-glycan biosynthesis, mucin t	GO:0060993 kidney morphogenesis	GO:0048732 gland development	GO:0030574 collagen catabolic process	GO:0030155 regulation of cell adhesion	GO:0018101 protein citrullination	R-HSA-8866911 TFAP2 (AP-2) family regulates	GO:0060560 developmental growth involved	R-HSA-1500931 Cell-Cell communication	GO:0071396 cellular response to lipid	GO:0030855 epithelial cell differentiatio	hsa05202 Transcriptional misregulation	GO:0001708 cell fate specification	GO:0045859 regulation of protein kinase a	GO:0048713 regulation of oligodendrocyte	GO:0010749 regulation of nitric oxide med	GO:0060525 prostate glandular acinus deve
ATAD5	79915	symbol	H. sapiens	79915	H. sapiens	ATAD5	ATPase family AAA domain containing 5	GO:0048304 positive regulation of isotype switching to IgG isotypes;GO:0048302 regulation of isotype switching to IgG isotypes;GO:0045830 positive regulation of isotype switching							0	0	0	0	0	0	0	0	0	0	0	0	0	0	0	0	0	0	0	0
SLC29A1	2030	symbol	H. sapiens	2030	H. sapiens	SLC29A1	solute carrier family 29 member 1 (Augustine blood group)	GO:0015862 uridine transport;GO:0015864 pyrimidine nucleoside transport;GO:1901642 nucleoside transmembrane transport		Transporters/Electrochemical Potential-driven transporters		Troglitazone (Nucleoside transmembrane transporter activity);Ethanol (Nucleoside transmembrane transporter activity)		(M5948)HALLMARK BILE ACID METABOLISM; (M5907)HALLMARK ESTROGEN RESPONSE LATE	0	1	0	0	0	0	0	0	0	0	0	0	0	0	0	0	0	0	0	0
THBS1	7057	symbol	H. sapiens	7057	H. sapiens	THBS1	thrombospondin 1	GO:0010748 negative regulation of plasma membrane long-chain fatty acid transport;GO:0010746 regulation of plasma membrane long-chain fatty acid transport;GO:0051918 negative regulation of fibrinolysis			Plasma membrane(Approved)		(M165)PID SYNDECAN 4 PATHWAY; (M277)PID INTEGRIN A4B1 PATHWAY; (M53)PID INTEGRIN3 PATHWAY	(M5896)HALLMARK TGF BETA SIGNALING; (M5946)HALLMARK COAGULATION; (M5930)HALLMARK EPITHELIAL MESENCHYMAL TRANSITION	0	0	1	1	0	1	1	1	0	0	0	0	1	0	0	0	1	0	1	0
GALNT6	11226	symbol	H. sapiens	11226	H. sapiens	GALNT6	polypeptide N-acetylgalactosaminyltransferase 6	GO:0016266 O-glycan processing;GO:0006493 protein O-linked glycosylation;GO:0006486 protein glycosylation		Enzymes/ENZYME proteins/Transferases	Golgi apparatus;Nucleoplasm(Approved)				0	0	0	1	0	0	0	0	0	0	0	0	0	0	0	0	0	0	0	0
CD200R1	131450	symbol	H. sapiens	131450	H. sapiens	CD200R1	CD200 receptor 1	GO:2000405 negative regulation of T cell migration;GO:1900165 negative regulation of interleukin-6 secretion;GO:1905522 negative regulation of macrophage migration			Plasma membrane(Supported)				0	0	1	0	0	0	0	0	0	0	0	0	0	0	0	0	0	0	0	0
CAPN14	440854	symbol	H. sapiens	440854	H. sapiens	CAPN14	calpain 14	GO:0006508 proteolysis;GO:0019538 protein metabolic process;GO:1901564 organonitrogen compound metabolic process		Enzymes/Peptidases/Cysteine-type peptidases					0	0	0	0	0	0	1	0	0	0	0	0	0	0	0	0	0	0	0	0
HK1	3098	symbol	H. sapiens	3098	H. sapiens	HK1	hexokinase 1	GO:0061621 canonical glycolysis;GO:0061620 glycolytic process through glucose-6-phosphate;GO:0002741 positive regulation of cytokine secretion involved in immune response		Enzymes/ENZYME proteins/Transferases	Mitochondria(Enhanced)	alpha-D-glucose 6-phosphate (Mannokinase activity);Beta-D-Glucose (Mannokinase activity);Phosphoaminophosphonic Acid-Adenylate Ester (Mannokinase activity)	(M255)PID HIF1 TFPATHWAY	(M5891)HALLMARK HYPOXIA	0	0	0	0	0	0	0	0	0	0	0	0	0	0	0	0	0	0	0	0
TRAF5	7188	symbol	H. sapiens	7188	H. sapiens	TRAF5	TNF receptor associated factor 5	GO:0051092 positive regulation of NF-kappaB transcription factor activity;GO:0043123 positive regulation of I-kappaB kinase/NF-kappaB signaling;GO:0051091 positive regulation of DNA-binding transcription factor activity			Cytosol(Supported)		(M12705)SIG CD40PATHWAYMAP		0	0	1	0	0	0	0	0	0	0	0	0	0	0	0	0	0	0	0	0
METTL27	155368	symbol	H. sapiens	155368	H. sapiens	METTL27	methyltransferase like 27				Focal adhesion sites(Supported)				0	0	0	0	0	0	0	0	0	0	0	0	0	0	0	0	0	0	0	0
KRTAP29-1	100533177	symbol	H. sapiens	100533177	H. sapiens	KRTAP29-1	keratin associated like protein 29-1	GO:0031424 keratinization;GO:0030216 keratinocyte differentiation;GO:0009913 epidermal cell differentiation							0	0	0	0	0	0	0	0	0	0	0	0	0	1	0	0	0	0	0	0
HOXB13	10481	symbol	H. sapiens	10481	H. sapiens	HOXB13	homeobox B13	GO:0060527 prostate epithelial cord arborization involved in prostate glandular acinus morphogenesis;GO:0060526 prostate glandular acinus morphogenesis;GO:0060743 epithelial cell maturation involved in prostate gland development		Transcription factors/Helix-turn-helix domains	Nucleoplasm(Enhanced)		(M151)PID AR TF PATHWAY		0	0	0	0	1	1	0	0	0	0	0	0	1	1	0	0	0	0	0	1
PADI2	11240	symbol	H. sapiens	11240	H. sapiens	PADI2	peptidyl arginine deiminase 2	GO:1901624 negative regulation of lymphocyte chemotaxis;GO:0036413 histone H3-R26 citrullination;GO:0070100 negative regulation of chemokine-mediated signaling pathway		Enzymes/ENZYME proteins/Hydrolases		L-Citrulline (Protein-arginine deiminase activity)			1	0	1	0	0	0	1	0	1	0	0	0	1	0	0	0	0	0	0	1
SLC11A2	4891	symbol	H. sapiens	4891	H. sapiens	SLC11A2	solute carrier family 11 member 2	GO:0035444 nickel cation transmembrane transport;GO:0033212 iron assimilation;GO:0015675 nickel cation transport		Transporters/Electrochemical Potential-driven transporters	Mitochondria(Supported)		(M44)PID HIF2PATHWAY	(M5932)HALLMARK INFLAMMATORY RESPONSE; (M5945)HALLMARK HEME METABOLISM	0	1	0	0	0	0	0	0	0	0	1	0	0	0	0	0	0	0	0	0
TMEM244	253582	symbol	H. sapiens	253582	H. sapiens	TMEM244	transmembrane protein 244								0	0	0	0	0	0	0	0	0	0	0	0	0	0	0	0	0	0	0	0
HS3ST1	9957	symbol	H. sapiens	9957	H. sapiens	HS3ST1	heparan sulfate-glucosamine 3-sulfotransferase 1	GO:0015012 heparan sulfate proteoglycan biosynthetic process;GO:0030201 heparan sulfate proteoglycan metabolic process;GO:0006024 glycosaminoglycan biosynthetic process		Enzymes/ENZYME proteins/Transferases	Vesicles(Approved)	Adenosine-3'-5'-Diphosphate (Sulfotransferase activity)		(M5891)HALLMARK HYPOXIA	0	0	0	0	0	0	0	0	0	0	0	0	0	0	0	0	0	0	0	0
SOX4	6659	symbol	H. sapiens	6659	H. sapiens	SOX4	SRY-box transcription factor 4	GO:2000761 positive regulation of N-terminal peptidyl-lysine acetylation;GO:0006977 DNA damage response, signal transduction by p53 class mediator resulting in cell cycle arrest;GO:2000759 regulation of N-terminal peptidyl-lysine acetylation		Transcription factors/Other all-alpha-helical DNA-binding domains	Nucleoplasm(Supported)Mitochondria(Approved)				1	0	0	0	1	0	0	0	0	0	0	0	0	1	0	0	0	0	0	0
RAB29	8934	symbol	H. sapiens	8934	H. sapiens	RAB29	RAB29, member RAS oncogene family	GO:0050862 positive regulation of T cell receptor signaling pathway;GO:0050857 positive regulation of antigen receptor-mediated signaling pathway;GO:1990967 multi-organism toxin transport			Nuclear membrane;Nucleoli(Approved)				0	0	1	0	0	0	0	0	0	0	0	0	0	0	0	0	0	0	0	0
ADGRB2	576	symbol	H. sapiens	576	H. sapiens	ADGRB2	adhesion G protein-coupled receptor B2	GO:0016525 negative regulation of angiogenesis;GO:0033173 calcineurin-NFAT signaling cascade;GO:2000181 negative regulation of blood vessel morphogenesis		G-protein coupled receptors/{Family 2 (B) receptors,GPCRs excl olfactory receptors};Transporters	Centrosome(Supported)				0	0	0	0	0	0	0	0	0	0	0	0	0	0	0	0	0	0	0	0
CLDN10	9071	symbol	H. sapiens	9071	H. sapiens	CLDN10	claudin 10	GO:0016338 calcium-independent cell-cell adhesion via plasma membrane cell-adhesion molecules;GO:0098742 cell-cell adhesion via plasma-membrane adhesion molecules;GO:0043269 regulation of ion transport							0	0	0	0	0	0	0	0	0	0	0	1	0	0	0	0	0	0	0	0
SDC1	6382	symbol	H. sapiens	6382	H. sapiens	SDC1	syndecan 1	GO:1903553 positive regulation of extracellular exosome assembly;GO:0060009 Sertoli cell development;GO:1903551 regulation of extracellular exosome assembly		CD markers;Transporters	Focal adhesion sites(Supported)		(M212)PID INTEGRIN5 PATHWAY; (M53)PID INTEGRIN3 PATHWAY; (M198)PID SYNDECAN 1 PATHWAY	(M5937)HALLMARK GLYCOLYSIS; (M5939)HALLMARK P53 PATHWAY; (M5930)HALLMARK EPITHELIAL MESENCHYMAL TRANSITION	0	0	1	0	1	0	1	0	0	0	0	0	1	1	0	0	0	0	0	1
MAP3K13	9175	symbol	H. sapiens	9175	H. sapiens	MAP3K13	mitogen-activated protein kinase kinase kinase 13	GO:0007256 activation of JNKK activity;GO:0150012 positive regulation of neuron projection arborization;GO:1905492 positive regulation of branching morphogenesis of a nerve	STE Ser/Thr protein kinase family	Enzymes/{ENZYME proteins/Transferases,Kinases/STE Ser/Thr protein kinases}	Cytosol;Microtubule organizing center;Nucleoplasm(Approved)		(M3721)ST JNK MAPK PATHWAY		0	0	0	0	1	0	0	0	0	0	1	0	0	0	0	0	1	0	0	0
DNAJC12	56521	symbol	H. sapiens	56521	H. sapiens	DNAJC12	DnaJ heat shock protein family (Hsp40) member C12							(M5907)HALLMARK ESTROGEN RESPONSE LATE	0	0	0	0	0	0	0	0	0	0	0	0	0	0	0	0	0	0	0	0
GSTA2	2939	symbol	H. sapiens	2939	H. sapiens	GSTA2	glutathione S-transferase alpha 2	GO:0035722 interleukin-12-mediated signaling pathway;GO:1901687 glutathione derivative biosynthetic process;GO:1901685 glutathione derivative metabolic process		Enzymes/ENZYME proteins/Transferases	Cytosol(Supported)	Glutathione (Glutathione transferase activity);Chloroquine (Glutathione transferase activity)			0	0	1	0	0	0	0	0	0	0	0	0	0	1	0	0	0	0	0	0
CDC20B	166979	symbol	H. sapiens	166979	H. sapiens	CDC20B	cell division cycle 20B	GO:1904668 positive regulation of ubiquitin protein ligase activity;GO:1904666 regulation of ubiquitin protein ligase activity;GO:0051443 positive regulation of ubiquitin-protein transferase activity							0	0	0	0	0	0	0	0	0	0	0	0	0	0	0	0	1	0	0	0
UCHL1	7345	symbol	H. sapiens	7345	H. sapiens	UCHL1	ubiquitin C-terminal hydrolase L1	GO:0007412 axon target recognition;GO:0019896 axonal transport of mitochondrion;GO:0047497 mitochondrion transport along microtubule		Enzymes/{ENZYME proteins/Hydrolases,Peptidases/Cysteine-type peptidases}	Cytosol(Enhanced)Nucleoplasm(Approved)		(M275)PID ALPHA SYNUCLEIN PATHWAY		0	0	0	0	0	0	0	0	0	0	1	0	0	0	0	0	1	0	0	0
ANXA2R	389289	symbol	H. sapiens	389289	H. sapiens	ANXA2R	annexin A2 receptor				Cytoplasmic bodies;Cytosol;Nucleoplasm(Approved)				0	0	0	0	0	0	0	0	0	0	0	0	0	0	0	0	0	0	0	0
MSTO1	55154	symbol	H. sapiens	55154	H. sapiens	MSTO1	misato mitochondrial distribution and morphology regulator 1	GO:0048311 mitochondrion distribution;GO:0090307 mitotic spindle assembly;GO:0000002 mitochondrial genome maintenance			Cytosol;Nuclear membrane(Approved)				0	0	0	0	0	0	0	0	0	0	0	0	0	0	0	0	0	0	0	0
BEND3	57673	symbol	H. sapiens	57673	H. sapiens	BEND3	BEN domain containing 3	GO:0034773 histone H4-K20 trimethylation;GO:0098532 histone H3-K27 trimethylation;GO:0036124 histone H3-K9 trimethylation			Nucleoplasm(Approved)				0	0	0	0	0	0	0	0	0	0	0	0	0	0	0	0	0	0	0	0
FCMR	9214	symbol	H. sapiens	9214	H. sapiens	FCMR	Fc fragment of IgM receptor	GO:0006968 cellular defense response;GO:0043066 negative regulation of apoptotic process;GO:0043069 negative regulation of programmed cell death			Cytosol;Focal adhesion sites;Nucleus(Approved)			(M5906)HALLMARK ESTROGEN RESPONSE EARLY	0	0	0	0	0	0	0	0	0	0	0	0	0	0	0	0	0	0	0	0
TCIM	56892	symbol	H. sapiens	56892	H. sapiens	TCIM	transcriptional and immune response regulator	GO:1900020 positive regulation of protein kinase C activity;GO:0002264 endothelial cell activation involved in immune response;GO:1900019 regulation of protein kinase C activity			Cytosol;Nucleoplasm;Plasma membrane(Approved)				0	0	0	0	0	0	0	0	0	0	0	0	0	0	0	0	1	0	0	1
CDKAL1	54901	symbol	H. sapiens	54901	H. sapiens	CDKAL1	CDK5 regulatory subunit associated protein 1 like 1	GO:0035600 tRNA methylthiolation;GO:1990145 maintenance of translational fidelity;GO:0006400 tRNA modification		Enzymes/ENZYME proteins/Transferases	Vesicles(Uncertain)			(M5956)HALLMARK KRAS SIGNALING DN	0	0	0	0	0	0	0	0	0	0	0	0	0	0	0	0	0	0	0	0
SLC26A9	115019	symbol	H. sapiens	115019	H. sapiens	SLC26A9	solute carrier family 26 member 9	GO:0019532 oxalate transport;GO:1902358 sulfate transmembrane transport;GO:0008272 sulfate transport		Transporters/Electrochemical Potential-driven transporters	Cell Junctions;Nucleus(Approved)				0	1	0	0	0	0	0	0	0	0	0	0	0	0	0	0	0	0	0	0
HNRNPL	3191	symbol	H. sapiens	3191	H. sapiens	HNRNPL	heterogeneous nuclear ribonucleoprotein L	GO:0000381 regulation of alternative mRNA splicing, via spliceosome;GO:0000380 alternative mRNA splicing, via spliceosome;GO:0048024 regulation of mRNA splicing, via spliceosome			Nucleoplasm(Supported)				0	0	0	0	0	0	0	0	0	0	0	0	0	0	0	0	0	0	0	0
KCNK1	3775	symbol	H. sapiens	3775	H. sapiens	KCNK1	potassium two pore domain channel subfamily K member 1	GO:0060075 regulation of resting membrane potential;GO:0061337 cardiac conduction;GO:0030322 stabilization of membrane potential		Voltage-gated ion channels/Two-P Potassium Channels	Vesicles(Approved)	Ibutilide (Sodium channel activity);Quinidine (Sodium channel activity);Quinidine barbiturate (Sodium channel activity)			0	0	0	0	0	0	0	0	0	0	0	0	0	0	0	0	0	0	0	0
SIX1	6495	symbol	H. sapiens	6495	H. sapiens	SIX1	SIX homeobox 1	GO:0072107 positive regulation of ureteric bud formation;GO:0072095 regulation of branch elongation involved in ureteric bud branching;GO:0072106 regulation of ureteric bud formation		Transcription factors/Helix-turn-helix domains	Nucleoli;Nucleus(Supported)				1	0	0	0	1	1	0	0	0	0	1	0	0	1	1	1	0	0	0	0
ANKRD36C	400986	symbol	H. sapiens	400986	H. sapiens	ANKRD36C	ankyrin repeat domain 36C				Cytosol;Nucleus(Approved)				0	0	0	0	0	0	0	0	0	0	0	0	0	0	0	0	0	0	0	0
HCN3	57657	symbol	H. sapiens	57657	H. sapiens	HCN3	hyperpolarization activated cyclic nucleotide gated potassium channel 3	GO:1903351 cellular response to dopamine;GO:1903350 response to dopamine;GO:0072718 response to cisplatin		Voltage-gated ion channels/Cyclic Nucleotide-Regulated Channels					0	0	0	0	0	0	0	0	0	0	0	0	0	0	0	0	0	0	0	0
CRABP2	1382	symbol	H. sapiens	1382	H. sapiens	CRABP2	cellular retinoic acid binding protein 2	GO:0048672 positive regulation of collateral sprouting;GO:0002138 retinoic acid biosynthetic process;GO:0048670 regulation of collateral sprouting			Cytosol;Nucleoplasm(Supported)			(M5949)HALLMARK PEROXISOME	1	0	0	0	0	0	0	0	0	0	1	0	0	0	0	0	0	0	0	0
CBX4	8535	symbol	H. sapiens	8535	H. sapiens	CBX4	chromobox 4	GO:0016925 protein sumoylation;GO:0000122 negative regulation of transcription by RNA polymerase II;GO:0043066 negative regulation of apoptotic process			Nucleoplasm(Enhanced)Nuclear bodies(Supported)		(M279)PID RB 1PATHWAY; (M195)PID CMYB PATHWAY		0	0	0	0	0	0	0	0	0	0	0	0	0	0	0	0	0	0	0	0
ANLN	54443	symbol	H. sapiens	54443	H. sapiens	ANLN	anillin actin binding protein	GO:1904172 positive regulation of bleb assembly;GO:1904498 protein localization to mitotic actomyosin contractile ring;GO:1904170 regulation of bleb assembly			Nucleoplasm(Enhanced)Midbody(Approved)			(M5893)HALLMARK MITOTIC SPINDLE	0	0	0	0	0	0	0	0	0	0	0	0	0	0	0	0	0	0	0	0
MRTFB	57496	symbol	H. sapiens	57496	H. sapiens	MRTFB	myocardin related transcription factor B	GO:0045844 positive regulation of striated muscle tissue development;GO:0048636 positive regulation of muscle organ development;GO:1901863 positive regulation of muscle tissue development			Nuclear speckles(Supported)				0	0	0	0	1	0	0	0	0	0	0	0	0	0	0	0	0	0	0	0
RUSC1	23623	symbol	H. sapiens	23623	H. sapiens	RUSC1	RUN and SH3 domain containing 1	GO:0000209 protein polyubiquitination;GO:0016567 protein ubiquitination;GO:0032446 protein modification by small protein conjugation			Cytosol(Supported)		(M270)PID MAPK TRK PATHWAY		0	0	0	0	0	0	0	0	0	0	0	0	0	0	0	0	0	0	0	0
OSBPL3	26031	symbol	H. sapiens	26031	H. sapiens	OSBPL3	oxysterol binding protein like 3	GO:0006699 bile acid biosynthetic process;GO:0008206 bile acid metabolic process;GO:0015918 sterol transport			Cytosol;Nucleoli(Supported)				0	0	0	0	0	0	0	0	0	0	0	0	0	0	0	0	0	0	0	0
CCNB2	9133	symbol	H. sapiens	9133	H. sapiens	CCNB2	cyclin B2	GO:0007077 mitotic nuclear envelope disassembly;GO:0051081 nuclear envelope disassembly;GO:0043029 T cell homeostasis		Transporters/Transporter channels and pores	Cytosol(Enhanced)Golgi apparatus(Supported)		(M176)PID FOXM1 PATHWAY; (M236)PID DELTA NP63 PATHWAY	(M5951)HALLMARK SPERMATOGENESIS; (M5893)HALLMARK MITOTIC SPINDLE; (M5901)HALLMARK G2M CHECKPOINT	1	0	0	0	0	1	1	0	0	0	0	0	0	0	0	0	1	0	0	0
VEGFA	7422	symbol	H. sapiens	7422	H. sapiens	VEGFA	vascular endothelial growth factor A	GO:0090190 positive regulation of branching involved in ureteric bud morphogenesis;GO:1902336 positive regulation of retinal ganglion cell axon guidance;GO:0090189 regulation of branching involved in ureteric bud morphogenesis		RAS pathway related proteins		Bevacizumab (Vascular endothelial growth factor receptor binding);Minocycline (Vascular endothelial growth factor receptor binding);Gliclazide (Vascular endothelial growth factor receptor binding);Carvedilol (Vascular endothelial growth factor receptor binding);Ranibizumab (Vascular endothelial growth factor receptor binding);Pyroglutamic Acid (Vascular endothelial growth factor receptor binding)…	(M137)PID VEGF VEGFR PATHWAY; (M103)PID S1P S1P1 PATHWAY; (M118)PID INTEGRIN A9B1 PATHWAY	(M5944)HALLMARK ANGIOGENESIS; (M5919)HALLMARK HEDGEHOG SIGNALING; (M5922)HALLMARK UNFOLDED PROTEIN RESPONSE	1	0	1	0	1	1	0	1	0	1	1	0	0	1	0	0	1	0	1	1
TRIM2	23321	symbol	H. sapiens	23321	H. sapiens	TRIM2	tripartite motif containing 2	GO:0043161 proteasome-mediated ubiquitin-dependent protein catabolic process;GO:0043523 regulation of neuron apoptotic process;GO:0000209 protein polyubiquitination		Enzymes/ENZYME proteins/Transferases	Centrosome(Approved)				0	0	0	0	0	0	0	0	0	0	0	0	0	0	0	0	0	0	0	0
ARL4C	10123	symbol	H. sapiens	10123	H. sapiens	ARL4C	ADP ribosylation factor like GTPase 4C	GO:0032456 endocytic recycling;GO:0016197 endosomal transport;GO:0006886 intracellular protein transport			Cytosol;Plasma membrane(Supported)				0	0	0	0	0	0	0	0	0	0	0	0	0	0	0	0	0	0	0	0
CCL20	6364	symbol	H. sapiens	6364	H. sapiens	CCL20	C-C motif chemokine ligand 20	GO:0072679 thymocyte migration;GO:2000406 positive regulation of T cell migration;GO:2000403 positive regulation of lymphocyte migration					(M5883)NABA SECRETED FACTORS; (M5885)NABA MATRISOME ASSOCIATED; (M5889)NABA MATRISOME	(M5890)HALLMARK TNFA SIGNALING VIA NFKB; (M5932)HALLMARK INFLAMMATORY RESPONSE; (M5953)HALLMARK KRAS SIGNALING UP	0	0	1	0	0	0	0	0	0	0	0	0	0	0	0	0	0	0	0	0
PAFAH1B3	5050	symbol	H. sapiens	5050	H. sapiens	PAFAH1B3	platelet activating factor acetylhydrolase 1b catalytic subunit 3	GO:0007283 spermatogenesis;GO:0048232 male gamete generation;GO:0016042 lipid catabolic process		Enzymes/ENZYME proteins/Hydrolases	Intermediate filaments(Approved)	(1R)-1,2,2-TRIMETHYLPROPYL (R)-METHYLPHOSPHINATE (Platelet-activating factor acetyltransferase activity)	(M163)PID LIS1 PATHWAY		0	0	0	0	0	0	0	0	0	0	0	0	0	0	0	0	0	0	0	0
CNGA3	1261	symbol	H. sapiens	1261	H. sapiens	CNGA3	cyclic nucleotide gated channel subunit alpha 3	GO:0032026 response to magnesium ion;GO:0098659 inorganic cation import across plasma membrane;GO:0051591 response to cAMP		Transporters/Transporter channels and pores;Voltage-gated ion channels/Cyclic Nucleotide-Regulated Channels			(M117)PID CONE PATHWAY		0	0	0	0	0	0	0	0	0	0	0	0	1	0	0	0	0	0	0	0
TRIO	7204	symbol	H. sapiens	7204	H. sapiens	TRIO	trio Rho guanine nucleotide exchange factor	GO:0007185 transmembrane receptor protein tyrosine phosphatase signaling pathway;GO:0045599 negative regulation of fat cell differentiation;GO:0007411 axon guidance	CAMK Ser/Thr protein kinase family	Enzymes/{ENZYME proteins/Transferases,Kinases/CAMK Ser/Thr protein kinases}	Cytosol;Vesicles(Approved)		(M108)PID NETRIN PATHWAY; (M241)PID RAC1 REG PATHWAY; (M68)PID RHOA REG PATHWAY	(M5893)HALLMARK MITOTIC SPINDLE	0	0	1	0	0	0	0	0	0	0	1	0	0	0	0	0	0	0	0	0
LOC101928120	101928120	Gene_ID	H. sapiens	101928120	H. sapiens	LOC101928120	uncharacterized LOC101928120								0	0	0	0	0	0	0	0	0	0	0	0	0	0	0	0	0	0	0	0
RPL24	6152	symbol	H. sapiens	6152	H. sapiens	RPL24	ribosomal protein L24	GO:0031290 retinal ganglion cell axon guidance;GO:0006614 SRP-dependent cotranslational protein targeting to membrane;GO:0021554 optic nerve development		Ribosomal proteins	Cytosol;Endoplasmic reticulum(Supported)				1	0	1	0	0	0	0	0	0	0	1	0	0	0	0	0	0	0	0	0
HOXB6	3216	symbol	H. sapiens	3216	H. sapiens	HOXB6	homeobox B6	GO:0048704 embryonic skeletal system morphogenesis;GO:0034101 erythrocyte homeostasis;GO:0048706 embryonic skeletal system development		Transcription factors/Helix-turn-helix domains	Golgi apparatus;Nucleus(Approved)				1	0	0	0	0	0	0	0	0	0	0	0	0	0	0	0	0	0	0	0
TNFRSF21	27242	symbol	H. sapiens	27242	H. sapiens	TNFRSF21	TNF receptor superfamily member 21	GO:2000663 negative regulation of interleukin-5 secretion;GO:2001180 negative regulation of interleukin-10 secretion;GO:2000666 negative regulation of interleukin-13 secretion		CD markers				(M5944)HALLMARK ANGIOGENESIS; (M5897)HALLMARK IL6 JAK STAT3 SIGNALING; (M5947)HALLMARK IL2 STAT5 SIGNALING	0	0	1	0	0	0	0	1	0	0	1	0	0	0	0	0	0	1	0	0
SOX9	6662	symbol	H. sapiens	6662	H. sapiens	SOX9	SRY-box transcription factor 9	GO:0090190 positive regulation of branching involved in ureteric bud morphogenesis;GO:0072289 metanephric nephron tubule formation;GO:0072034 renal vesicle induction		Transcription factors/Other all-alpha-helical DNA-binding domains	Nucleoplasm(Enhanced)			(M5953)HALLMARK KRAS SIGNALING UP; (M5937)HALLMARK GLYCOLYSIS	1	0	0	0	1	1	1	1	0	0	1	0	1	1	0	1	0	1	0	1
YWHAG	7532	symbol	H. sapiens	7532	H. sapiens	YWHAG	tyrosine 3-monooxygenase/tryptophan 5-monooxygenase activation protein gamma	GO:1900740 positive regulation of protein insertion into mitochondrial membrane involved in apoptotic signaling pathway;GO:1900739 regulation of protein insertion into mitochondrial membrane involved in apoptotic signaling pathway;GO:1901030 positive regulation of mitochondrial outer membrane permeabilization involved in apoptotic signaling pathway					(M199)PID P38 MK2 PATHWAY; (M247)PID INSULIN GLUCOSE PATHWAY; (M182)PID IL3 PATHWAY	(M5905)HALLMARK ADIPOGENESIS	0	0	0	0	0	0	0	0	0	0	0	0	0	0	0	0	1	0	0	0
ARHGAP5	394	symbol	H. sapiens	394	H. sapiens	ARHGAP5	Rho GTPase activating protein 5	GO:0030879 mammary gland development;GO:0007266 Rho protein signal transduction;GO:0043547 positive regulation of GTPase activity			Cytosol(Supported)Endoplasmic reticulum(Approved)		(M68)PID RHOA REG PATHWAY; (M278)PID RAC1 PATHWAY	(M5893)HALLMARK MITOTIC SPINDLE	0	0	0	0	0	1	0	0	0	0	0	0	0	0	0	0	0	0	0	0
C1orf116	79098	symbol	H. sapiens	79098	H. sapiens	C1orf116	chromosome 1 open reading frame 116	GO:0008150 biological_process			Cytosol(Supported)Plasma membrane(Approved)				0	0	0	0	0	0	0	0	0	0	0	0	0	0	0	0	0	0	0	0
ATL2	64225	symbol	H. sapiens	64225	H. sapiens	ATL2	atlastin GTPase 2	GO:1990809 endoplasmic reticulum tubular network membrane organization;GO:0090158 endoplasmic reticulum membrane organization;GO:0071786 endoplasmic reticulum tubular network organization			Endoplasmic reticulum(Supported)			(M5905)HALLMARK ADIPOGENESIS	0	0	0	0	0	0	0	0	0	0	0	0	0	0	0	0	0	0	0	0
GEM	2669	symbol	H. sapiens	2669	H. sapiens	GEM	GTP binding protein overexpressed in skeletal muscle	GO:1901842 negative regulation of high voltage-gated calcium channel activity;GO:1901386 negative regulation of voltage-gated calcium channel activity;GO:1901841 regulation of high voltage-gated calcium channel activity						(M5890)HALLMARK TNFA SIGNALING VIA NFKB; (M5930)HALLMARK EPITHELIAL MESENCHYMAL TRANSITION	0	0	0	0	0	0	0	0	0	0	0	0	0	0	0	0	0	0	0	0
HJURP	55355	symbol	H. sapiens	55355	H. sapiens	HJURP	Holliday junction recognition protein	GO:0034080 CENP-A containing nucleosome assembly;GO:0006336 DNA replication-independent nucleosome assembly;GO:0031055 chromatin remodeling at centromere			Nucleoli;Nucleus(Enhanced)Cytosol(Approved)				0	0	0	0	0	0	0	0	0	0	0	0	0	0	0	0	0	0	0	1
LGALS7B	653499	symbol	H. sapiens	653499	H. sapiens	LGALS7B	galectin 7B	GO:0007157 heterophilic cell-cell adhesion via plasma membrane cell adhesion molecules;GO:0098742 cell-cell adhesion via plasma-membrane adhesion molecules;GO:0098609 cell-cell adhesion							0	0	0	0	0	0	0	0	0	0	0	0	0	0	0	0	0	0	0	0
TTC24	164118	symbol	H. sapiens	164118	H. sapiens	TTC24	tetratricopeptide repeat domain 24				Nucleoplasm(Approved)				0	0	0	0	0	0	0	0	0	0	0	0	0	0	0	0	0	0	0	0
TP63	8626	symbol	H. sapiens	8626	H. sapiens	TP63	tumor protein p63	GO:1900740 positive regulation of protein insertion into mitochondrial membrane involved in apoptotic signaling pathway;GO:1900739 regulation of protein insertion into mitochondrial membrane involved in apoptotic signaling pathway;GO:1901030 positive regulation of mitochondrial outer membrane permeabilization involved in apoptotic signaling pathway		Transcription factors/Immunoglobulin fold	Nucleoplasm(Enhanced)Cytosol;Golgi apparatus(Uncertain)		(M236)PID DELTA NP63 PATHWAY; (M256)PID TAP63 PATHWAY; (M19)PID P73PATHWAY	(M5939)HALLMARK P53 PATHWAY	1	0	0	0	1	1	0	0	0	0	0	1	1	1	0	1	0	0	0	1
DEFB123	245936	symbol	H. sapiens	245936	H. sapiens	DEFB123	defensin beta 123	GO:0042742 defense response to bacterium;GO:0098542 defense response to other organism;GO:0009617 response to bacterium							0	0	1	0	0	0	0	0	0	0	0	0	0	0	0	0	0	0	0	0
ITGB8	3696	symbol	H. sapiens	3696	H. sapiens	ITGB8	integrin subunit beta 8	GO:1901388 regulation of transforming growth factor beta activation;GO:0001573 ganglioside metabolic process;GO:0036363 transforming growth factor beta activation			Cytosol;Plasma membrane(Approved)		(M212)PID INTEGRIN5 PATHWAY; (M47)PID INTEGRIN CS PATHWAY	(M5932)HALLMARK INFLAMMATORY RESPONSE	1	0	0	0	0	0	1	0	0	0	0	0	0	0	0	0	0	0	0	0
SYNGR3	9143	symbol	H. sapiens	9143	H. sapiens	SYNGR3	synaptogyrin 3	GO:0021762 substantia nigra development;GO:0030901 midbrain development;GO:0001504 neurotransmitter uptake			Plasma membrane(Approved)				1	0	0	0	0	0	0	0	0	0	0	0	0	0	0	0	0	0	0	0
HSPB1	3315	symbol	H. sapiens	3315	H. sapiens	HSPB1	heat shock protein family B (small) member 1	GO:0038033 positive regulation of endothelial cell chemotaxis by VEGF-activated vascular endothelial growth factor receptor signaling pathway;GO:0099641 anterograde axonal protein transport;GO:2001028 positive regulation of endothelial cell chemotaxis			Cytosol(Enhanced)Plasma membrane(Supported)	OGX-427 (Ubiquitin binding)	(M199)PID P38 MK2 PATHWAY; (M12012)ST P38 MAPK PATHWAY; (M229)PID P38 ALPHA BETA DOWNSTREAM PATHWAY	(M5916)HALLMARK APICAL SURFACE; (M5902)HALLMARK APOPTOSIS	0	0	1	0	0	0	0	0	0	0	0	0	0	0	0	0	1	0	1	0
RGPD1	400966	symbol	H. sapiens	400966	H. sapiens	RGPD1	RANBP2 like and GRIP domain containing 1	GO:0006607 NLS-bearing protein import into nucleus;GO:0006606 protein import into nucleus;GO:0051170 import into nucleus			Nuclear membrane;Vesicles(Approved)				0	0	0	0	0	0	0	0	0	0	0	0	0	0	0	0	0	0	0	0
HOPX	84525	symbol	H. sapiens	84525	H. sapiens	HOPX	HOP homeobox	GO:0001829 trophectodermal cell differentiation;GO:0001825 blastocyst formation;GO:0051131 chaperone-mediated protein complex assembly		Transcription factors/Helix-turn-helix domains				(M5947)HALLMARK IL2 STAT5 SIGNALING	1	0	0	0	0	0	0	0	0	0	0	0	0	0	0	0	0	0	0	0
ZNF322	79692	symbol	H. sapiens	79692	H. sapiens	ZNF322	zinc finger protein 322	GO:1902459 positive regulation of stem cell population maintenance;GO:2000036 regulation of stem cell population maintenance;GO:0019827 stem cell population maintenance		Transcription factors/Zinc-coordinating DNA-binding domains	Cytosol;Nucleus(Supported)Centrosome(Approved)				0	0	0	0	0	0	0	0	0	0	0	0	0	0	0	0	0	0	0	0
RGS2	5997	symbol	H. sapiens	5997	H. sapiens	RGS2	regulator of G protein signaling 2	GO:1900924 negative regulation of glycine import across plasma membrane;GO:0140194 negative regulation of adenylate cyclase-inhibiting adrenergic receptor signaling pathway involved in heart process;GO:1900923 regulation of glycine import across plasma membrane			Cytosol(Approved)				0	0	0	0	0	0	0	0	0	0	1	0	0	0	0	0	1	0	0	0
CPD	1362	symbol	H. sapiens	1362	H. sapiens	CPD	carboxypeptidase D	GO:0016485 protein processing;GO:0051604 protein maturation;GO:0006518 peptide metabolic process		Enzymes/{ENZYME proteins/Hydrolases,Peptidases/Metallopeptidases}	Nuclear membrane;Nuclear speckles;Nucleoplasm(Approved)	Guanidinoethylmercaptosuccinic acid (Zinc ion binding)			0	0	0	0	0	0	0	0	0	0	0	0	0	0	0	0	0	0	0	0
ELL2	22936	symbol	H. sapiens	22936	H. sapiens	ELL2	elongation factor for RNA polymerase II 2	GO:0042795 snRNA transcription by RNA polymerase II;GO:0009301 snRNA transcription;GO:0006368 transcription elongation from RNA polymerase II promoter			Nucleoplasm(Supported)			(M5908)HALLMARK ANDROGEN RESPONSE; (M5945)HALLMARK HEME METABOLISM	0	0	0	0	0	0	0	0	0	0	0	0	0	0	0	0	0	0	0	0
DNAJC3	5611	symbol	H. sapiens	5611	H. sapiens	DNAJC3	DnaJ heat shock protein family (Hsp40) member C3	GO:0036494 positive regulation of translation initiation in response to endoplasmic reticulum stress;GO:1903912 negative regulation of endoplasmic reticulum stress-induced eIF2 alpha phosphorylation;GO:0036492 eiF2alpha phosphorylation in response to endoplasmic reticulum stress			Endoplasmic reticulum(Approved)			(M5922)HALLMARK UNFOLDED PROTEIN RESPONSE; (M5902)HALLMARK APOPTOSIS	0	0	0	0	0	0	0	0	0	0	0	0	0	0	0	0	1	0	0	0
SPAG17	200162	symbol	H. sapiens	200162	H. sapiens	SPAG17	sperm associated antigen 17	GO:1904158 axonemal central apparatus assembly;GO:0003351 epithelial cilium movement;GO:0035082 axoneme assembly							0	0	0	0	0	0	0	0	0	0	0	0	0	0	0	0	0	0	0	0
C2CD4B	388125	symbol	H. sapiens	388125	H. sapiens	C2CD4B	C2 calcium dependent domain containing 4B	GO:0002528 regulation of vascular permeability involved in acute inflammatory response;GO:0002675 positive regulation of acute inflammatory response;GO:0043114 regulation of vascular permeability							0	0	0	0	0	0	0	1	0	0	0	0	0	0	0	0	0	0	0	0
TBC1D31	93594	symbol	H. sapiens	93594	H. sapiens	TBC1D31	TBC1 domain family member 31				Centrosome(Approved)				0	0	0	0	0	0	0	0	0	0	0	0	0	0	0	0	0	0	0	0
TMEM106B	54664	symbol	H. sapiens	54664	H. sapiens	TMEM106B	transmembrane protein 106B	GO:1900006 positive regulation of dendrite development;GO:0050773 regulation of dendrite development;GO:0048813 dendrite morphogenesis			Endosomes;Lysosomes(Supported)				0	0	0	0	0	0	0	0	0	0	1	0	0	0	0	0	0	0	0	0
FABP3	2170	symbol	H. sapiens	2170	H. sapiens	FABP3	fatty acid binding protein 3	GO:0140214 positive regulation of long-chain fatty acid import into cell;GO:0140212 regulation of long-chain fatty acid import into cell;GO:0044539 long-chain fatty acid import			Golgi apparatus(Approved)			(M5909)HALLMARK MYOGENESIS	0	0	0	0	0	0	0	0	0	0	0	0	0	0	0	0	0	0	0	0
PADI3	51702	symbol	H. sapiens	51702	H. sapiens	PADI3	peptidyl arginine deiminase 3	GO:0036414 histone citrullination;GO:0018101 protein citrullination;GO:0018195 peptidyl-arginine modification		Enzymes/ENZYME proteins/Hydrolases	Nucleoplasm;Vesicles(Approved)	L-Citrulline (Protein-arginine deiminase activity)			0	0	0	0	0	0	0	0	1	0	0	0	0	0	0	0	0	0	0	0
LMO3	55885	symbol	H. sapiens	55885	H. sapiens	LMO3	LIM domain only 3	GO:2000324 positive regulation of glucocorticoid receptor signaling pathway;GO:2000322 regulation of glucocorticoid receptor signaling pathway;GO:0042921 glucocorticoid receptor signaling pathway							0	0	0	0	0	0	0	0	0	0	0	0	1	0	0	0	0	0	0	0
MESP1	55897	symbol	H. sapiens	55897	H. sapiens	MESP1	mesoderm posterior bHLH transcription factor 1	GO:0090082 positive regulation of heart induction by negative regulation of canonical Wnt signaling pathway;GO:0090081 regulation of heart induction by regulation of canonical Wnt signaling pathway;GO:0042664 negative regulation of endodermal cell fate specification		Transcription factors/Basic domains	Nucleus(Supported)Nucleoli(Approved)				1	0	0	0	1	1	0	0	0	0	1	0	0	1	0	1	0	0	0	1
ACAD8	27034	symbol	H. sapiens	27034	H. sapiens	ACAD8	acyl-CoA dehydrogenase family member 8	GO:0006574 valine catabolic process;GO:0006573 valine metabolic process;GO:0009083 branched-chain amino acid catabolic process				Methacrylyl-Coenzyme A (Oxidoreductase activity, acting on the ch-ch group of donors, with a flavin as acceptor);Flavin adenine dinucleotide (Oxidoreductase activity, acting on the ch-ch group of donors, with a flavin as acceptor)			0	0	0	0	0	0	0	0	0	0	0	0	0	0	0	0	0	0	0	0
BRF1	2972	symbol	H. sapiens	2972	H. sapiens	BRF1	BRF1 RNA polymerase III transcription initiation factor subunit	GO:0045945 positive regulation of transcription by RNA polymerase III;GO:0070898 RNA polymerase III preinitiation complex assembly;GO:0009304 tRNA transcription			Nuclear bodies;Nucleoplasm(Approved)				0	0	0	0	0	0	0	0	0	0	0	0	0	0	0	0	0	0	0	0
SEMA4B	10509	symbol	H. sapiens	10509	H. sapiens	SEMA4B	semaphorin 4B	GO:0048843 negative regulation of axon extension involved in axon guidance;GO:0048841 regulation of axon extension involved in axon guidance;GO:1902668 negative regulation of axon guidance					(M5880)NABA ECM AFFILIATED; (M5885)NABA MATRISOME ASSOCIATED; (M5889)NABA MATRISOME		0	0	1	0	0	0	0	0	0	0	1	0	0	0	0	1	0	0	0	0
RHBG	57127	symbol	H. sapiens	57127	H. sapiens	RHBG	Rh family B glycoprotein (gene/pseudogene)	GO:0070634 transepithelial ammonium transport;GO:0072488 ammonium transmembrane transport;GO:0070633 transepithelial transport		Transporters/Transporter channels and pores	Nucleoplasm(Approved)				0	1	0	0	0	0	0	0	0	0	0	0	0	0	0	0	0	0	0	0
PTPRR	5801	symbol	H. sapiens	5801	H. sapiens	PTPRR	protein tyrosine phosphatase receptor type R	GO:1903385 regulation of homophilic cell adhesion;GO:0038128 ERBB2 signaling pathway;GO:0070373 negative regulation of ERK1 and ERK2 cascade		Enzymes/ENZYME proteins/Hydrolases	Cell Junctions;Cytosol;Plasma membrane(Supported)			(M5953)HALLMARK KRAS SIGNALING UP	1	0	0	0	0	0	0	1	0	0	0	0	0	0	0	0	0	0	0	0
BRIX1	55299	symbol	H. sapiens	55299	H. sapiens	BRIX1	biogenesis of ribosomes BRX1	GO:0000027 ribosomal large subunit assembly;GO:0042255 ribosome assembly;GO:0042273 ribosomal large subunit biogenesis			Nucleoli(Enhanced)				0	0	0	0	0	0	0	0	0	0	0	0	0	0	0	0	0	0	0	0
RIT1	6016	symbol	H. sapiens	6016	H. sapiens	RIT1	Ras like without CAAX 1	GO:0007265 Ras protein signal transduction;GO:0007264 small GTPase mediated signal transduction;GO:0035556 intracellular signal transduction					(M270)PID MAPK TRK PATHWAY; (M187)PID TRKR PATHWAY	(M5923)HALLMARK PI3K AKT MTOR SIGNALING; (M5924)HALLMARK MTORC1 SIGNALING; (M5909)HALLMARK MYOGENESIS	0	0	0	0	0	0	0	0	0	0	0	0	0	0	0	0	0	0	0	0
FNTB	2342	symbol	H. sapiens	2342	H. sapiens	FNTB	farnesyltransferase, CAAX box, beta	GO:0022400 regulation of rhodopsin mediated signaling pathway;GO:0016056 rhodopsin mediated signaling pathway;GO:0018343 protein farnesylation		Enzymes/ENZYME proteins/Transferases	Centrosome(Approved)				0	0	0	0	0	0	0	0	0	0	0	0	0	0	0	0	0	0	0	0
KRT23	25984	symbol	H. sapiens	25984	H. sapiens	KRT23	keratin 23	GO:0070268 cornification;GO:0031424 keratinization;GO:0030216 keratinocyte differentiation			Cytosol;Intermediate filaments(Approved)				0	0	0	0	0	0	0	0	0	0	0	0	0	1	0	0	0	0	0	0
C21orf91	54149	symbol	H. sapiens	54149	H. sapiens	C21orf91	chromosome 21 open reading frame 91	GO:0060999 positive regulation of dendritic spine development;GO:0060998 regulation of dendritic spine development;GO:0021895 cerebral cortex neuron differentiation			Cytokinetic bridge;Microtubules(Approved)				0	0	0	0	0	0	0	0	0	0	0	0	0	0	0	0	0	0	0	0
UGT1A1	54658	symbol	H. sapiens	54658	H. sapiens	UGT1A1	UDP glucuronosyltransferase family 1 member A1	GO:0006789 bilirubin conjugation;GO:0070980 biphenyl catabolic process;GO:0052696 flavonoid glucuronidation		Enzymes/ENZYME proteins/Transferases					0	0	1	0	0	1	0	0	0	0	0	0	1	0	0	0	0	0	0	0
UTP25	27042	symbol	H. sapiens	27042	H. sapiens	UTP25	UTP25 small subunit processor component	GO:0000462 maturation of SSU-rRNA from tricistronic rRNA transcript (SSU-rRNA, 5.8S rRNA, LSU-rRNA);GO:0040019 positive regulation of embryonic development;GO:0031648 protein destabilization			Golgi apparatus;Nucleoplasm(Approved)				0	0	0	0	1	0	0	0	0	0	0	0	0	0	0	0	0	0	0	0
FAM81A	145773	symbol	H. sapiens	145773	H. sapiens	FAM81A	family with sequence similarity 81 member A				Cytosol;Nucleoplasm(Approved)				0	0	0	0	0	0	0	0	0	0	0	0	0	0	0	0	0	0	0	0
MARCH10	162333	gene_synonym	H. sapiens	162333	H. sapiens	MARCHF10	membrane associated ring-CH-type finger 10	GO:0016567 protein ubiquitination;GO:0032446 protein modification by small protein conjugation;GO:0070647 protein modification by small protein conjugation or removal		Enzymes/ENZYME proteins/Transferases	Cytosol;Plasma membrane(Approved)				0	0	0	0	0	0	0	0	0	0	0	0	0	0	0	0	0	0	0	0
CEACAM3	1084	symbol	H. sapiens	1084	H. sapiens	CEACAM3	carcinoembryonic antigen related cell adhesion molecule 3	GO:0043312 neutrophil degranulation;GO:0002283 neutrophil activation involved in immune response;GO:0042119 neutrophil activation		CD markers					0	0	1	0	0	0	0	0	0	0	0	0	0	0	0	0	0	0	0	0
RNASE6	6039	symbol	H. sapiens	6039	H. sapiens	RNASE6	ribonuclease A family member k6	GO:0019731 antibacterial humoral response;GO:0061844 antimicrobial humoral immune response mediated by antimicrobial peptide;GO:0050830 defense response to Gram-positive bacterium							0	0	1	0	0	0	0	0	0	0	0	0	0	0	0	0	0	0	0	0
ANPEP	290	symbol	H. sapiens	290	H. sapiens	ANPEP	alanyl aminopeptidase, membrane	GO:0046718 viral entry into host cell;GO:0030260 entry into host cell;GO:0043312 neutrophil degranulation		CD markers;Enzymes/{ENZYME proteins/Hydrolases,Peptidases/Metallopeptidases}	Plasma membrane(Supported)	Ezetimibe (Zinc ion binding);Icatibant (Zinc ion binding)	(M195)PID CMYB PATHWAY	(M5930)HALLMARK EPITHELIAL MESENCHYMAL TRANSITION	0	0	0	0	0	0	0	0	0	0	0	0	0	0	0	0	0	0	0	0
SLC30A3	7781	symbol	H. sapiens	7781	H. sapiens	SLC30A3	solute carrier family 30 member 3	GO:0061088 regulation of sequestering of zinc ion;GO:0099180 zinc ion import into synaptic vesicle;GO:0032119 sequestering of zinc ion		Transporters/Electrochemical Potential-driven transporters	Cytosol;Nucleoli;Nucleus;Vesicles(Approved)			(M5956)HALLMARK KRAS SIGNALING DN; (M5915)HALLMARK APICAL JUNCTION	0	1	0	0	0	0	0	0	0	0	0	0	0	0	0	0	0	0	0	0
SLC20A1	6574	symbol	H. sapiens	6574	H. sapiens	SLC20A1	solute carrier family 20 member 1	GO:0035435 phosphate ion transmembrane transport;GO:0006817 phosphate ion transport;GO:0035725 sodium ion transmembrane transport		Transporters/Electrochemical Potential-driven transporters	Vesicles(Approved)			(M5896)HALLMARK TGF BETA SIGNALING; (M5902)HALLMARK APOPTOSIS	0	1	0	0	0	0	0	0	0	0	0	0	0	0	0	0	0	0	0	0
LPGAT1	9926	symbol	H. sapiens	9926	H. sapiens	LPGAT1	lysophosphatidylglycerol acyltransferase 1	GO:0036148 phosphatidylglycerol acyl-chain remodeling;GO:0045723 positive regulation of fatty acid biosynthetic process;GO:0045923 positive regulation of fatty acid metabolic process							0	0	0	0	0	0	0	0	0	0	0	0	0	0	0	0	0	0	0	0
TFAP2A	7020	symbol	H. sapiens	7020	H. sapiens	TFAP2A	transcription factor AP-2 alpha	GO:0003409 optic cup structural organization;GO:0021623 oculomotor nerve formation;GO:0021622 oculomotor nerve morphogenesis		Transcription factors/Basic domains	Nucleoplasm(Enhanced)		(M220)PID CASPASE PATHWAY		1	0	0	0	1	0	0	0	0	1	0	0	0	0	0	0	0	0	0	0
TRAF3IP3	80342	symbol	H. sapiens	80342	H. sapiens	TRAF3IP3	TRAF3 interacting protein 3				Vesicles(Approved)				0	0	0	0	0	0	0	0	0	0	0	0	0	0	0	0	0	0	0	0
CEACAM7	1087	symbol	H. sapiens	1087	H. sapiens	CEACAM7	carcinoembryonic antigen related cell adhesion molecule 7								0	0	0	0	0	0	0	0	0	0	0	0	0	0	0	0	0	0	0	0
AGR2	10551	symbol	H. sapiens	10551	H. sapiens	AGR2	anterior gradient 2, protein disulphide isomerase family member	GO:1903899 positive regulation of PERK-mediated unfolded protein response;GO:1903896 positive regulation of IRE1-mediated unfolded protein response;GO:0060480 lung goblet cell differentiation			Cytosol(Approved)			(M5907)HALLMARK ESTROGEN RESPONSE LATE	0	0	0	0	0	0	0	1	0	0	1	0	0	1	0	0	0	0	0	1
PF4	5196	symbol	H. sapiens	5196	H. sapiens	PF4	platelet factor 4	GO:0045651 positive regulation of macrophage differentiation;GO:0051873 killing by host of symbiont cells;GO:0045653 negative regulation of megakaryocyte differentiation				Drotrecogin alfa (Heparin binding)	(M222)PID CXCR3 PATHWAY; (M5883)NABA SECRETED FACTORS; (M5885)NABA MATRISOME ASSOCIATED	(M5944)HALLMARK ANGIOGENESIS; (M5897)HALLMARK IL6 JAK STAT3 SIGNALING; (M5946)HALLMARK COAGULATION	0	0	1	0	0	0	0	0	0	0	0	0	1	0	0	0	0	0	0	0
CYTIP	9595	symbol	H. sapiens	9595	H. sapiens	CYTIP	cytohesin 1 interacting protein	GO:0030155 regulation of cell adhesion;GO:0007155 cell adhesion;GO:0022610 biological adhesion			Cytosol;Nucleoplasm(Approved)				0	0	0	0	0	0	0	1	0	0	0	0	0	0	0	0	0	0	0	0
ZNF526	116115	symbol	H. sapiens	116115	H. sapiens	ZNF526	zinc finger protein 526	GO:0006357 regulation of transcription by RNA polymerase II;GO:0006366 transcription by RNA polymerase II;GO:0006355 regulation of transcription, DNA-templated		Transcription factors/Zinc-coordinating DNA-binding domains	Golgi apparatus;Nucleus;Vesicles(Approved)				0	0	0	0	0	0	0	0	0	0	0	0	0	0	0	0	0	0	0	0
CARD14	79092	symbol	H. sapiens	79092	H. sapiens	CARD14	caspase recruitment domain family member 14	GO:0007250 activation of NF-kappaB-inducing kinase activity;GO:1901224 positive regulation of NIK/NF-kappaB signaling;GO:0033209 tumor necrosis factor-mediated signaling pathway							0	0	1	0	0	0	0	0	0	0	0	0	0	0	0	0	1	0	0	0
CCL28	56477	symbol	H. sapiens	56477	H. sapiens	CCL28	C-C motif chemokine ligand 28	GO:1903237 negative regulation of leukocyte tethering or rolling;GO:1904995 negative regulation of leukocyte adhesion to vascular endothelial cell;GO:1903236 regulation of leukocyte tethering or rolling					(M5883)NABA SECRETED FACTORS; (M5885)NABA MATRISOME ASSOCIATED; (M5889)NABA MATRISOME		0	0	1	0	0	0	0	1	0	0	0	0	0	0	0	0	0	0	0	0
SLC35B2	347734	symbol	H. sapiens	347734	H. sapiens	SLC35B2	solute carrier family 35 member B2	GO:1902559 3'-phospho-5'-adenylyl sulfate transmembrane transport;GO:0050428 3'-phosphoadenosine 5'-phosphosulfate biosynthetic process;GO:0046963 3'-phosphoadenosine 5'-phosphosulfate transport		Transporters/Electrochemical Potential-driven transporters	Vesicles(Approved)			(M5949)HALLMARK PEROXISOME; (M5948)HALLMARK BILE ACID METABOLISM	0	1	0	0	0	0	0	0	0	0	0	0	0	0	0	0	0	0	0	0
PYGO2	90780	symbol	H. sapiens	90780	H. sapiens	PYGO2	pygopus family PHD finger 2	GO:0007289 spermatid nucleus differentiation;GO:0033599 regulation of mammary gland epithelial cell proliferation;GO:0051569 regulation of histone H3-K4 methylation			Nucleoplasm(Approved)				1	0	0	0	1	1	0	0	0	0	1	0	0	0	0	0	0	0	0	0
RAI14	26064	symbol	H. sapiens	26064	H. sapiens	RAI14	retinoic acid induced 14	GO:0007283 spermatogenesis;GO:0048232 male gamete generation;GO:0007276 gamete generation			Nucleus(Supported)Actin filaments(Approved)Cytosol(Uncertain)				0	0	0	0	0	0	0	0	0	0	0	0	0	0	0	0	0	0	0	0
SDK1	221935	symbol	H. sapiens	221935	H. sapiens	SDK1	sidekick cell adhesion molecule 1	GO:0010842 retina layer formation;GO:0060998 regulation of dendritic spine development;GO:0048148 behavioral response to cocaine			Cytosol(Approved)				0	0	0	0	0	0	0	0	0	0	0	1	0	0	0	0	0	0	0	0
RCOR3	55758	symbol	H. sapiens	55758	H. sapiens	RCOR3	REST corepressor 3	GO:1903507 negative regulation of nucleic acid-templated transcription;GO:1902679 negative regulation of RNA biosynthetic process;GO:0051253 negative regulation of RNA metabolic process		Transcription factors/Helix-turn-helix domains	Nucleoli;Nucleus(Approved)				0	0	0	0	0	0	0	0	0	0	0	0	0	0	0	0	0	0	0	0
IL37	27178	symbol	H. sapiens	27178	H. sapiens	IL37	interleukin 37	GO:0030593 neutrophil chemotaxis;GO:0046330 positive regulation of JNK cascade;GO:1990266 neutrophil migration			Nucleoplasm;Vesicles(Supported)		(M5883)NABA SECRETED FACTORS; (M5885)NABA MATRISOME ASSOCIATED; (M5889)NABA MATRISOME		0	0	1	0	0	0	0	0	0	0	0	0	1	0	0	0	0	0	0	0
CARD11	84433	symbol	H. sapiens	84433	H. sapiens	CARD11	caspase recruitment domain family member 11	GO:0046710 GDP metabolic process;GO:0045061 thymic T cell selection;GO:0045086 positive regulation of interleukin-2 biosynthetic process					(M88)PID CD8 TCR PATHWAY; (M10)PID BCR 5PATHWAY; (M34)PID TCR PATHWAY		0	0	0	0	0	0	0	1	0	0	0	0	0	0	0	0	0	0	0	0
RUNX1	861	symbol	H. sapiens	861	H. sapiens	RUNX1	RUNX family transcription factor 1	GO:0043378 positive regulation of CD8-positive, alpha-beta T cell differentiation;GO:0043376 regulation of CD8-positive, alpha-beta T cell differentiation;GO:0043371 negative regulation of CD4-positive, alpha-beta T cell differentiation		Transcription factors/Immunoglobulin fold	Nucleoplasm;Vesicles(Enhanced)		(M236)PID DELTA NP63 PATHWAY; (M2)PID SMAD2 3NUCLEAR PATHWAY	(M5942)HALLMARK UV RESPONSE DN	0	1	1	0	0	0	0	1	0	0	0	0	1	1	1	1	0	0	1	0
ZNF281	23528	symbol	H. sapiens	23528	H. sapiens	ZNF281	zinc finger protein 281	GO:0010172 embryonic body morphogenesis;GO:0010171 body morphogenesis;GO:0000122 negative regulation of transcription by RNA polymerase II		Transcription factors/Zinc-coordinating DNA-binding domains	Nucleoplasm(Enhanced)				1	0	0	0	0	0	0	0	0	0	0	0	0	0	0	1	0	0	0	0
C17orf58	284018	symbol	H. sapiens	284018	H. sapiens	C17orf58	chromosome 17 open reading frame 58				Cytosol;Plasma membrane(Approved)		(M3468)NABA ECM REGULATORS; (M5885)NABA MATRISOME ASSOCIATED; (M5889)NABA MATRISOME		0	0	0	0	0	0	0	0	0	0	0	0	0	0	0	0	0	0	0	0
LGR6	59352	symbol	H. sapiens	59352	H. sapiens	LGR6	leucine rich repeat containing G protein-coupled receptor 6	GO:1990523 bone regeneration;GO:0090263 positive regulation of canonical Wnt signaling pathway;GO:0007411 axon guidance		G-protein coupled receptors/GPCRs excl olfactory receptors	Plasma membrane(Approved)Nucleoplasm(Uncertain)				0	0	1	0	0	0	0	0	0	0	1	0	0	0	0	0	0	0	0	0
KDM5B	10765	symbol	H. sapiens	10765	H. sapiens	KDM5B	lysine demethylase 5B	GO:0034721 histone H3-K4 demethylation, trimethyl-H3-K4-specific;GO:0033601 positive regulation of mammary gland epithelial cell proliferation;GO:2000864 regulation of estradiol secretion		Transcription factors/Helix-turn-helix domains	Nucleus(Supported)				0	0	0	0	1	1	0	0	0	1	1	0	0	1	0	0	0	0	0	1
GGN	199720	symbol	H. sapiens	199720	H. sapiens	GGN	gametogenetin	GO:0007283 spermatogenesis;GO:0006302 double-strand break repair;GO:0048232 male gamete generation							0	0	0	0	0	0	0	0	0	0	0	0	0	0	0	0	0	0	0	0
FUT8	2530	symbol	H. sapiens	2530	H. sapiens	FUT8	fucosyltransferase 8	GO:0042355 L-fucose catabolic process;GO:0019317 fucose catabolic process;GO:0042354 L-fucose metabolic process		Enzymes/ENZYME proteins/Transferases	Cytosol;Golgi apparatus(Enhanced)			(M5937)HALLMARK GLYCOLYSIS	1	0	0	0	0	0	0	0	0	0	0	0	0	0	1	0	0	0	0	0
MMP3	4314	symbol	H. sapiens	4314	H. sapiens	MMP3	matrix metallopeptidase 3	GO:0010727 negative regulation of hydrogen peroxide metabolic process;GO:1903209 positive regulation of oxidative stress-induced cell death;GO:0071732 cellular response to nitric oxide		Enzymes/{ENZYME proteins/Hydrolases,Peptidases/Metallopeptidases}	Vesicles(Supported)	Marimastat (Zinc ion binding);N-Hydroxy 1n(4-Methoxyphenyl)Sulfonyl-4-(Z,E-N-Methoxyimino)Pyrrolidine-2r-Carboxamide (Zinc ion binding);3-Methylpyridine (Zinc ion binding);A Disubstituted Succinyl Caprolactam Hydroxymate Mmp3inhibitor (Zinc ion binding);N-Hydroxy-4-[(4-Methoxylphenyl)Sulfonyl]-2,2-Dimethyl-Hexahydro-1,4-Thiazepine-3(S)-Carboxamide (Zinc ion binding);(1n)-4-N-Butoxyphenylsulfonyl-…	(M174)PID UPA UPAR PATHWAY; (M142)PID AJDISS 2PATHWAY; (M153)PID P75 NTR PATHWAY	(M5946)HALLMARK COAGULATION; (M5930)HALLMARK EPITHELIAL MESENCHYMAL TRANSITION	0	0	1	0	0	0	1	0	0	0	0	0	0	0	1	0	0	0	0	0
CXCL8	3576	symbol	H. sapiens	3576	H. sapiens	CXCL8	C-X-C motif chemokine ligand 8	GO:2000535 regulation of entry of bacterium into host cell;GO:0045091 regulation of single stranded viral RNA replication via double stranded DNA intermediate;GO:0090023 positive regulation of neutrophil chemotaxis				ABT-510 (Interleukin-8 receptor binding);MDX-018 (Interleukin-8 receptor binding);Rivanicline (Interleukin-8 receptor binding)	(M251)PID SYNDECAN 3 PATHWAY; (M252)PID IL8 CXCR1 PATHWAY; (M240)PID SYNDECAN 2 PATHWAY	(M5932)HALLMARK INFLAMMATORY RESPONSE; (M5930)HALLMARK EPITHELIAL MESENCHYMAL TRANSITION	1	0	1	0	0	0	0	1	0	0	0	1	1	0	1	0	0	0	1	0
AMACR	23600	symbol	H. sapiens	23600	H. sapiens	AMACR	alpha-methylacyl-CoA racemase	GO:0033540 fatty acid beta-oxidation using acyl-CoA oxidase;GO:0006699 bile acid biosynthetic process;GO:0006625 protein targeting to peroxisome		Enzymes/ENZYME proteins/Isomerase	Vesicles(Supported)Plasma membrane(Approved)			(M5948)HALLMARK BILE ACID METABOLISM; (M5947)HALLMARK IL2 STAT5 SIGNALING	0	0	0	0	0	0	0	0	0	0	0	0	0	0	0	0	0	0	0	0
STK39	27347	symbol	H. sapiens	27347	H. sapiens	STK39	serine/threonine kinase 39	GO:1905408 negative regulation of creatine transmembrane transporter activity;GO:1905407 regulation of creatine transmembrane transporter activity;GO:0010820 positive regulation of T cell chemotaxis	STE Ser/Thr protein kinase family	Enzymes/{ENZYME proteins/Transferases,Kinases/STE Ser/Thr protein kinases}	Cytosol;Nucleoplasm(Supported)Vesicles(Approved)		(M34)PID TCR PATHWAY	(M5908)HALLMARK ANDROGEN RESPONSE	0	0	1	0	0	0	0	0	0	0	0	0	0	0	0	0	1	0	0	0
ZBTB18	10472	symbol	H. sapiens	10472	H. sapiens	ZBTB18	zinc finger and BTB domain containing 18	GO:0007519 skeletal muscle tissue development;GO:0060538 skeletal muscle organ development;GO:0000122 negative regulation of transcription by RNA polymerase II		Transcription factors/Zinc-coordinating DNA-binding domains					0	0	0	0	0	0	0	0	0	0	0	0	0	0	0	0	0	0	0	0
SLC28A1	9154	symbol	H. sapiens	9154	H. sapiens	SLC28A1	solute carrier family 28 member 1	GO:1904823 purine nucleobase transmembrane transport;GO:0015855 pyrimidine nucleobase transport;GO:1901642 nucleoside transmembrane transport		Transporters/Electrochemical Potential-driven transporters					0	1	0	0	0	0	0	0	0	0	0	0	0	0	0	0	0	0	0	0
CEACAM4	1089	symbol	H. sapiens	1089	H. sapiens	CEACAM4	carcinoembryonic antigen related cell adhesion molecule 4	GO:0006909 phagocytosis;GO:0006897 endocytosis;GO:0098657 import into cell							0	0	0	0	0	0	0	0	0	0	0	0	0	0	0	0	0	0	0	0
INAVA	55765	symbol	H. sapiens	55765	H. sapiens	INAVA	innate immunity activator	GO:0070431 nucleotide-binding oligomerization domain containing 2 signaling pathway;GO:0070423 nucleotide-binding oligomerization domain containing signaling pathway;GO:0060729 intestinal epithelial structure maintenance							0	0	1	0	0	0	0	0	0	0	0	0	0	0	0	0	1	0	0	0
SYT11	23208	symbol	H. sapiens	23208	H. sapiens	SYT11	synaptotagmin 11	GO:1900243 negative regulation of synaptic vesicle endocytosis;GO:1905171 positive regulation of protein localization to phagocytic vesicle;GO:1905469 negative regulation of clathrin-coated pit assembly						(M5947)HALLMARK IL2 STAT5 SIGNALING	0	0	1	0	0	0	0	0	0	0	0	0	0	0	0	0	0	0	0	0
CXCL6	6372	symbol	H. sapiens	6372	H. sapiens	CXCL6	C-X-C motif chemokine ligand 6	GO:0070951 regulation of neutrophil mediated killing of gram-negative bacterium;GO:0070950 regulation of neutrophil mediated killing of bacterium;GO:0070945 neutrophil mediated killing of gram-negative bacterium					(M5883)NABA SECRETED FACTORS; (M5885)NABA MATRISOME ASSOCIATED; (M5889)NABA MATRISOME	(M5944)HALLMARK ANGIOGENESIS; (M5890)HALLMARK TNFA SIGNALING VIA NFKB; (M5932)HALLMARK INFLAMMATORY RESPONSE	0	0	1	0	0	0	0	0	0	0	0	0	1	0	0	0	0	0	0	0
DCST1	149095	symbol	H. sapiens	149095	H. sapiens	DCST1	DC-STAMP domain containing 1	GO:0060339 negative regulation of type I interferon-mediated signaling pathway;GO:0060338 regulation of type I interferon-mediated signaling pathway;GO:0060337 type I interferon signaling pathway							0	0	1	0	0	0	0	0	0	0	0	0	0	0	0	0	0	0	0	0
RCC2	55920	symbol	H. sapiens	55920	H. sapiens	RCC2	regulator of chromosome condensation 2	GO:0072356 chromosome passenger complex localization to kinetochore;GO:0051895 negative regulation of focal adhesion assembly;GO:0051987 positive regulation of attachment of spindle microtubules to kinetochore							0	0	0	0	0	0	0	1	0	0	1	0	0	0	0	0	0	0	1	0
IKZF2	22807	symbol	H. sapiens	22807	H. sapiens	IKZF2	IKAROS family zinc finger 2	GO:0045944 positive regulation of transcription by RNA polymerase II;GO:0045893 positive regulation of transcription, DNA-templated;GO:1903508 positive regulation of nucleic acid-templated transcription		Transcription factors/Zinc-coordinating DNA-binding domains	Cytosol;Nuclear bodies;Nucleoplasm(Approved)			(M5947)HALLMARK IL2 STAT5 SIGNALING	0	0	0	0	0	0	0	0	0	0	0	0	0	0	0	0	0	0	0	0
KIF26B	55083	symbol	H. sapiens	55083	H. sapiens	KIF26B	kinesin family member 26B	GO:0072092 ureteric bud invasion;GO:0072093 metanephric renal vesicle formation;GO:0060677 ureteric bud elongation			Microtubules;Plasma membrane(Approved)				0	0	0	0	1	0	0	1	0	0	1	0	0	0	0	0	0	0	0	0
AHR	196	symbol	H. sapiens	196	H. sapiens	AHR	aryl hydrocarbon receptor	GO:1904613 cellular response to 2,3,7,8-tetrachlorodibenzodioxine;GO:1904612 response to 2,3,7,8-tetrachlorodibenzodioxine;GO:0030888 regulation of B cell proliferation		Transcription factors/Basic domains	Cytosol;Nucleoplasm(Supported)	Mexiletine (Transcription regulatory region dna binding);Nimodipine (Transcription regulatory region dna binding);Flutamide (Transcription regulatory region dna binding);Atorvastatin (Transcription regulatory region dna binding);Leflunomide (Transcription regulatory region dna binding);Ginseng (Transcription regulatory region dna binding)		(M5947)HALLMARK IL2 STAT5 SIGNALING; (M5932)HALLMARK INFLAMMATORY RESPONSE	0	0	0	0	0	0	0	0	0	0	0	0	1	0	0	0	0	0	0	0
TRIM50	135892	symbol	H. sapiens	135892	H. sapiens	TRIM50	tripartite motif containing 50	GO:0070201 regulation of establishment of protein localization;GO:0032880 regulation of protein localization;GO:0045184 establishment of protein localization		Enzymes/ENZYME proteins/Transferases	Cytosol(Approved)				0	0	0	0	0	0	0	0	0	0	0	0	0	0	0	0	0	0	0	0
ETV1	2115	symbol	H. sapiens	2115	H. sapiens	ETV1	ETS variant transcription factor 1	GO:0048935 peripheral nervous system neuron development;GO:0048934 peripheral nervous system neuron differentiation;GO:0007638 mechanosensory behavior		Transcription factors/Helix-turn-helix domains	Nucleoplasm(Approved)		(M199)PID P38 MK2 PATHWAY	(M5953)HALLMARK KRAS SIGNALING UP	0	0	1	0	0	0	0	0	0	0	1	0	0	0	1	0	0	0	0	0
CLK2	1196	symbol	H. sapiens	1196	H. sapiens	CLK2	CDC like kinase 2	GO:0045721 negative regulation of gluconeogenesis;GO:0006111 regulation of gluconeogenesis;GO:0010677 negative regulation of cellular carbohydrate metabolic process	CMGC Ser/Thr protein kinase family	Enzymes/{ENZYME proteins/Transferases,Kinases/CMGC Ser/Thr protein kinases}	Nucleoplasm(Enhanced)Nuclear bodies(Supported)				0	0	0	0	0	0	0	0	0	0	0	0	0	0	0	0	0	0	0	0
MMP10	4319	symbol	H. sapiens	4319	H. sapiens	MMP10	matrix metallopeptidase 10	GO:0022617 extracellular matrix disassembly;GO:0030574 collagen catabolic process;GO:0032963 collagen metabolic process		Enzymes/{ENZYME proteins/Hydrolases,Peptidases/Metallopeptidases}	Cytosol;Plasma membrane(Approved)	Marimastat (Zinc ion binding);N-ISOBUTYL-N-[4-METHOXYPHENYLSULFONYL]GLYCYL HYDROXAMIC ACID (Zinc ion binding)	(M3468)NABA ECM REGULATORS; (M5885)NABA MATRISOME ASSOCIATED; (M5889)NABA MATRISOME	(M5946)HALLMARK COAGULATION; (M5953)HALLMARK KRAS SIGNALING UP	0	0	0	0	0	0	1	0	0	0	0	0	0	0	0	0	0	0	0	0
UMAD1	729852	symbol	H. sapiens	729852	H. sapiens	UMAD1	UBAP1-MVB12-associated (UMA) domain containing 1				Nucleoplasm(Approved)				0	0	0	0	0	0	0	0	0	0	0	0	0	0	0	0	0	0	0	0
C6	729	symbol	H. sapiens	729	H. sapiens	C6	complement C6	GO:0001970 positive regulation of activation of membrane attack complex;GO:0001969 regulation of activation of membrane attack complex;GO:0045917 positive regulation of complement activation		Transporters/Transporter channels and pores					1	0	1	0	0	0	0	0	0	0	0	0	0	0	0	0	0	0	0	0
KIF14	9928	symbol	H. sapiens	9928	H. sapiens	KIF14	kinesin family member 14	GO:0021685 cerebellar granular layer structural organization;GO:0021693 cerebellar Purkinje cell layer structural organization;GO:0021698 cerebellar cortex structural organization			Cytosol;Midbody ring(Supported)				1	0	0	0	0	0	1	1	0	0	1	0	0	0	0	0	1	0	0	0
TLE3	7090	symbol	H. sapiens	7090	H. sapiens	TLE3	TLE family member 3, transcriptional corepressor	GO:0120163 negative regulation of cold-induced thermogenesis;GO:1904837 beta-catenin-TCF complex assembly;GO:0090090 negative regulation of canonical Wnt signaling pathway			Nucleoplasm(Supported)			(M5919)HALLMARK HEDGEHOG SIGNALING; (M5901)HALLMARK G2M CHECKPOINT	0	0	0	0	0	0	0	0	0	0	0	0	0	0	0	0	0	0	0	0
PRAC2	360205	symbol	H. sapiens	360205	H. sapiens	PRAC2	PRAC2 small nuclear protein								0	0	0	0	0	0	0	0	0	0	0	0	0	0	0	0	0	0	0	0
EFCAB5	374786	symbol	H. sapiens	374786	H. sapiens	EFCAB5	EF-hand calcium binding domain 5								0	0	0	0	0	0	0	0	0	0	0	0	0	0	0	0	0	0	0	0
ARHGEF10L	55160	symbol	H. sapiens	55160	H. sapiens	ARHGEF10L	Rho guanine nucleotide exchange factor 10 like	GO:0051496 positive regulation of stress fiber assembly;GO:0051492 regulation of stress fiber assembly;GO:0032933 SREBP signaling pathway			Cytosol;Golgi apparatus;Vesicles(Approved)		(M68)PID RHOA REG PATHWAY		0	0	0	0	0	0	0	0	0	0	0	0	0	0	0	0	0	0	0	0
SLCO4C1	353189	symbol	H. sapiens	353189	H. sapiens	SLCO4C1	solute carrier organic anion transporter family member 4C1	GO:0043252 sodium-independent organic anion transport;GO:0043312 neutrophil degranulation;GO:0002283 neutrophil activation involved in immune response		Transporters/Electrochemical Potential-driven transporters					0	1	0	0	0	0	0	0	0	0	0	0	0	0	0	0	0	0	0	0
FAM83A	84985	symbol	H. sapiens	84985	H. sapiens	FAM83A	family with sequence similarity 83 member A	GO:0007173 epidermal growth factor receptor signaling pathway;GO:0038127 ERBB signaling pathway;GO:0007169 transmembrane receptor protein tyrosine kinase signaling pathway			Nucleoplasm(Approved)				0	0	0	0	0	0	0	0	0	0	0	0	0	0	0	0	0	0	0	0
SIM1	6492	symbol	H. sapiens	6492	H. sapiens	SIM1	SIM bHLH transcription factor 1	GO:0001657 ureteric bud development;GO:0072164 mesonephric tubule development;GO:0072163 mesonephric epithelium development		Transcription factors/Basic domains	Nuclear speckles(Approved)				0	0	0	0	1	0	0	0	0	0	0	0	0	0	0	0	0	0	0	0
HECW2	57520	symbol	H. sapiens	57520	H. sapiens	HECW2	HECT, C2 and WW domain containing E3 ubiquitin protein ligase 2	GO:2000650 negative regulation of sodium ion transmembrane transporter activity;GO:1902306 negative regulation of sodium ion transmembrane transport;GO:0030071 regulation of mitotic metaphase/anaphase transition		Enzymes/ENZYME proteins/Transferases	Endoplasmic reticulum;Nucleoli fibrillar center(Approved)				0	0	0	0	0	0	0	0	0	0	1	0	0	0	0	0	0	0	0	0
HOXB7	3217	symbol	H. sapiens	3217	H. sapiens	HOXB7	homeobox B7	GO:0090190 positive regulation of branching involved in ureteric bud morphogenesis;GO:0090189 regulation of branching involved in ureteric bud morphogenesis;GO:0001658 branching involved in ureteric bud morphogenesis		Transcription factors/Helix-turn-helix domains	Nuclear bodies;Nucleoplasm(Supported)Cytosol(Uncertain)				1	0	0	0	1	0	0	0	0	0	0	0	0	0	0	0	0	0	0	0
PPM1A	5494	symbol	H. sapiens	5494	H. sapiens	PPM1A	protein phosphatase, Mg2+/Mn2+ dependent 1A	GO:0010991 negative regulation of SMAD protein complex assembly;GO:0006499 N-terminal protein myristoylation;GO:0046827 positive regulation of protein export from nucleus		Enzymes/ENZYME proteins/Hydrolases	Cytosol(Supported)Plasma membrane(Approved)		(M228)PID SMAD2 3PATHWAY; (M181)PID BMP PATHWAY	(M5896)HALLMARK TGF BETA SIGNALING	0	0	0	0	0	0	0	0	0	0	0	0	0	0	0	0	0	0	0	0
EFNA3	1944	symbol	H. sapiens	1944	H. sapiens	EFNA3	ephrin A3	GO:1902961 positive regulation of aspartic-type endopeptidase activity involved in amyloid precursor protein catabolic process;GO:1902959 regulation of aspartic-type endopeptidase activity involved in amyloid precursor protein catabolic process;GO:1905247 positive regulation of aspartic-type peptidase activity		RAS pathway related proteins			(M177)PID EPHA FWDPATHWAY	(M5937)HALLMARK GLYCOLYSIS; (M5891)HALLMARK HYPOXIA	0	0	1	0	0	0	0	0	0	0	1	0	0	0	0	0	0	0	0	0
MNX1	3110	symbol	H. sapiens	3110	H. sapiens	MNX1	motor neuron and pancreas homeobox 1	GO:0021520 spinal cord motor neuron cell fate specification;GO:0021522 spinal cord motor neuron differentiation;GO:0048665 neuron fate specification		Transcription factors/Helix-turn-helix domains	Cytosol;Nucleoli;Nucleus(Approved)				0	0	1	0	0	0	0	0	0	0	1	0	0	0	0	1	0	0	0	0
RGS16	6004	symbol	H. sapiens	6004	H. sapiens	RGS16	regulator of G protein signaling 16	GO:0007601 visual perception;GO:0008277 regulation of G protein-coupled receptor signaling pathway;GO:0050953 sensory perception of light stimulus			Cytosol(Approved)			(M5947)HALLMARK IL2 STAT5 SIGNALING; (M5953)HALLMARK KRAS SIGNALING UP; (M5932)HALLMARK INFLAMMATORY RESPONSE	0	0	0	0	0	0	0	0	0	0	0	0	0	0	0	0	0	0	0	0
BPIFA2	140683	symbol	H. sapiens	140683	H. sapiens	BPIFA2	BPI fold containing family A member 2	GO:0019730 antimicrobial humoral response;GO:0042742 defense response to bacterium;GO:0006959 humoral immune response							0	0	1	0	0	0	0	0	0	0	0	0	0	0	0	0	0	0	0	0
MARF1	9665	symbol	H. sapiens	9665	H. sapiens	MARF1	meiosis regulator and mRNA stability factor 1	GO:0007143 female meiotic nuclear division;GO:0010923 negative regulation of phosphatase activity;GO:0035305 negative regulation of dephosphorylation			Golgi apparatus;Vesicles(Supported)				0	0	0	0	0	0	0	0	0	0	0	0	0	0	0	0	0	0	0	0
VPS13C	54832	symbol	H. sapiens	54832	H. sapiens	VPS13C	vacuolar protein sorting 13 homolog C	GO:1905090 negative regulation of parkin-mediated stimulation of mitophagy in response to mitochondrial depolarization;GO:1905089 regulation of parkin-mediated stimulation of mitophagy in response to mitochondrial depolarization;GO:0061734 parkin-mediated stimulation of mitophagy in response to mitochondrial depolarization			Microtubules(Approved)				0	0	0	0	0	0	1	0	0	0	0	0	0	0	0	0	0	0	0	0
COX20	116228	symbol	H. sapiens	116228	H. sapiens	COX20	cytochrome c oxidase assembly factor COX20	GO:0033617 mitochondrial respiratory chain complex IV assembly;GO:0008535 respiratory chain complex IV assembly;GO:0017004 cytochrome complex assembly			Mitochondria(Enhanced)				0	0	0	0	0	0	0	0	0	0	0	0	0	0	0	0	0	0	0	0
ZBTB7B	51043	symbol	H. sapiens	51043	H. sapiens	ZBTB7B	zinc finger and BTB domain containing 7B	GO:2000320 negative regulation of T-helper 17 cell differentiation;GO:0051141 negative regulation of NK T cell proliferation;GO:0043377 negative regulation of CD8-positive, alpha-beta T cell differentiation		Transcription factors/Zinc-coordinating DNA-binding domains	Nucleoplasm(Enhanced)				0	0	0	0	0	1	0	1	0	0	0	0	0	0	0	1	0	0	0	0
IKBKE	9641	symbol	H. sapiens	9641	H. sapiens	IKBKE	inhibitor of nuclear factor kappa B kinase subunit epsilon	GO:0035666 TRIF-dependent toll-like receptor signaling pathway;GO:0002756 MyD88-independent toll-like receptor signaling pathway;GO:0060340 positive regulation of type I interferon-mediated signaling pathway	Other	Enzymes/{ENZYME proteins/Transferases,Kinases}	Cytosol(Supported)				0	0	1	0	0	0	0	0	0	0	0	1	0	0	0	0	0	0	0	0
HOXB2	3212	symbol	H. sapiens	3212	H. sapiens	HOXB2	homeobox B2	GO:0021612 facial nerve structural organization;GO:0021569 rhombomere 3 development;GO:0021610 facial nerve morphogenesis		Transcription factors/Helix-turn-helix domains	Nucleus(Supported)				1	0	0	0	1	0	0	0	0	0	0	0	0	0	0	0	0	0	0	0
INPP4B	8821	symbol	H. sapiens	8821	H. sapiens	INPP4B	inositol polyphosphate-4-phosphatase type II B	GO:0036092 phosphatidylinositol-3-phosphate biosynthetic process;GO:0006661 phosphatidylinositol biosynthetic process;GO:0043647 inositol phosphate metabolic process		Enzymes/ENZYME proteins/Hydrolases	Centrosome(Approved)			(M5908)HALLMARK ANDROGEN RESPONSE; (M5942)HALLMARK UV RESPONSE DN	0	0	0	0	0	0	0	0	0	0	0	0	0	0	0	0	0	0	0	0
HOXB8	3218	symbol	H. sapiens	3218	H. sapiens	HOXB8	homeobox B8	GO:0021516 dorsal spinal cord development;GO:0045638 negative regulation of myeloid cell differentiation;GO:0007625 grooming behavior		Transcription factors/Helix-turn-helix domains	Nucleoplasm(Supported)				1	0	0	0	0	0	0	0	0	0	0	0	0	0	0	0	0	0	0	0
NCK2	8440	symbol	H. sapiens	8440	H. sapiens	NCK2	NCK adaptor protein 2	GO:1903912 negative regulation of endoplasmic reticulum stress-induced eIF2 alpha phosphorylation;GO:1903898 negative regulation of PERK-mediated unfolded protein response;GO:0036492 eiF2alpha phosphorylation in response to endoplasmic reticulum stress					(M69)PID REELIN PATHWAY; (M125)PID IGF1 PATHWAY; (M257)PID EPHRINB REV PATHWAY	(M5893)HALLMARK MITOTIC SPINDLE	0	0	0	0	0	0	0	1	0	0	0	1	0	0	0	0	1	0	0	0
LCA5	167691	symbol	H. sapiens	167691	H. sapiens	LCA5	lebercilin LCA5	GO:0045494 photoreceptor cell maintenance;GO:0042073 intraciliary transport;GO:0001895 retina homeostasis							0	0	0	0	0	0	0	0	0	0	0	0	0	0	0	0	0	0	0	0
NDE1	54820	symbol	H. sapiens	54820	H. sapiens	NDE1	nudE neurodevelopment protein 1	GO:0007100 mitotic centrosome separation;GO:0051299 centrosome separation;GO:0047496 vesicle transport along microtubule							0	0	0	0	0	0	0	0	0	0	0	0	0	0	0	0	0	0	0	0
C1orf61	10485	symbol	H. sapiens	10485	H. sapiens	C1orf61	chromosome 1 open reading frame 61	GO:0045944 positive regulation of transcription by RNA polymerase II;GO:0045893 positive regulation of transcription, DNA-templated;GO:1903508 positive regulation of nucleic acid-templated transcription							0	0	0	0	0	0	0	0	0	0	0	0	0	0	0	0	0	0	0	0
CCNO	10309	symbol	H. sapiens	10309	H. sapiens	CCNO	cyclin O	GO:1903251 multi-ciliated epithelial cell differentiation;GO:0000079 regulation of cyclin-dependent protein serine/threonine kinase activity;GO:1904029 regulation of cyclin-dependent protein kinase activity						(M5898)HALLMARK DNA REPAIR	0	0	0	0	0	0	0	0	0	0	0	0	0	1	0	0	1	0	0	0
KRTAP2-3	730755	symbol	H. sapiens	730755	H. sapiens	KRTAP2-3	keratin associated protein 2-3	GO:0031424 keratinization;GO:0030216 keratinocyte differentiation;GO:0009913 epidermal cell differentiation							0	0	0	0	0	0	0	0	0	0	0	0	0	1	0	0	0	0	0	0
FCAMR	83953	symbol	H. sapiens	83953	H. sapiens	FCAMR	Fc fragment of IgA and IgM receptor	GO:0050900 leukocyte migration;GO:0002250 adaptive immune response;GO:0016477 cell migration		CD markers			(M45)PID CD40 PATHWAY		0	0	1	0	0	0	0	0	0	0	0	0	0	0	0	0	0	0	0	0
RASSF5	83593	symbol	H. sapiens	83593	H. sapiens	RASSF5	Ras association domain family member 5	GO:0031398 positive regulation of protein ubiquitination;GO:1900180 regulation of protein localization to nucleus;GO:1903322 positive regulation of protein modification by small protein conjugation or removal		RAS pathway related proteins			(M88)PID CD8 TCR PATHWAY; (M34)PID TCR PATHWAY		0	0	0	0	0	0	0	0	0	0	0	0	0	0	0	0	0	0	0	0
PTP4A1	7803	symbol	H. sapiens	7803	H. sapiens	PTP4A1	protein tyrosine phosphatase 4A1	GO:0035335 peptidyl-tyrosine dephosphorylation;GO:0030335 positive regulation of cell migration;GO:2000147 positive regulation of cell motility		Enzymes/ENZYME proteins/Hydrolases			(M11)PID PRL SIGNALING EVENTS PATHWAY		0	0	0	0	0	0	0	0	0	0	0	0	0	0	0	0	0	0	0	0
GCNT3	9245	symbol	H. sapiens	9245	H. sapiens	GCNT3	glucosaminyl (N-acetyl) transferase 3, mucin type	GO:0002426 immunoglobulin production in mucosal tissue;GO:0016266 O-glycan processing;GO:0002381 immunoglobulin production involved in immunoglobulin mediated immune response		Enzymes/ENZYME proteins/Transferases	Golgi apparatus;Vesicles(Approved)				0	0	0	1	1	0	0	0	0	0	0	0	0	0	0	0	0	0	0	0
LRIG3	121227	symbol	H. sapiens	121227	H. sapiens	LRIG3	leucine rich repeats and immunoglobulin like domains 3	GO:0032474 otolith morphogenesis;GO:0048840 otolith development;GO:0042472 inner ear morphogenesis			Cytosol(Approved)				1	0	0	0	0	0	0	0	0	0	0	0	0	0	0	0	0	0	0	0
CCNG2	901	symbol	H. sapiens	901	H. sapiens	CCNG2	cyclin G2	GO:0000079 regulation of cyclin-dependent protein serine/threonine kinase activity;GO:1904029 regulation of cyclin-dependent protein kinase activity;GO:0071900 regulation of protein serine/threonine kinase activity			Cytosol;Nucleoplasm(Approved)			(M5905)HALLMARK ADIPOGENESIS; (M5891)HALLMARK HYPOXIA	0	0	0	0	0	0	0	0	0	0	0	0	0	0	0	0	1	0	0	0
SORL1	6653	symbol	H. sapiens	6653	H. sapiens	SORL1	sortilin related receptor 1	GO:0038020 insulin receptor recycling;GO:1902963 negative regulation of metalloendopeptidase activity involved in amyloid precursor protein catabolic process;GO:1902955 positive regulation of early endosome to recycling endosome transport			Cell Junctions;Nucleoplasm(Approved)				0	0	0	0	0	0	0	0	0	0	0	0	0	0	0	0	1	0	0	0
THYN1	29087	symbol	H. sapiens	29087	H. sapiens	THYN1	thymocyte nuclear protein 1				Nucleoli fibrillar center;Nucleus(Supported)Cytosol(Approved)				0	0	0	0	0	0	0	0	0	0	0	0	0	0	0	0	0	0	0	0
MAPK8IP3	23162	symbol	H. sapiens	23162	H. sapiens	MAPK8IP3	mitogen-activated protein kinase 8 interacting protein 3	GO:0099641 anterograde axonal protein transport;GO:0007257 activation of JUN kinase activity;GO:0099640 axo-dendritic protein transport			Vesicles(Approved)		(M17200)SA B CELL RECEPTOR COMPLEXES; (M7871)ST GRANULE CELL SURVIVAL PATHWAY; (M12705)SIG CD40PATHWAYMAP		0	0	0	0	0	0	0	0	0	0	1	0	0	0	0	0	1	0	0	0
TUBA4A	7277	symbol	H. sapiens	7277	H. sapiens	TUBA4A	tubulin alpha 4a	GO:0097711 ciliary basal body-plasma membrane docking;GO:0002576 platelet degranulation;GO:0010389 regulation of G2/M transition of mitotic cell cycle			Microtubules(Enhanced)	Vincristine (Structural constituent of cytoskeleton);Podofilox (Structural constituent of cytoskeleton);Epothilone D (Structural constituent of cytoskeleton);Epothilone B (Structural constituent of cytoskeleton);CYT997 (Structural constituent of cytoskeleton);S-8184 (Structural constituent of cytoskeleton);Cabazitaxel (Structural constituent of cytoskeleton)		(M5941)HALLMARK UV RESPONSE UP; (M5893)HALLMARK MITOTIC SPINDLE; (M5924)HALLMARK MTORC1 SIGNALING	0	0	0	0	0	0	0	0	0	0	0	0	0	0	0	0	0	0	0	0
DNAJC5G	285126	symbol	H. sapiens	285126	H. sapiens	DNAJC5G	DnaJ heat shock protein family (Hsp40) member C5 gamma								0	0	0	0	0	0	0	0	0	0	0	0	0	0	0	0	0	0	0	0
NFKBIE	4794	symbol	H. sapiens	4794	H. sapiens	NFKBIE	NFKB inhibitor epsilon	GO:0042942 D-serine transport;GO:0032329 serine transport;GO:0042940 D-amino acid transport		Transcription factors/Immunoglobulin fold	Cytosol;Nucleoli fibrillar center;Nucleus(Supported)		(M7416)ST GAQ PATHWAY; (M18030)ST TUMOR NECROSIS FACTOR PATHWAY; (M12705)SIG CD40PATHWAYMAP	(M5890)HALLMARK TNFA SIGNALING VIA NFKB	0	0	0	0	0	0	0	0	0	0	0	0	0	0	0	0	0	0	0	0
GON4L	54856	symbol	H. sapiens	54856	H. sapiens	GON4L	gon-4 like	GO:0030183 B cell differentiation;GO:0030098 lymphocyte differentiation;GO:0042113 B cell activation			Nuclear bodies;Nucleoplasm(Enhanced)				0	0	0	0	0	0	0	0	0	0	0	0	0	0	0	0	0	0	0	0
RAD1	5810	symbol	H. sapiens	5810	H. sapiens	RAD1	RAD1 checkpoint DNA exonuclease	GO:0051598 meiotic recombination checkpoint;GO:0021762 substantia nigra development;GO:0045835 negative regulation of meiotic nuclear division		Enzymes/ENZYME proteins/Hydrolases	Nucleoplasm(Supported)Vesicles(Approved)		(M46)PID ATR PATHWAY; (M1)PID FANCONI PATHWAY; (M105)PID TELOMERASE PATHWAY	(M5925)HALLMARK E2F TARGETS	1	0	0	0	0	0	0	0	0	0	0	0	0	0	0	0	0	0	0	0
MMP1	4312	symbol	H. sapiens	4312	H. sapiens	MMP1	matrix metallopeptidase 1	GO:0032461 positive regulation of protein oligomerization;GO:0032459 regulation of protein oligomerization;GO:0022617 extracellular matrix disassembly		Enzymes/{ENZYME proteins/Hydrolases,Peptidases/Metallopeptidases}	Vesicles(Approved)	Marimastat (Zinc ion binding);N-HYDROXY-2(R)-[[(4-METHOXYPHENYL)SULFONYL](3-PICOLYL)AMINO]-3-METHYLBUTANAMIDE HYDROCHLORIDE (Zinc ion binding);N-[3-(N'-HYDROXYCARBOXAMIDO)-2-(2-METHYLPROPYL)-PROPANOYL]-O-TYROSINE-N-METHYLAMIDE (Zinc ion binding);METHYLAMINO-PHENYLALANYL-LEUCYL-HYDROXAMIC ACID (Zinc ion binding);[[1-[N-HYDROXY-ACETAMIDYL]-3-METHYL-BUTYL]-CARBONYL-LEUCINYL]-ALANINE ETHYL ESTER (Zin…	(M65)PID FRA PATHWAY; (M198)PID SYNDECAN 1 PATHWAY; (M8)PID ENDOTHELIN PATHWAY	(M5946)HALLMARK COAGULATION; (M5930)HALLMARK EPITHELIAL MESENCHYMAL TRANSITION	0	0	1	0	0	0	1	0	0	0	0	0	0	0	0	0	0	0	1	0
CAPN11	11131	symbol	H. sapiens	11131	H. sapiens	CAPN11	calpain 11	GO:0006508 proteolysis;GO:0019538 protein metabolic process;GO:1901564 organonitrogen compound metabolic process		Enzymes/Peptidases/Cysteine-type peptidases					0	0	0	0	0	0	1	0	0	0	0	0	0	0	0	0	0	0	0	0
FBXO32	114907	symbol	H. sapiens	114907	H. sapiens	FBXO32	F-box protein 32	GO:0014894 response to denervation involved in regulation of muscle adaptation;GO:0014877 response to muscle inactivity involved in regulation of muscle adaptation;GO:0071549 cellular response to dexamethasone stimulus			Cytosol;Nucleoplasm(Supported)		(M136)PID FOXO PATHWAY		0	0	0	0	0	0	0	0	0	0	0	0	1	0	0	0	0	0	0	0
TMEM267	64417	symbol	H. sapiens	64417	H. sapiens	TMEM267	transmembrane protein 267				Nucleoplasm(Approved)				0	0	0	0	0	0	0	0	0	0	0	0	0	0	0	0	0	0	0	0
SIX4	51804	symbol	H. sapiens	51804	H. sapiens	SIX4	SIX homeobox 4	GO:0072107 positive regulation of ureteric bud formation;GO:0072095 regulation of branch elongation involved in ureteric bud branching;GO:0072106 regulation of ureteric bud formation		Transcription factors/Helix-turn-helix domains	Nucleoplasm(Approved)				1	0	0	0	1	1	0	0	0	0	1	0	0	0	1	1	0	0	0	0
GSTA1	2938	symbol	H. sapiens	2938	H. sapiens	GSTA1	glutathione S-transferase alpha 1	GO:0043651 linoleic acid metabolic process;GO:0006693 prostaglandin metabolic process;GO:1901687 glutathione derivative biosynthetic process		Enzymes/ENZYME proteins/Transferases	Cytosol(Supported)	Glutathione (Glutathione transferase activity);S-Hydroxycysteine (Glutathione transferase activity);2-Hydroxyethyl Disulfide (Glutathione transferase activity);N-(4-Aminobutanoyl)-S-(4-Methoxybenzyl)-L-Cysteinylglycine (Glutathione transferase activity);Glutathione Sulfonic Acid (Glutathione transferase activity);S-Benzyl-Glutathione (Glutathione transferase activity);S-Hexylglutathione (Glutathi…			0	0	0	0	0	0	0	0	0	0	0	0	0	1	0	0	0	0	0	0
MSI2	124540	symbol	H. sapiens	124540	H. sapiens	MSI2	musashi RNA binding protein 2	GO:0048864 stem cell development;GO:0048863 stem cell differentiation;GO:0048468 cell development			Cytosol(Supported)				0	0	0	0	0	0	0	0	0	0	0	0	0	0	0	1	0	0	0	0
SLC4A8	9498	symbol	H. sapiens	9498	H. sapiens	SLC4A8	solute carrier family 4 member 8	GO:0051453 regulation of intracellular pH;GO:0015701 bicarbonate transport;GO:0030641 regulation of cellular pH			Actin filaments(Uncertain)				0	1	0	0	0	0	0	0	0	0	0	0	0	0	0	0	0	0	0	0
ACBD6	84320	symbol	H. sapiens	84320	H. sapiens	ACBD6	acyl-CoA binding domain containing 6	GO:0006637 acyl-CoA metabolic process;GO:0033875 ribonucleoside bisphosphate metabolic process;GO:0034032 purine nucleoside bisphosphate metabolic process			Cytosol(Supported)Nucleoplasm(Approved)				0	0	0	0	0	0	0	0	0	0	0	0	0	0	0	0	0	0	0	0
TENM4	26011	symbol	H. sapiens	26011	H. sapiens	TENM4	teneurin transmembrane protein 4	GO:0032289 central nervous system myelin formation;GO:0060912 cardiac cell fate specification;GO:0048714 positive regulation of oligodendrocyte differentiation							1	0	0	0	1	0	0	0	0	0	1	0	0	0	0	1	0	1	0	0
SPTB	6710	symbol	H. sapiens	6710	H. sapiens	SPTB	spectrin beta, erythrocytic	GO:0051693 actin filament capping;GO:0030835 negative regulation of actin filament depolymerization;GO:0030837 negative regulation of actin filament polymerization			Cytosol;Golgi apparatus(Uncertain)			(M5945)HALLMARK HEME METABOLISM	0	0	1	0	0	0	1	0	0	0	1	0	0	0	0	0	0	0	0	0
CXCL1	2919	symbol	H. sapiens	2919	H. sapiens	CXCL1	C-X-C motif chemokine ligand 1	GO:0030593 neutrophil chemotaxis;GO:0043312 neutrophil degranulation;GO:1990266 neutrophil migration					(M196)PID IL23 PATHWAY; (M5883)NABA SECRETED FACTORS; (M5885)NABA MATRISOME ASSOCIATED	(M5897)HALLMARK IL6 JAK STAT3 SIGNALING; (M5890)HALLMARK TNFA SIGNALING VIA NFKB; (M5921)HALLMARK COMPLEMENT	0	0	1	0	0	0	0	0	0	0	0	0	1	0	0	0	0	0	0	0
HKDC1	80201	symbol	H. sapiens	80201	H. sapiens	HKDC1	hexokinase domain containing 1	GO:0006096 glycolytic process;GO:0006757 ATP generation from ADP;GO:0006754 ATP biosynthetic process		Enzymes/ENZYME proteins/Transferases	Mitochondria(Enhanced)			(M5953)HALLMARK KRAS SIGNALING UP	0	0	0	0	0	0	0	0	0	0	0	0	0	0	0	0	0	0	0	0
GLB1L3	112937	symbol	H. sapiens	112937	H. sapiens	GLB1L3	galactosidase beta 1 like 3	GO:0005975 carbohydrate metabolic process;GO:0044238 primary metabolic process;GO:0071704 organic substance metabolic process							0	0	0	0	0	0	0	0	0	0	0	0	0	0	0	0	0	0	0	0
SPOCD1	90853	symbol	H. sapiens	90853	H. sapiens	SPOCD1	SPOC domain containing 1	GO:0010923 negative regulation of phosphatase activity;GO:0035305 negative regulation of dephosphorylation;GO:0010921 regulation of phosphatase activity			Cytosol;Nucleoli;Nucleus(Approved)				0	0	0	0	0	0	0	0	0	0	0	0	0	0	0	0	0	0	0	0
CEACAM5	1048	symbol	H. sapiens	1048	H. sapiens	CEACAM5	carcinoembryonic antigen related cell adhesion molecule 5	GO:0010832 negative regulation of myotube differentiation;GO:2000811 negative regulation of anoikis;GO:0051154 negative regulation of striated muscle cell differentiation		CD markers	Plasma membrane(Supported)	2,2,5,5-TETRAMETHYL-3-(SULFANYLMETHYL)-2,5-DIHYDRO-1H-PYRROL-1-OL (Protein homodimerization activity)			0	0	1	0	0	0	0	0	0	0	0	0	0	0	0	0	0	0	0	0
UBE2T	29089	symbol	H. sapiens	29089	H. sapiens	UBE2T	ubiquitin conjugating enzyme E2 T	GO:0044314 protein K27-linked ubiquitination;GO:0035519 protein K29-linked ubiquitination;GO:0085020 protein K6-linked ubiquitination		Enzymes/ENZYME proteins/Transferases	Nucleoli;Nucleus(Approved)		(M1)PID FANCONI PATHWAY	(M5925)HALLMARK E2F TARGETS	0	0	0	0	0	0	0	0	0	0	0	0	0	0	0	0	0	0	0	0
DPP4	1803	symbol	H. sapiens	1803	H. sapiens	DPP4	dipeptidyl peptidase 4	GO:0010716 negative regulation of extracellular matrix disassembly;GO:0036343 psychomotor behavior;GO:0031295 T cell costimulation		CD markers;Enzymes/{ENZYME proteins/Hydrolases,Peptidases/Serine-type peptidases}		Atorvastatin (Virus receptor activity);Sitagliptin (Virus receptor activity);2-Amino-3-Methyl-1-Pyrrolidin-1-Yl-Butan-1-One (Virus receptor activity);5-(Aminomethyl)-6-(2,4-Dichlorophenyl)-2-(3,5-Dimethoxyphenyl)Pyrimidin-4-Amine (Virus receptor activity);(2s)-Pyrrolidin-2-Ylmethylamine (Virus receptor activity);4-Iodo-L-phenylalanine (Virus receptor activity);Diisopropylphosphono Group (Virus re…		(M5957)HALLMARK PANCREAS BETA CELLS; (M5946)HALLMARK COAGULATION; (M5921)HALLMARK COMPLEMENT	0	0	0	0	0	0	1	1	0	0	0	0	0	0	0	0	0	0	0	0
SLC2A1	6513	symbol	H. sapiens	6513	H. sapiens	SLC2A1	solute carrier family 2 member 1	GO:0005989 lactose biosynthetic process;GO:0005988 lactose metabolic process;GO:0070837 dehydroascorbic acid transport		Transporters/Electrochemical Potential-driven transporters	Plasma membrane(Enhanced)		(M44)PID HIF2PATHWAY; (M255)PID HIF1 TFPATHWAY; (M66)PID MYC ACTIV PATHWAY	(M5923)HALLMARK PI3K AKT MTOR SIGNALING; (M5891)HALLMARK HYPOXIA; (M5945)HALLMARK HEME METABOLISM	0	1	0	0	0	0	0	0	0	0	0	0	0	0	0	0	0	0	0	0
DEDD2	162989	symbol	H. sapiens	162989	H. sapiens	DEDD2	death effector domain containing 2	GO:0030262 apoptotic nuclear changes;GO:2001238 positive regulation of extrinsic apoptotic signaling pathway;GO:0016075 rRNA catabolic process			Nucleoplasm(Approved)		(M8873)ST FAS SIGNALING PATHWAY		0	0	0	0	0	0	1	0	0	0	0	0	0	0	0	0	0	0	0	0
LIMK1	3984	symbol	H. sapiens	3984	H. sapiens	LIMK1	LIM domain kinase 1	GO:0051496 positive regulation of stress fiber assembly;GO:0045773 positive regulation of axon extension;GO:0051444 negative regulation of ubiquitin-protein transferase activity	TKL Ser/Thr protein kinase family	Enzymes/{ENZYME proteins/Transferases,Kinases/TKL Ser/Thr protein kinases}	Cytosol;Nuclear speckles(Supported)	Dabrafenib (Zinc ion binding)	(M16801)SIG REGULATION OF THE ACTIN CYTOSKELETON BY RHO GTPASES; (M5193)SIG CHEMOTAXIS; (M12)PID RHOA PATHWAY		0	0	0	0	0	0	0	0	0	0	1	0	0	0	0	0	0	0	0	0
RNASE4	6038	symbol	H. sapiens	6038	H. sapiens	RNASE4	ribonuclease A family member 4	GO:0006379 mRNA cleavage;GO:0090502 RNA phosphodiester bond hydrolysis, endonucleolytic;GO:0090501 RNA phosphodiester bond hydrolysis				2'-Deoxyuridine 3'-Monophosphate (Ribonuclease activity)			0	0	0	0	0	0	0	0	0	0	0	0	0	0	0	0	0	0	0	0
ADGRF2	222611	symbol	H. sapiens	222611	H. sapiens	ADGRF2	adhesion G protein-coupled receptor F2	GO:0007186 G protein-coupled receptor signaling pathway;GO:0007166 cell surface receptor signaling pathway;GO:0007165 signal transduction		G-protein coupled receptors/{Family 2 (B) receptors,GPCRs excl olfactory receptors}					0	0	0	0	0	0	0	0	0	0	0	0	0	0	0	0	0	0	0	0
HIST1H2BK	85236	gene_synonym	H. sapiens	85236	H. sapiens	H2BC12	H2B clustered histone 12	GO:0002227 innate immune response in mucosa;GO:0019731 antibacterial humoral response;GO:0002385 mucosal immune response			Cytosol;Nucleoplasm(Approved)			(M5901)HALLMARK G2M CHECKPOINT	0	0	1	0	0	0	0	0	0	0	0	0	0	0	0	0	0	0	0	0
IQGAP3	128239	symbol	H. sapiens	128239	H. sapiens	IQGAP3	IQ motif containing GTPase activating protein 3	GO:0033601 positive regulation of mammary gland epithelial cell proliferation;GO:0033599 regulation of mammary gland epithelial cell proliferation;GO:0033598 mammary gland epithelial cell proliferation			Nucleoli;Nucleus(Approved)		(M278)PID RAC1 PATHWAY; (M81)PID CDC42 PATHWAY		0	0	0	0	0	1	0	0	0	0	1	0	0	0	0	0	1	0	0	0
PADI1	29943	symbol	H. sapiens	29943	H. sapiens	PADI1	peptidyl arginine deiminase 1	GO:0036414 histone citrullination;GO:0018101 protein citrullination;GO:0018195 peptidyl-arginine modification		Enzymes/ENZYME proteins/Hydrolases	Cytosol(Supported)Nucleoplasm(Approved)	L-Citrulline (Protein-arginine deiminase activity)			0	0	0	0	0	0	0	0	1	0	0	0	0	0	0	0	0	0	0	0
DYRK3	8444	symbol	H. sapiens	8444	H. sapiens	DYRK3	dual specificity tyrosine phosphorylation regulated kinase 3	GO:0035063 nuclear speck organization;GO:0035617 stress granule disassembly;GO:0043518 negative regulation of DNA damage response, signal transduction by p53 class mediator	CMGC Ser/Thr protein kinase family	Enzymes/{ENZYME proteins/Transferases,Kinases/CMGC Ser/Thr protein kinases}	Nucleoplasm(Supported)Cytosol(Uncertain)			(M5950)HALLMARK ALLOGRAFT REJECTION	0	0	0	0	0	0	1	0	0	0	0	0	0	0	0	0	0	0	0	0
ASZ1	136991	symbol	H. sapiens	136991	H. sapiens	ASZ1	ankyrin repeat, SAM and basic leucine zipper domain containing 1	GO:0043046 DNA methylation involved in gamete generation;GO:0034587 piRNA metabolic process;GO:0007140 male meiotic nuclear division			Cytosol;Nucleoplasm(Approved)				0	0	0	0	0	0	0	0	0	0	0	0	0	0	0	0	0	0	0	0
FAHD1	81889	symbol	H. sapiens	81889	H. sapiens	FAHD1	fumarylacetoacetate hydrolase domain containing 1	GO:0006099 tricarboxylic acid cycle;GO:0006101 citrate metabolic process;GO:0072350 tricarboxylic acid metabolic process		Enzymes/ENZYME proteins/{Hydrolases,Lyases}	Mitochondria;Nucleus(Enhanced)				0	0	0	0	0	0	0	0	0	0	0	0	0	0	0	0	0	0	0	0
SUCO	51430	symbol	H. sapiens	51430	H. sapiens	SUCO	SUN domain containing ossification factor	GO:0032967 positive regulation of collagen biosynthetic process;GO:0010714 positive regulation of collagen metabolic process;GO:0032965 regulation of collagen biosynthetic process			Cytosol;Nucleoli fibrillar center(Approved)				0	0	0	0	0	0	1	0	0	0	0	0	0	0	0	0	0	0	0	0
TMEM63A	9725	symbol	H. sapiens	9725	H. sapiens	TMEM63A	transmembrane protein 63A	GO:0043312 neutrophil degranulation;GO:0002283 neutrophil activation involved in immune response;GO:0042119 neutrophil activation			Microtubule organizing center;Vesicles(Enhanced)				0	0	0	0	0	0	0	0	0	0	0	0	0	0	0	0	0	0	0	0
TOP2A	7153	symbol	H. sapiens	7153	H. sapiens	TOP2A	DNA topoisomerase II alpha	GO:0045870 positive regulation of single stranded viral RNA replication via double stranded DNA intermediate;GO:0045091 regulation of single stranded viral RNA replication via double stranded DNA intermediate;GO:1905463 negative regulation of DNA duplex unwinding		Enzymes/ENZYME proteins/Isomerase	Nucleus(Supported)Nucleoli(Approved)	Moxifloxacin (Ubiquitin binding);Amsacrine (Ubiquitin binding);Dexrazoxane (Ubiquitin binding);Valrubicin (Ubiquitin binding);Teniposide (Ubiquitin binding);Epirubicin (Ubiquitin binding);Enoxacin (Ubiquitin binding);Pefloxacin (Ubiquitin binding);Ciprofloxacin (Ubiquitin binding);Trovafloxacin (Ubiquitin binding);Daunorubicin (Ubiquitin binding);Etoposide (Ubiquitin binding);Lomefloxacin (Ubiqui…	(M236)PID DELTA NP63 PATHWAY	(M5949)HALLMARK PEROXISOME; (M5902)HALLMARK APOPTOSIS; (M5893)HALLMARK MITOTIC SPINDLE	0	0	0	0	0	0	1	0	0	0	0	0	0	0	0	0	0	0	0	0
LAMTOR2	28956	symbol	H. sapiens	28956	H. sapiens	LAMTOR2	late endosomal/lysosomal adaptor, MAPK and MTOR activator 2	GO:0000186 activation of MAPKK activity;GO:0043312 neutrophil degranulation;GO:0043406 positive regulation of MAP kinase activity			Nucleoplasm;Vesicles(Approved)				0	0	0	0	0	0	0	0	0	0	0	0	0	0	0	0	1	0	0	0
LGALS7	3963	symbol	H. sapiens	3963	H. sapiens	LGALS7	galectin 7					Beta-D-Glucose (Carbohydrate binding);2-Deoxy-2-Aminogalactose (Carbohydrate binding)	(M5880)NABA ECM AFFILIATED; (M5885)NABA MATRISOME ASSOCIATED; (M5889)NABA MATRISOME	(M5956)HALLMARK KRAS SIGNALING DN	0	0	0	0	0	0	0	0	0	0	0	0	0	0	0	0	0	0	0	0
KLHDC8A	55220	symbol	H. sapiens	55220	H. sapiens	KLHDC8A	kelch domain containing 8A							(M5956)HALLMARK KRAS SIGNALING DN	0	0	0	0	0	0	0	0	0	0	0	0	0	0	0	0	0	0	0	0
UNKL	64718	symbol	H. sapiens	64718	H. sapiens	UNKL	unk like zinc finger	GO:0000209 protein polyubiquitination;GO:0016567 protein ubiquitination;GO:0032446 protein modification by small protein conjugation			Cytosol(Supported)				0	0	0	0	0	0	0	0	0	0	0	0	0	0	0	0	0	0	0	0
ANG	283	symbol	H. sapiens	283	H. sapiens	ANG	angiogenin	GO:0032431 activation of phospholipase A2 activity;GO:0032430 positive regulation of phospholipase A2 activity;GO:0006651 diacylglycerol biosynthetic process				Pyroglutamic Acid (Rrna binding);Citric Acid (Rrna binding)		(M5946)HALLMARK COAGULATION; (M5921)HALLMARK COMPLEMENT; (M5937)HALLMARK GLYCOLYSIS	0	0	0	0	0	1	0	0	0	0	0	1	0	0	0	0	1	0	0	0
ZNF217	7764	symbol	H. sapiens	7764	H. sapiens	ZNF217	zinc finger protein 217	GO:0000122 negative regulation of transcription by RNA polymerase II;GO:0045892 negative regulation of transcription, DNA-templated;GO:1903507 negative regulation of nucleic acid-templated transcription		Transcription factors/Zinc-coordinating DNA-binding domains	Nuclear speckles(Enhanced)				0	0	0	0	0	0	0	0	0	0	0	0	0	0	0	0	0	0	0	0
TBX15	6913	symbol	H. sapiens	6913	H. sapiens	TBX15	T-box transcription factor 15	GO:0048701 embryonic cranial skeleton morphogenesis;GO:0048704 embryonic skeletal system morphogenesis;GO:0048706 embryonic skeletal system development		Transcription factors/Immunoglobulin fold	Centrosome;Nucleoplasm(Approved)				1	0	0	0	0	0	0	0	0	0	0	0	0	0	0	1	0	0	0	0
NELL1	4745	symbol	H. sapiens	4745	H. sapiens	NELL1	neural EGFL like 1	GO:0033689 negative regulation of osteoblast proliferation;GO:0030501 positive regulation of bone mineralization;GO:0070169 positive regulation of biomineral tissue development					(M3008)NABA ECM GLYCOPROTEINS; (M5884)NABA CORE MATRISOME; (M5889)NABA MATRISOME		0	0	0	0	0	0	0	0	0	0	0	0	0	0	0	0	0	0	0	0
CEACAM6	4680	symbol	H. sapiens	4680	H. sapiens	CEACAM6	carcinoembryonic antigen related cell adhesion molecule 6	GO:1904906 positive regulation of endothelial cell-matrix adhesion via fibronectin;GO:1904904 regulation of endothelial cell-matrix adhesion via fibronectin;GO:0090674 endothelial cell-matrix adhesion via fibronectin		CD markers					0	0	1	0	0	0	1	1	0	0	0	0	0	0	0	0	0	0	0	0
SCIN	85477	symbol	H. sapiens	85477	H. sapiens	SCIN	scinderin	GO:0051127 positive regulation of actin nucleation;GO:0045654 positive regulation of megakaryocyte differentiation;GO:0042989 sequestering of actin monomers			Plasma membrane(Enhanced)				1	0	0	0	0	0	1	0	0	0	0	0	0	0	0	0	0	0	0	0
IFFO2	126917	symbol	H. sapiens	126917	H. sapiens	IFFO2	intermediate filament family orphan 2				Nucleoplasm;Plasma membrane(Approved)				0	0	0	0	0	0	0	0	0	0	0	0	0	0	0	0	0	0	0	0
CDK5R2	8941	symbol	H. sapiens	8941	H. sapiens	CDK5R2	cyclin dependent kinase 5 regulatory subunit 2	GO:0021819 layer formation in cerebral cortex;GO:0021722 superior olivary nucleus maturation;GO:0021718 superior olivary nucleus development					(M163)PID LIS1 PATHWAY		1	0	0	0	0	0	0	0	0	0	0	0	0	0	0	0	1	0	0	0
DTX4	23220	symbol	H. sapiens	23220	H. sapiens	DTX4	deltex E3 ubiquitin ligase 4	GO:0032479 regulation of type I interferon production;GO:0032606 type I interferon production;GO:0007219 Notch signaling pathway		Enzymes/ENZYME proteins/Transferases	Vesicles(Approved)			(M5903)HALLMARK NOTCH SIGNALING	0	0	0	0	0	0	0	0	0	0	0	0	0	0	0	0	0	0	0	1
GALNT7	51809	symbol	H. sapiens	51809	H. sapiens	GALNT7	polypeptide N-acetylgalactosaminyltransferase 7	GO:0016266 O-glycan processing;GO:0006493 protein O-linked glycosylation;GO:0006486 protein glycosylation			Golgi apparatus(Enhanced)Nucleus(Uncertain)				0	0	0	1	0	0	0	0	0	0	0	0	0	0	0	0	0	0	0	0
TRIM46	80128	symbol	H. sapiens	80128	H. sapiens	TRIM46	tripartite motif containing 46	GO:1901953 positive regulation of anterograde dense core granule transport;GO:1901951 regulation of anterograde dense core granule transport;GO:1904811 positive regulation of dense core granule transport			Cytosol;Intermediate filaments(Approved)				0	0	0	0	0	0	0	0	0	0	1	0	0	0	0	0	0	0	0	0
SPINK13	153218	symbol	H. sapiens	153218	H. sapiens	SPINK13	serine peptidase inhibitor, Kazal type 13 (putative)	GO:1902225 negative regulation of acrosome reaction;GO:0060467 negative regulation of fertilization;GO:0060046 regulation of acrosome reaction			Nucleus;Plasma membrane(Approved)				0	0	0	0	0	0	0	0	0	0	0	0	0	0	0	0	0	0	0	0
NAV1	89796	symbol	H. sapiens	89796	H. sapiens	NAV1	neuron navigator 1	GO:0001578 microtubule bundle formation;GO:0001764 neuron migration;GO:0000226 microtubule cytoskeleton organization			Microtubules(Approved)				0	0	0	0	0	0	0	0	0	0	0	0	0	0	0	0	0	0	0	0
CLDN1	9076	symbol	H. sapiens	9076	H. sapiens	CLDN1	claudin 1	GO:1903348 positive regulation of bicellular tight junction assembly;GO:1903545 cellular response to butyrate;GO:1903544 response to butyrate		Transporters/Transporter channels and pores			(M72)PID NECTIN PATHWAY		0	0	1	0	0	1	0	0	0	0	0	1	1	1	0	0	0	0	1	1
AVPR1B	553	symbol	H. sapiens	553	H. sapiens	AVPR1B	arginine vasopressin receptor 1B	GO:0001992 regulation of systemic arterial blood pressure by vasopressin;GO:0045907 positive regulation of vasoconstriction;GO:0007202 activation of phospholipase C activity		G-protein coupled receptors/GPCRs excl olfactory receptors;Transporters		Desmopressin (Vasopressin receptor activity);Vasopressin (Vasopressin receptor activity);Terlipressin (Vasopressin receptor activity);PH-284 (Vasopressin receptor activity);SR 121463 (Vasopressin receptor activity)			0	0	0	0	0	0	0	0	0	0	0	0	0	0	0	0	0	0	0	0
PQLC2L	152078	gene_synonym	H. sapiens	152078	H. sapiens	SLC66A1L	solute carrier family 66 member 1 like				Nuclear bodies;Nucleoplasm(Approved)				0	0	0	0	0	0	0	0	0	0	0	0	0	0	0	0	0	0	0	0
LEFTY1	10637	symbol	H. sapiens	10637	H. sapiens	LEFTY1	left-right determination factor 1	GO:0010862 positive regulation of pathway-restricted SMAD protein phosphorylation;GO:0060393 regulation of pathway-restricted SMAD protein phosphorylation;GO:0060389 pathway-restricted SMAD protein phosphorylation					(M5883)NABA SECRETED FACTORS; (M5885)NABA MATRISOME ASSOCIATED; (M5889)NABA MATRISOME		1	0	0	0	0	0	0	0	0	0	0	0	0	0	0	0	0	0	0	0
RABIF	5877	symbol	H. sapiens	5877	H. sapiens	RABIF	RAB interacting factor	GO:0006892 post-Golgi vesicle-mediated transport;GO:0061025 membrane fusion;GO:0048193 Golgi vesicle transport			Cytokinetic bridge;Microtubules(Approved)			(M5946)HALLMARK COAGULATION; (M5921)HALLMARK COMPLEMENT	0	0	0	0	0	0	0	0	0	0	0	0	0	0	0	0	0	0	0	0
RAD54B	25788	symbol	H. sapiens	25788	H. sapiens	RAD54B	RAD54 homolog B	GO:0007131 reciprocal meiotic recombination;GO:0006312 mitotic recombination;GO:0032508 DNA duplex unwinding			Nucleus(Supported)				0	0	0	0	0	0	0	0	0	0	0	0	0	0	0	0	0	0	0	0
DZIP1	22873	symbol	H. sapiens	22873	H. sapiens	DZIP1	DAZ interacting zinc finger protein 1	GO:0045724 positive regulation of cilium assembly;GO:0051220 cytoplasmic sequestering of protein;GO:1902017 regulation of cilium assembly			Cytosol;Nucleoplasm(Supported)Microtubule organizing center(Approved)				0	0	0	0	0	0	0	0	0	0	0	0	0	0	0	0	0	0	0	0
FHL2	2274	symbol	H. sapiens	2274	H. sapiens	FHL2	four and a half LIM domains 2	GO:0070885 negative regulation of calcineurin-NFAT signaling cascade;GO:0106057 negative regulation of calcineurin-mediated signaling;GO:0070884 regulation of calcineurin-NFAT signaling cascade			Actin filaments;Focal adhesion sites(Enhanced)		(M32)PID HDAC CLASSIII PATHWAY; (M58)PID AR PATHWAY	(M5942)HALLMARK UV RESPONSE DN; (M5906)HALLMARK ESTROGEN RESPONSE EARLY	0	0	0	0	0	0	0	0	0	0	0	0	1	0	0	0	0	0	0	0
ELF3	1999	symbol	H. sapiens	1999	H. sapiens	ELF3	E74 like ETS transcription factor 3	GO:0060056 mammary gland involution;GO:0060443 mammary gland morphogenesis;GO:0045747 positive regulation of Notch signaling pathway		Transcription factors/Helix-turn-helix domains	Nucleoplasm(Enhanced)			(M5937)HALLMARK GLYCOLYSIS; (M5906)HALLMARK ESTROGEN RESPONSE EARLY	1	0	0	0	0	1	1	0	0	0	0	0	0	1	0	0	0	0	0	1
TSHZ2	128553	symbol	H. sapiens	128553	H. sapiens	TSHZ2	teashirt zinc finger homeobox 2	GO:0006357 regulation of transcription by RNA polymerase II;GO:0006366 transcription by RNA polymerase II;GO:0006355 regulation of transcription, DNA-templated		Transcription factors/Helix-turn-helix domains	Golgi apparatus;Nucleoplasm(Approved)				0	0	0	0	0	0	0	0	0	0	0	0	0	0	0	0	0	0	0	0
FOXB1	27023	symbol	H. sapiens	27023	H. sapiens	FOXB1	forkhead box B1	GO:0061374 mammillothalamic axonal tract development;GO:0061373 mammillary axonal complex development;GO:0061381 cell migration in diencephalon		Transcription factors/Helix-turn-helix domains	Mitochondria;Nucleoplasm(Approved)				1	0	0	0	1	1	0	0	0	0	1	0	0	1	0	0	0	0	0	0
GLB1L2	89944	symbol	H. sapiens	89944	H. sapiens	GLB1L2	galactosidase beta 1 like 2	GO:0005975 carbohydrate metabolic process;GO:0044238 primary metabolic process;GO:0071704 organic substance metabolic process			Nucleus(Supported)				0	0	0	0	0	0	0	0	0	0	0	0	0	0	0	0	0	0	0	0
TSPAN8	7103	symbol	H. sapiens	7103	H. sapiens	TSPAN8	tetraspanin 8	GO:0030195 negative regulation of blood coagulation;GO:1900047 negative regulation of hemostasis;GO:0030193 regulation of blood coagulation			Nucleoplasm(Approved)			(M5910)HALLMARK PROTEIN SECRETION	0	0	0	0	0	0	0	0	0	0	0	0	0	0	0	0	0	0	0	0
C6orf223	221416	symbol	H. sapiens	221416	H. sapiens	C6orf223	chromosome 6 open reading frame 223				Nucleoli fibrillar center(Approved)				0	0	0	0	0	0	0	0	0	0	0	0	0	0	0	0	0	0	0	0
RO60	6738	symbol	H. sapiens	6738	H. sapiens	RO60	Ro60, Y RNA binding protein	GO:0035457 cellular response to interferon-alpha;GO:0035455 response to interferon-alpha;GO:0006383 transcription by RNA polymerase III			Cytosol;Nucleoplasm(Approved)				0	0	0	0	0	0	0	0	0	0	0	0	0	0	0	0	0	0	0	0
TOX3	27324	symbol	H. sapiens	27324	H. sapiens	TOX3	TOX high mobility group box family member 3	GO:0043524 negative regulation of neuron apoptotic process;GO:0043523 regulation of neuron apoptotic process;GO:1901215 negative regulation of neuron death		Transcription factors/Other all-alpha-helical DNA-binding domains	Nucleoplasm(Approved)				0	0	0	0	0	0	0	0	0	0	0	0	0	0	0	0	0	0	0	0
RUNX2	860	symbol	H. sapiens	860	H. sapiens	RUNX2	RUNX family transcription factor 2	GO:0032332 positive regulation of chondrocyte differentiation;GO:0002051 osteoblast fate commitment;GO:0042487 regulation of odontogenesis of dentin-containing tooth		Transcription factors/Immunoglobulin fold	Nucleoplasm(Enhanced)		(M288)PID HES HEY PATHWAY; (M276)PID FGF PATHWAY; (M279)PID RB 1PATHWAY		1	0	0	0	1	0	0	0	0	0	0	0	0	0	1	1	0	0	0	0
SSH2	85464	symbol	H. sapiens	85464	H. sapiens	SSH2	slingshot protein phosphatase 2	GO:0035335 peptidyl-tyrosine dephosphorylation;GO:0006470 protein dephosphorylation;GO:0016311 dephosphorylation		Enzymes/ENZYME proteins/Hydrolases				(M5893)HALLMARK MITOTIC SPINDLE	0	0	0	0	0	0	0	0	0	0	0	0	0	0	0	0	0	0	0	0
RNASE1	6035	symbol	H. sapiens	6035	H. sapiens	RNASE1	ribonuclease A family member 1, pancreatic	GO:0090502 RNA phosphodiester bond hydrolysis, endonucleolytic;GO:0051607 defense response to virus;GO:0090501 RNA phosphodiester bond hydrolysis		Enzymes/ENZYME proteins/Hydrolases	Nucleoplasm;Vesicles(Approved)	L-Aspartic Acid (Ribonuclease a activity);Guanidine (Ribonuclease a activity);Adenosine-3'-5'-Diphosphate (Ribonuclease a activity);3'-Phosphate-Adenosine-5'-Diphosphate (Ribonuclease a activity);Formic Acid (Ribonuclease a activity);Cytidine-3'-Monophosphate (Ribonuclease a activity);Adenosine-2'-5'-Diphosphate (Ribonuclease a activity);Isopropyl Alcohol (Ribonuclease a activity);2'-Monophosphoa…			0	0	0	0	0	0	0	0	0	0	0	0	0	0	0	0	0	0	0	0
ADGRF1	266977	symbol	H. sapiens	266977	H. sapiens	ADGRF1	adhesion G protein-coupled receptor F1	GO:0032793 positive regulation of CREB transcription factor activity;GO:0007189 adenylate cyclase-activating G protein-coupled receptor signaling pathway;GO:0007613 memory		G-protein coupled receptors/{Family 2 (B) receptors,GPCRs excl olfactory receptors}		751689 (G-protein coupled receptor activity)			0	0	0	0	0	0	0	0	0	0	0	0	0	0	0	0	0	0	0	0
KCNQ3	3786	symbol	H. sapiens	3786	H. sapiens	KCNQ3	potassium voltage-gated channel subfamily Q member 3	GO:0060081 membrane hyperpolarization;GO:0071805 potassium ion transmembrane transport;GO:0071804 cellular potassium ion transport		Transporters/Transporter channels and pores;Voltage-gated ion channels/Voltage-Gated Potassium Channels		Amitriptyline (Voltage-gated potassium channel activity);Diclofenac (Voltage-gated potassium channel activity);Meclofenamic acid (Voltage-gated potassium channel activity);Ezogabine (Voltage-gated potassium channel activity);ICA-105665 (Voltage-gated potassium channel activity)			0	0	0	0	0	0	0	0	0	0	0	0	0	0	0	0	0	0	0	0
ABCB6	10058	symbol	H. sapiens	10058	H. sapiens	ABCB6	ATP binding cassette subfamily B member 6 (Langereis blood group)	GO:0035351 heme transmembrane transport;GO:0006879 cellular iron ion homeostasis;GO:0015886 heme transport		Transporters/Primary Active Transporters	Golgi apparatus(Enhanced)Cytosol;Mitochondria;Nucleoplasm;Plasma membrane(Supported)			(M5945)HALLMARK HEME METABOLISM; (M5937)HALLMARK GLYCOLYSIS	0	0	0	0	0	0	0	0	0	0	0	0	0	0	0	0	0	0	0	0
GREM1	26585	symbol	H. sapiens	26585	H. sapiens	GREM1	gremlin 1, DAN family BMP antagonist	GO:1900158 negative regulation of bone mineralization involved in bone maturation;GO:1900155 negative regulation of bone trabecula formation;GO:0003257 positive regulation of transcription from RNA polymerase II promoter involved in myocardial precursor cell differentiation					(M181)PID BMP PATHWAY; (M5880)NABA ECM AFFILIATED; (M5885)NABA MATRISOME ASSOCIATED	(M5930)HALLMARK EPITHELIAL MESENCHYMAL TRANSITION	1	0	1	0	1	0	1	0	0	0	0	0	0	0	0	1	1	0	0	0
SERINC2	347735	symbol	H. sapiens	347735	H. sapiens	SERINC2	serine incorporator 2	GO:1904219 positive regulation of CDP-diacylglycerol-serine O-phosphatidyltransferase activity;GO:1904222 positive regulation of serine C-palmitoyltransferase activity;GO:1904217 regulation of CDP-diacylglycerol-serine O-phosphatidyltransferase activity							0	0	0	0	0	0	0	0	0	0	0	0	0	0	0	0	1	0	0	0
COL14A1	7373	symbol	H. sapiens	7373	H. sapiens	COL14A1	collagen type XIV alpha 1 chain	GO:0003429 growth plate cartilage chondrocyte morphogenesis;GO:0003414 chondrocyte morphogenesis involved in endochondral bone morphogenesis;GO:0003422 growth plate cartilage morphogenesis			Vesicles(Approved)		(M3005)NABA COLLAGENS; (M198)PID SYNDECAN 1 PATHWAY; (M160)PID AVB3 INTEGRIN PATHWAY		1	0	0	0	1	0	1	0	0	0	1	0	0	0	0	0	0	0	0	0
GALNT14	79623	symbol	H. sapiens	79623	H. sapiens	GALNT14	polypeptide N-acetylgalactosaminyltransferase 14	GO:0016266 O-glycan processing;GO:0006493 protein O-linked glycosylation;GO:0006486 protein glycosylation		Enzymes/ENZYME proteins/Transferases	Golgi apparatus;Nucleus(Approved)				0	0	0	1	0	0	0	0	0	0	0	0	0	0	0	0	0	0	0	0
ZFP64	55734	symbol	H. sapiens	55734	H. sapiens	ZFP64	ZFP64 zinc finger protein	GO:0006357 regulation of transcription by RNA polymerase II;GO:0006366 transcription by RNA polymerase II;GO:0006355 regulation of transcription, DNA-templated		Transcription factors/Zinc-coordinating DNA-binding domains	Nucleus(Approved)				0	0	0	0	0	0	0	0	0	0	0	0	0	0	0	0	0	0	0	0
ANKMY2	57037	symbol	H. sapiens	57037	H. sapiens	ANKMY2	ankyrin repeat and MYND domain containing 2				Cytosol;Nucleoplasm(Approved)				0	0	0	0	0	0	0	0	0	0	0	0	0	0	0	0	0	0	0	0
EDDM3A	10876	symbol	H. sapiens	10876	H. sapiens	EDDM3A	epididymal protein 3A	GO:0007321 sperm displacement;GO:0046692 sperm competition;GO:0007320 insemination							0	0	0	0	0	0	0	0	0	0	0	0	0	0	0	0	0	0	0	0
CD2AP	23607	symbol	H. sapiens	23607	H. sapiens	CD2AP	CD2 associated protein	GO:0032911 negative regulation of transforming growth factor beta1 production;GO:0032908 regulation of transforming growth factor beta1 production;GO:0071635 negative regulation of transforming growth factor beta production			Cytosol;Plasma membrane(Enhanced)		(M226)PID VEGFR1 PATHWAY; (M193)PID NEPHRIN NEPH1 PATHWAY	(M5893)HALLMARK MITOTIC SPINDLE	0	0	0	0	0	0	0	0	0	0	0	1	0	0	0	0	0	0	0	0
ADAM15	8751	symbol	H. sapiens	8751	H. sapiens	ADAM15	ADAM metallopeptidase domain 15	GO:1990910 response to hypobaric hypoxia;GO:1904628 cellular response to phorbol 13-acetate 12-myristate;GO:1900121 negative regulation of receptor binding			Vesicles(Uncertain)		(M118)PID INTEGRIN A9B1 PATHWAY; (M3468)NABA ECM REGULATORS; (M5885)NABA MATRISOME ASSOCIATED	(M5915)HALLMARK APICAL JUNCTION	0	0	0	0	0	0	1	1	0	0	1	0	1	0	0	1	0	0	0	0
CLIC6	54102	symbol	H. sapiens	54102	H. sapiens	CLIC6	chloride intracellular channel 6	GO:1902476 chloride transmembrane transport;GO:0006821 chloride transport;GO:0098661 inorganic anion transmembrane transport		Transporters/Transporter channels and pores					0	0	0	0	0	0	0	0	0	0	0	0	0	0	0	0	0	0	0	0
TENT5A	55603	symbol	H. sapiens	55603	H. sapiens	TENT5A	terminal nucleotidyltransferase 5A	GO:0009617 response to bacterium;GO:0051707 response to other organism;GO:0043207 response to external biotic stimulus			Cytosol;Nucleoplasm(Approved)			(M5911)HALLMARK INTERFERON ALPHA RESPONSE	0	0	1	0	0	0	0	0	0	0	0	0	0	0	0	0	0	0	0	0
DOK5	55816	symbol	H. sapiens	55816	H. sapiens	DOK5	docking protein 5	GO:0051386 regulation of neurotrophin TRK receptor signaling pathway;GO:0048011 neurotrophin TRK receptor signaling pathway;GO:0038179 neurotrophin signaling pathway			Focal adhesion sites(Approved)		(M82)PID RET PATHWAY		0	0	1	0	0	0	0	0	0	0	1	0	0	0	0	0	0	0	0	0
TUBA4B	80086	symbol	H. sapiens	80086	H. sapiens	TUBA4B	tubulin alpha 4b	GO:0007017 microtubule-based process;GO:0007010 cytoskeleton organization;GO:0006996 organelle organization							0	0	0	0	0	0	0	0	0	0	0	0	0	0	0	0	0	0	0	0
NUAK2	81788	symbol	H. sapiens	81788	H. sapiens	NUAK2	NUAK family kinase 2	GO:0042149 cellular response to glucose starvation;GO:0009267 cellular response to starvation;GO:0031669 cellular response to nutrient levels	CAMK Ser/Thr protein kinase family	Enzymes/{ENZYME proteins/Transferases,Kinases/CAMK Ser/Thr protein kinases}	Cytosol;Nucleoli fibrillar center;Nucleus(Approved)				0	0	0	0	0	0	0	0	0	0	0	0	0	0	0	0	0	0	0	0
LAMB3	3914	symbol	H. sapiens	3914	H. sapiens	LAMB3	laminin subunit beta 3	GO:0031581 hemidesmosome assembly;GO:0070831 basement membrane assembly;GO:0035987 endodermal cell differentiation			Mitochondria;Nucleoli(Approved)		(M158)PID INTEGRIN4 PATHWAY; (M5887)NABA BASEMENT MEMBRANES; (M239)PID A6B1 A6B4 INTEGRIN PATHWAY	(M5890)HALLMARK TNFA SIGNALING VIA NFKB; (M5915)HALLMARK APICAL JUNCTION	1	0	0	0	0	0	1	0	0	0	1	1	0	0	0	0	0	0	0	0
MYC	4609	symbol	H. sapiens	4609	H. sapiens	MYC	MYC proto-oncogene, bHLH transcription factor	GO:0090096 positive regulation of metanephric cap mesenchymal cell proliferation;GO:0090095 regulation of metanephric cap mesenchymal cell proliferation;GO:0090094 metanephric cap mesenchymal cell proliferation involved in metanephros development		Transcription factors/Basic domains	Nucleoplasm(Enhanced)	Nadroparin (Transcriptional activator activity, rna polymerase ii core promoter proximal region sequence-specific binding)	(M139)PID MYC PATHWAY; (M234)PID IL2 STAT5 PATHWAY; (M45)PID CD40 PATHWAY	(M5895)HALLMARK WNT BETA CATENIN SIGNALING; (M5928)HALLMARK MYC TARGETS V2; (M5942)HALLMARK UV RESPONSE DN	0	0	1	0	1	1	1	0	0	1	0	0	0	0	1	1	1	0	1	1
SPP2	6694	symbol	H. sapiens	6694	H. sapiens	SPP2	secreted phosphoprotein 2	GO:0002576 platelet degranulation;GO:0010951 negative regulation of endopeptidase activity;GO:0046849 bone remodeling							1	0	0	0	0	0	0	0	0	0	0	0	0	0	0	0	0	0	0	0
BGLAP	632	symbol	H. sapiens	632	H. sapiens	BGLAP	bone gamma-carboxyglutamate protein	GO:0032571 response to vitamin K;GO:0071305 cellular response to vitamin D;GO:0033594 response to hydroxyisoflavone				Menadione (Structural molecule activity);Phylloquinone (Structural molecule activity);Gamma-Carboxy-Glutamic Acid (Structural molecule activity);Gallium nitrate (Structural molecule activity)	(M65)PID FRA PATHWAY; (M288)PID HES HEY PATHWAY; (M276)PID FGF PATHWAY		1	0	0	0	0	0	0	0	0	0	0	0	1	0	0	0	0	0	0	0
LIMS1	3987	symbol	H. sapiens	3987	H. sapiens	LIMS1	LIM zinc finger domain containing 1	GO:0051894 positive regulation of focal adhesion assembly;GO:2001046 positive regulation of integrin-mediated signaling pathway;GO:0051893 regulation of focal adhesion assembly			Cytosol;Focal adhesion sites(Supported)		(M71)PID ILK PATHWAY		0	0	1	0	0	1	0	1	0	0	1	1	0	0	0	1	0	0	1	0
EPHX1	2052	symbol	H. sapiens	2052	H. sapiens	EPHX1	epoxide hydrolase 1	GO:0097176 epoxide metabolic process;GO:0018904 ether metabolic process;GO:0006805 xenobiotic metabolic process		Enzymes/{ENZYME proteins/Hydrolases,Peptidases/Serine-type peptidases}				(M5935)HALLMARK FATTY ACID METABOLISM; (M5941)HALLMARK UV RESPONSE UP; (M5934)HALLMARK XENOBIOTIC METABOLISM	0	0	0	0	0	0	0	0	0	0	0	0	0	0	0	0	0	0	0	0
WNT10A	80326	symbol	H. sapiens	80326	H. sapiens	WNT10A	Wnt family member 10A	GO:0042487 regulation of odontogenesis of dentin-containing tooth;GO:0031069 hair follicle morphogenesis;GO:0048733 sebaceous gland development					(M5493)WNT SIGNALING; (M5883)NABA SECRETED FACTORS; (M5885)NABA MATRISOME ASSOCIATED		0	0	0	0	1	1	0	0	0	0	0	0	0	0	0	1	0	0	0	0
FKBP6	8468	symbol	H. sapiens	8468	H. sapiens	FKBP6	FKBP prolyl isomerase 6	GO:0045070 positive regulation of viral genome replication;GO:0043046 DNA methylation involved in gamete generation;GO:1903902 positive regulation of viral life cycle							0	0	0	0	0	0	0	0	0	0	0	0	0	0	0	0	0	0	0	0
SPINK1	6690	symbol	H. sapiens	6690	H. sapiens	SPINK1	serine peptidase inhibitor, Kazal type 1	GO:0010751 negative regulation of nitric oxide mediated signal transduction;GO:1900004 negative regulation of serine-type endopeptidase activity;GO:0090281 negative regulation of calcium ion import							0	0	0	0	0	0	0	0	0	0	0	0	0	0	0	0	0	0	1	0
C1GALT1	56913	symbol	H. sapiens	56913	H. sapiens	C1GALT1	core 1 synthase, glycoprotein-N-acetylgalactosamine 3-beta-galactosyltransferase 1	GO:0016267 O-glycan processing, core 1;GO:0060576 intestinal epithelial cell development;GO:0016266 O-glycan processing		Enzymes/ENZYME proteins/Transferases	Cytosol;Nuclear bodies(Approved)				0	0	0	1	1	0	0	0	0	0	0	0	0	1	0	0	0	0	0	1
ERMN	57471	symbol	H. sapiens	57471	H. sapiens	ERMN	ermin	GO:0008360 regulation of cell shape;GO:0001763 morphogenesis of a branching structure;GO:0007015 actin filament organization							0	0	0	0	1	0	0	0	0	0	0	0	0	0	0	0	0	0	0	0
SC5D	6309	symbol	H. sapiens	6309	H. sapiens	SC5D	sterol-C5-desaturase	GO:0033489 cholesterol biosynthetic process via desmosterol;GO:0033490 cholesterol biosynthetic process via lathosterol;GO:0045540 regulation of cholesterol biosynthetic process		Enzymes/ENZYME proteins/Oxidoreductases	Cytosol;Endoplasmic reticulum;Nucleoplasm;Plasma membrane(Approved)			(M5892)HALLMARK CHOLESTEROL HOMEOSTASIS; (M5902)HALLMARK APOPTOSIS; (M5924)HALLMARK MTORC1 SIGNALING	0	0	0	0	0	0	0	0	0	0	0	0	0	0	0	0	0	0	0	0
DPM3	54344	symbol	H. sapiens	54344	H. sapiens	DPM3	dolichyl-phosphate mannosyltransferase subunit 3, regulatory	GO:0018406 protein C-linked glycosylation via 2'-alpha-mannosyl-L-tryptophan;GO:0018317 protein C-linked glycosylation via tryptophan;GO:0018103 protein C-linked glycosylation							0	0	0	1	0	0	0	0	0	0	0	0	0	0	0	0	0	0	0	0
KIAA0895	23366	symbol	H. sapiens	23366	H. sapiens	KIAA0895	KIAA0895				Cell Junctions;Cytosol;Nucleus;Plasma membrane(Approved)				0	0	0	0	0	0	0	0	0	0	0	0	0	0	0	0	0	0	0	0
TMEM14C	51522	symbol	H. sapiens	51522	H. sapiens	TMEM14C	transmembrane protein 14C	GO:0070453 regulation of heme biosynthetic process;GO:1901463 regulation of tetrapyrrole biosynthetic process;GO:1901401 regulation of tetrapyrrole metabolic process							0	0	0	0	0	0	0	0	0	0	0	0	0	0	0	0	0	0	0	0
RAB25	57111	symbol	H. sapiens	57111	H. sapiens	RAB25	RAB25, member RAS oncogene family	GO:0031268 pseudopodium organization;GO:0003382 epithelial cell morphogenesis;GO:0010634 positive regulation of epithelial cell migration			Cell Junctions;Cytosol(Uncertain)				0	0	0	0	0	0	0	0	0	0	1	0	0	1	0	0	0	0	0	1
TMEM121	80757	symbol	H. sapiens	80757	H. sapiens	TMEM121	transmembrane protein 121	GO:0008150 biological_process			Cytosol(Approved)				0	0	0	0	0	0	0	0	0	0	0	0	0	0	0	0	0	0	0	0
NARS2	79731	symbol	H. sapiens	79731	H. sapiens	NARS2	asparaginyl-tRNA synthetase 2, mitochondrial	GO:0006421 asparaginyl-tRNA aminoacylation;GO:0006418 tRNA aminoacylation for protein translation;GO:0043039 tRNA aminoacylation		Enzymes/ENZYME proteins/Ligase	Cytosol;Mitochondria;Nucleoplasm(Approved)	L-Asparagine (Nucleic acid binding)			0	0	0	0	0	0	0	0	0	0	0	0	0	0	0	0	0	0	0	0
RHEX	440712	symbol	H. sapiens	440712	H. sapiens	RHEX	regulator of hemoglobinization and erythroid cell expansion	GO:0038162 erythropoietin-mediated signaling pathway;GO:0043249 erythrocyte maturation;GO:0045648 positive regulation of erythrocyte differentiation							0	0	1	0	0	0	0	0	0	0	0	0	0	0	0	0	0	0	0	0
COG1	9382	symbol	H. sapiens	9382	H. sapiens	COG1	component of oligomeric golgi complex 1	GO:0006891 intra-Golgi vesicle-mediated transport;GO:0007030 Golgi organization;GO:0006888 ER to Golgi vesicle-mediated transport							0	0	0	0	0	0	0	0	0	0	0	0	0	0	0	0	0	0	0	0
TTC23L	153657	symbol	H. sapiens	153657	H. sapiens	TTC23L	tetratricopeptide repeat domain 23 like	GO:0034976 response to endoplasmic reticulum stress;GO:0033554 cellular response to stress;GO:0006950 response to stress							0	0	0	0	0	0	0	0	0	0	0	0	0	0	0	0	0	0	0	0
AKR1B10	57016	symbol	H. sapiens	57016	H. sapiens	AKR1B10	aldo-keto reductase family 1 member B10	GO:0016488 farnesol catabolic process;GO:0016107 sesquiterpenoid catabolic process;GO:0016487 farnesol metabolic process			Cytosol;Plasma membrane(Supported)	Tolrestat (Retinal dehydrogenase activity);2'-Monophosphoadenosine 5'-Diphosphoribose (Retinal dehydrogenase activity);3,4-DIHYDRO-4-OXO-3-((5-TRIFLUOROMETHYL-2-BENZOTHIAZOLYL)METHYL)-1-PHTHALAZINE ACETIC ACID (Retinal dehydrogenase activity)		(M5956)HALLMARK KRAS SIGNALING DN	0	0	0	0	0	0	0	0	0	0	0	0	0	0	0	0	0	0	0	0
COL28A1	340267	symbol	H. sapiens	340267	H. sapiens	COL28A1	collagen type XXVIII alpha 1 chain	GO:0010951 negative regulation of endopeptidase activity;GO:0010466 negative regulation of peptidase activity;GO:0045861 negative regulation of proteolysis			Cytosol;Nucleoplasm(Approved)		(M3005)NABA COLLAGENS; (M5884)NABA CORE MATRISOME; (M5889)NABA MATRISOME		0	0	0	0	0	0	1	0	0	0	0	0	0	0	0	0	0	0	0	0
NAXE	128240	symbol	H. sapiens	128240	H. sapiens	NAXE	NAD(P)HX epimerase	GO:0034356 NAD biosynthesis via nicotinamide riboside salvage pathway;GO:0009435 NAD biosynthetic process;GO:0019674 NAD metabolic process		Enzymes/ENZYME proteins/Isomerase	Cytosol;Nucleoplasm(Enhanced)				0	0	0	0	0	0	0	0	0	0	0	0	0	0	0	0	0	0	0	0
MPP6	51678	symbol	H. sapiens	51678	H. sapiens	MPP6	membrane palmitoylated protein 6	GO:0065003 protein-containing complex assembly;GO:0043933 protein-containing complex subunit organization;GO:0022607 cellular component assembly							0	0	0	0	0	0	0	0	0	0	0	0	0	0	0	0	0	0	0	0
FRK	2444	symbol	H. sapiens	2444	H. sapiens	FRK	fyn related Src family tyrosine kinase	GO:0043312 neutrophil degranulation;GO:0038083 peptidyl-tyrosine autophosphorylation;GO:0002283 neutrophil activation involved in immune response	Tyr protein kinase family	Enzymes/{ENZYME proteins/Transferases,Kinases/Tyr protein kinases}	Cytosol;Nucleus(Supported)	Regorafenib (Receptor binding)		(M5907)HALLMARK ESTROGEN RESPONSE LATE; (M5906)HALLMARK ESTROGEN RESPONSE EARLY	0	0	0	0	0	0	0	0	0	0	0	0	0	0	0	0	0	0	0	0
FAM111B	374393	symbol	H. sapiens	374393	H. sapiens	FAM111B	family with sequence similarity 111 member B				Cytosol;Nucleus(Approved)				0	0	0	0	0	0	0	0	0	0	0	0	0	0	0	0	0	0	0	0
RDH11	51109	symbol	H. sapiens	51109	H. sapiens	RDH11	retinol dehydrogenase 11	GO:0042574 retinal metabolic process;GO:0042572 retinol metabolic process;GO:0110095 cellular detoxification of aldehyde		Enzymes/ENZYME proteins/Oxidoreductases		Vitamin A (Retinol dehydrogenase activity)		(M5949)HALLMARK PEROXISOME; (M5935)HALLMARK FATTY ACID METABOLISM; (M5924)HALLMARK MTORC1 SIGNALING	0	0	0	0	0	0	0	0	0	0	0	0	0	0	0	0	0	0	0	0
DCST2	127579	symbol	H. sapiens	127579	H. sapiens	DCST2	DC-STAMP domain containing 2								0	0	0	0	0	0	0	0	0	0	0	0	0	0	0	0	0	0	0	0
ZBTB7C	201501	symbol	H. sapiens	201501	H. sapiens	ZBTB7C	zinc finger and BTB domain containing 7C	GO:1903025 regulation of RNA polymerase II regulatory region sequence-specific DNA binding;GO:0045600 positive regulation of fat cell differentiation;GO:2000677 regulation of transcription regulatory region DNA binding		Transcription factors/Zinc-coordinating DNA-binding domains					0	0	0	0	0	0	0	0	0	0	0	0	0	0	0	0	0	0	0	0
SYT2	127833	symbol	H. sapiens	127833	H. sapiens	SYT2	synaptotagmin 2	GO:1903861 positive regulation of dendrite extension;GO:1903859 regulation of dendrite extension;GO:0048791 calcium ion-regulated exocytosis of neurotransmitter			Vesicles(Approved)	Botulinum Toxin Type B (Syntaxin binding)			0	0	0	0	0	0	0	0	0	0	1	0	0	0	0	0	0	0	0	0
CKAP2L	150468	symbol	H. sapiens	150468	H. sapiens	CKAP2L	cytoskeleton associated protein 2 like				Mitotic spindle(Enhanced)Cytosol(Approved)				0	0	0	0	0	0	0	0	0	0	0	0	0	0	0	0	0	0	0	0
MACC1	346389	symbol	H. sapiens	346389	H. sapiens	MACC1	MET transcriptional regulator MACC1	GO:0051781 positive regulation of cell division;GO:0051302 regulation of cell division;GO:0045944 positive regulation of transcription by RNA polymerase II			Mitochondria(Approved)				0	0	0	0	0	0	0	0	0	0	0	0	0	0	0	0	0	0	0	0
KRT20	54474	symbol	H. sapiens	54474	H. sapiens	KRT20	keratin 20	GO:0070268 cornification;GO:0045109 intermediate filament organization;GO:0031424 keratinization			Cytosol(Supported)				0	0	0	0	0	0	0	0	0	0	0	0	0	1	0	0	0	0	0	0
HIST1H4D	8360	gene_synonym	H. sapiens	8360	H. sapiens	H4C4	H4 clustered histone 4	GO:0045653 negative regulation of megakaryocyte differentiation;GO:0034080 CENP-A containing nucleosome assembly;GO:0006335 DNA replication-dependent nucleosome assembly							0	0	0	0	0	0	0	0	0	0	0	0	0	0	0	0	0	0	0	1
LDHA	3939	symbol	H. sapiens	3939	H. sapiens	LDHA	lactate dehydrogenase A	GO:0006096 glycolytic process;GO:0006757 ATP generation from ADP;GO:0006089 lactate metabolic process		Enzymes/ENZYME proteins/Oxidoreductases	Cytosol(Supported)Vesicles(Approved)	NADH (Nad binding);Etheno-Nad (Nad binding);Nicotinamide (Nad binding);Oxamic Acid (Nad binding)	(M255)PID HIF1 TFPATHWAY; (M66)PID MYC ACTIV PATHWAY	(M5935)HALLMARK FATTY ACID METABOLISM; (M5891)HALLMARK HYPOXIA; (M5936)HALLMARK OXIDATIVE PHOSPHORYLATION	0	0	0	0	0	0	0	0	0	0	0	0	0	0	0	0	0	0	0	0
STX1A	6804	symbol	H. sapiens	6804	H. sapiens	STX1A	syntaxin 1A	GO:0010701 positive regulation of norepinephrine secretion;GO:0010807 regulation of synaptic vesicle priming;GO:0014061 regulation of norepinephrine secretion		Transporters/Transporter channels and pores					0	0	1	0	0	0	0	0	0	0	0	0	0	0	0	0	0	0	0	0
HSP90AB1	3326	symbol	H. sapiens	3326	H. sapiens	HSP90AB1	heat shock protein 90 alpha family class B member 1	GO:1901389 negative regulation of transforming growth factor beta activation;GO:1902949 positive regulation of tau-protein kinase activity;GO:1903660 negative regulation of complement-dependent cytotoxicity			Cytosol(Supported)	Geldanamycin (Utp binding);9-Butyl-8-(3,4,5-Trimethoxybenzyl)-9h-Purin-6-Amine (Utp binding);Radicicol (Utp binding);CNF1010 (Utp binding);SNX-5422 (Utp binding);4-[4-(2,3-DIHYDRO-1,4-BENZODIOXIN-6-YL)-3-METHYL-1H-PYRAZOL-5-YL]-6-ETHYLBENZENE-1,3-DIOL (Utp binding);8-(6-BROMO-BENZO[1,3]DIOXOL-5-YLSULFANYL)-9-(3-ISOPROPYLAMINO-PROPYL)-ADENINE (Utp binding);4-{4-[4-(3-AMINOPROPOXY)PHENYL]-1H-PYRAZO…	(M237)PID VEGFR1 2 PATHWAY	(M5926)HALLMARK MYC TARGETS V1	0	0	1	0	0	0	0	0	0	0	1	0	0	0	0	0	1	0	0	0
ITPRID1	223075	symbol	H. sapiens	223075	H. sapiens	ITPRID1	ITPR interacting domain containing 1				Nucleoplasm(Uncertain)				0	0	0	0	0	0	0	0	0	0	0	0	0	0	0	0	0	0	0	0
KRTAP1-1	81851	symbol	H. sapiens	81851	H. sapiens	KRTAP1-1	keratin associated protein 1-1	GO:0031424 keratinization;GO:0030216 keratinocyte differentiation;GO:0009913 epidermal cell differentiation							0	0	0	0	0	0	0	0	0	0	0	0	0	1	0	0	0	0	0	0
XPR1	9213	symbol	H. sapiens	9213	H. sapiens	XPR1	xenotropic and polytropic retrovirus receptor 1	GO:0030643 cellular phosphate ion homeostasis;GO:0072502 cellular trivalent inorganic anion homeostasis;GO:0072501 cellular divalent inorganic anion homeostasis							0	0	0	0	0	0	0	0	0	0	0	0	0	0	0	0	0	0	0	0
INTS7	25896	symbol	H. sapiens	25896	H. sapiens	INTS7	integrator complex subunit 7	GO:0042795 snRNA transcription by RNA polymerase II;GO:0034472 snRNA 3'-end processing;GO:0009301 snRNA transcription			Nuclear bodies(Supported)				0	0	0	0	0	0	0	0	0	0	0	0	0	0	0	0	0	0	0	0
KRTCAP2	200185	symbol	H. sapiens	200185	H. sapiens	KRTCAP2	keratinocyte associated protein 2	GO:0042543 protein N-linked glycosylation via arginine;GO:0018195 peptidyl-arginine modification;GO:0006487 protein N-linked glycosylation							0	0	0	0	0	0	0	0	1	0	0	0	0	0	0	0	0	0	0	0
SCG5	6447	symbol	H. sapiens	6447	H. sapiens	SCG5	secretogranin V	GO:0016486 peptide hormone processing;GO:0046883 regulation of hormone secretion;GO:0046879 hormone secretion						(M5951)HALLMARK SPERMATOGENESIS; (M5953)HALLMARK KRAS SIGNALING UP	0	0	0	0	0	0	0	0	0	0	0	0	0	0	0	0	0	0	0	0
C2CD4A	145741	symbol	H. sapiens	145741	H. sapiens	C2CD4A	C2 calcium dependent domain containing 4A	GO:0002528 regulation of vascular permeability involved in acute inflammatory response;GO:0002675 positive regulation of acute inflammatory response;GO:0043114 regulation of vascular permeability							0	0	0	0	0	0	0	1	0	0	0	0	0	0	0	0	0	0	0	0
DPYD	1806	symbol	H. sapiens	1806	H. sapiens	DPYD	dihydropyrimidine dehydrogenase	GO:0006214 thymidine catabolic process;GO:0046127 pyrimidine deoxyribonucleoside catabolic process;GO:0046104 thymidine metabolic process		Enzymes/ENZYME proteins/Oxidoreductases		(5s)-5-Iododihydro-2,4(1h,3h)-Pyrimidinedione (Protein homodimerization activity);Nadph Dihydro-Nicotinamide-Adenine-Dinucleotidephosphate (Protein homodimerization activity);6-Carboxymethyluracil (Protein homodimerization activity);Flavin adenine dinucleotide (Protein homodimerization activity);Riboflavin Monophosphate (Protein homodimerization activity);Uracil (Protein homodimerization activity…		(M5902)HALLMARK APOPTOSIS	0	0	0	0	0	0	0	0	0	0	0	0	0	0	0	0	0	0	0	0
VWDE	221806	symbol	H. sapiens	221806	H. sapiens	VWDE	von Willebrand factor D and EGF domains	GO:0048856 anatomical structure development;GO:0032502 developmental process;GO:0008150 biological_process			Cytosol;Nucleoplasm(Approved)		(M3008)NABA ECM GLYCOPROTEINS; (M5884)NABA CORE MATRISOME; (M5889)NABA MATRISOME		0	0	0	0	0	0	0	0	0	0	0	0	0	0	0	0	0	0	0	0
MCIDAS	345643	symbol	H. sapiens	345643	H. sapiens	MCIDAS	multiciliate differentiation and DNA synthesis associated cell cycle protein	GO:1903251 multi-ciliated epithelial cell differentiation;GO:0044458 motile cilium assembly;GO:0098534 centriole assembly			Nuclear bodies(Supported)				0	0	0	0	0	0	0	0	0	0	0	0	0	1	0	0	0	0	0	0
SPATS2L	26010	symbol	H. sapiens	26010	H. sapiens	SPATS2L	spermatogenesis associated serine rich 2 like				Cytosol;Nucleoli(Enhanced)				0	0	0	0	0	0	0	0	0	0	0	0	0	0	0	0	0	0	0	0
CYP24A1	1591	symbol	H. sapiens	1591	H. sapiens	CYP24A1	cytochrome P450 family 24 subfamily A member 1	GO:0070561 vitamin D receptor signaling pathway;GO:0042369 vitamin D catabolic process;GO:0071305 cellular response to vitamin D		Enzymes/ENZYME proteins/Oxidoreductases	Mitochondria(Enhanced)Nucleoplasm(Approved)Plasma membrane(Uncertain)	CTA018 (Oxidoreductase activity)			0	0	0	0	0	0	0	0	0	0	0	0	1	0	0	0	0	0	0	0
SULT1C2	6819	symbol	H. sapiens	6819	H. sapiens	SULT1C2	sulfotransferase family 1C member 2	GO:0050427 3'-phosphoadenosine 5'-phosphosulfate metabolic process;GO:0034035 purine ribonucleoside bisphosphate metabolic process;GO:0051923 sulfation							0	0	0	0	0	0	0	0	0	0	0	0	0	0	0	0	0	0	0	0
CBX8	57332	symbol	H. sapiens	57332	H. sapiens	CBX8	chromobox 8	GO:0032967 positive regulation of collagen biosynthetic process;GO:0010714 positive regulation of collagen metabolic process;GO:0032965 regulation of collagen biosynthetic process			Nucleoplasm(Enhanced)			(M5953)HALLMARK KRAS SIGNALING UP	0	0	0	0	0	0	1	0	0	0	0	0	0	0	0	0	0	0	0	0
NR3C2	4306	symbol	H. sapiens	4306	H. sapiens	NR3C2	nuclear receptor subfamily 3 group C member 2	GO:1901224 positive regulation of NIK/NF-kappaB signaling;GO:0043401 steroid hormone mediated signaling pathway;GO:1901222 regulation of NIK/NF-kappaB signaling		Nuclear receptors;Transcription factors/Zinc-coordinating DNA-binding domains	Nucleoplasm(Supported)	Nimodipine (Zinc ion binding);Progesterone (Zinc ion binding);Spironolactone (Zinc ion binding);Fluticasone Propionate (Zinc ion binding);Fludrocortisone (Zinc ion binding);Eplerenone (Zinc ion binding);Felodipine (Zinc ion binding);Desoxycorticosterone Pivalate (Zinc ion binding);Drospirenone (Zinc ion binding);Aldosterone (Zinc ion binding);(11-BETA)-11,21-DIHYDROXY-PREGN-4-ENE-3,20-DIONE (Zinc…		(M5948)HALLMARK BILE ACID METABOLISM	0	0	0	0	0	0	0	0	0	0	0	0	1	0	0	0	0	0	0	0
ARHGAP32	9743	symbol	H. sapiens	9743	H. sapiens	ARHGAP32	Rho GTPase activating protein 32	GO:0043547 positive regulation of GTPase activity;GO:0051056 regulation of small GTPase mediated signal transduction;GO:0043087 regulation of GTPase activity			Golgi apparatus(Supported)Nucleoli fibrillar center;Nucleoplasm(Uncertain)		(M187)PID TRKR PATHWAY		0	0	0	0	0	0	0	0	0	0	0	0	0	0	0	0	0	0	0	0
PPP1R12B	4660	symbol	H. sapiens	4660	H. sapiens	PPP1R12B	protein phosphatase 1 regulatory subunit 12B	GO:0000086 G2/M transition of mitotic cell cycle;GO:0006937 regulation of muscle contraction;GO:0044839 cell cycle G2/M phase transition			Actin filaments;Plasma membrane(Supported)				0	0	0	0	0	0	0	0	0	0	0	0	0	0	0	0	0	0	0	0
PAX7	5081	symbol	H. sapiens	5081	H. sapiens	PAX7	paired box 7	GO:0014813 skeletal muscle satellite cell commitment;GO:0014816 skeletal muscle satellite cell differentiation;GO:2000288 positive regulation of myoblast proliferation		Transcription factors/Helix-turn-helix domains					1	0	0	0	1	0	0	0	0	0	1	0	0	0	1	1	0	0	0	1
EIF3E	3646	symbol	H. sapiens	3646	H. sapiens	EIF3E	eukaryotic translation initiation factor 3 subunit E	GO:1902416 positive regulation of mRNA binding;GO:1905216 positive regulation of RNA binding;GO:1902415 regulation of mRNA binding			Cytosol;Nuclear bodies(Enhanced)		(M44)PID HIF2PATHWAY		0	0	0	0	0	0	0	0	0	0	0	1	0	0	0	0	0	0	0	0
CLDN4	1364	symbol	H. sapiens	1364	H. sapiens	CLDN4	claudin 4	GO:0061436 establishment of skin barrier;GO:0016338 calcium-independent cell-cell adhesion via plasma membrane cell-adhesion molecules;GO:0033561 regulation of water loss via skin		Transporters/Transporter channels and pores	Plasma membrane(Supported)			(M5915)HALLMARK APICAL JUNCTION	0	0	0	0	0	0	0	0	0	0	0	1	1	0	0	0	0	0	0	0
TENT4A	11044	symbol	H. sapiens	11044	H. sapiens	TENT4A	terminal nucleotidyltransferase 4A	GO:1905870 positive regulation of 3'-UTR-mediated mRNA stabilization;GO:0060212 negative regulation of nuclear-transcribed mRNA poly(A) tail shortening;GO:1905868 regulation of 3'-UTR-mediated mRNA stabilization		Enzymes/ENZYME proteins/Transferases	Golgi apparatus;Nuclear membrane;Nucleoplasm(Supported)			(M5942)HALLMARK UV RESPONSE DN; (M5901)HALLMARK G2M CHECKPOINT	0	0	0	0	0	0	0	0	0	0	0	0	0	0	0	0	0	0	0	0
CLDN3	1365	symbol	H. sapiens	1365	H. sapiens	CLDN3	claudin 3	GO:0016338 calcium-independent cell-cell adhesion via plasma membrane cell-adhesion molecules;GO:0070830 bicellular tight junction assembly;GO:0120192 tight junction assembly		Transporters/Transporter channels and pores	Cell Junctions(Supported)			(M5937)HALLMARK GLYCOLYSIS	0	0	0	0	0	0	0	0	0	0	1	1	0	1	0	0	0	0	0	1
SLC30A1	7779	symbol	H. sapiens	7779	H. sapiens	SLC30A1	solute carrier family 30 member 1	GO:0071584 negative regulation of zinc ion transmembrane import;GO:0071581 regulation of zinc ion transmembrane import;GO:0071583 negative regulation of zinc ion transmembrane transport		Transporters/Electrochemical Potential-driven transporters	Plasma membrane;Vesicles(Supported)			(M5945)HALLMARK HEME METABOLISM	1	1	0	0	0	0	0	0	0	0	0	0	0	0	0	0	0	0	0	0
BCAS1	8537	symbol	H. sapiens	8537	H. sapiens	BCAS1	breast carcinoma amplified sequence 1	GO:0042552 myelination;GO:0008366 axon ensheathment;GO:0007272 ensheathment of neurons			Vesicles(Approved)				0	0	0	0	0	0	0	0	0	0	0	0	0	0	0	0	0	0	0	0
MND1	84057	symbol	H. sapiens	84057	H. sapiens	MND1	meiotic nuclear divisions 1	GO:0007131 reciprocal meiotic recombination;GO:0007127 meiosis I;GO:0035825 homologous recombination							0	0	0	0	0	0	0	0	0	0	0	0	0	0	0	0	0	0	0	0
BARX2	8538	symbol	H. sapiens	8538	H. sapiens	BARX2	BARX homeobox 2	GO:0001502 cartilage condensation;GO:0098743 cell aggregation;GO:0014902 myotube differentiation		Transcription factors/Helix-turn-helix domains	Nucleoplasm(Supported)Cytosol(Approved)				1	0	0	0	0	0	0	0	0	0	0	0	0	0	0	0	0	0	0	0
BCL2L14	79370	symbol	H. sapiens	79370	H. sapiens	BCL2L14	BCL2 like 14	GO:0042981 regulation of apoptotic process;GO:0043067 regulation of programmed cell death;GO:0006915 apoptotic process			Cytosol(Uncertain)		(M145)PID P53 DOWNSTREAM PATHWAY		0	0	0	0	0	0	0	0	0	0	0	0	0	0	0	0	0	0	0	0
BZW2	28969	symbol	H. sapiens	28969	H. sapiens	BZW2	basic leucine zipper and W2 domains 2	GO:0007399 nervous system development;GO:0030154 cell differentiation;GO:0048869 cellular developmental process			Actin filaments;Cytosol;Plasma membrane(Approved)				0	0	0	0	0	0	0	0	0	0	0	0	0	0	0	0	0	0	0	0
C5orf34	375444	symbol	H. sapiens	375444	H. sapiens	C5orf34	chromosome 5 open reading frame 34								0	0	0	0	0	0	0	0	0	0	0	0	0	0	0	0	0	0	0	0
JPT2	90861	symbol	H. sapiens	90861	H. sapiens	JPT2	Jupiter microtubule associated homolog 2				Cytosol;Plasma membrane(Enhanced)				0	0	0	0	0	0	0	0	0	0	0	0	0	0	0	0	0	0	0	0
HMGCS1	3157	symbol	H. sapiens	3157	H. sapiens	HMGCS1	3-hydroxy-3-methylglutaryl-CoA synthase 1	GO:0010142 farnesyl diphosphate biosynthetic process, mevalonate pathway;GO:0046690 response to tellurium ion;GO:1902767 isoprenoid biosynthetic process via mevalonate		Enzymes/ENZYME proteins/Transferases	Cytosol;Nucleus;Plasma membrane(Supported)	(3R,5S,7R,12S,13R)-13-FORMYL-12,14-DIHYDROXY-3,5,7-TRIMETHYLTETRADECANOIC ACID (Organic acid binding)	(M106)PID HNF3B PATHWAY	(M5892)HALLMARK CHOLESTEROL HOMEOSTASIS; (M5908)HALLMARK ANDROGEN RESPONSE; (M5935)HALLMARK FATTY ACID METABOLISM	0	0	0	0	0	1	0	0	0	0	0	0	1	0	0	0	0	0	0	0
SOX2	6657	symbol	H. sapiens	6657	H. sapiens	SOX2	SRY-box transcription factor 2	GO:0001714 endodermal cell fate specification;GO:0021984 adenohypophysis development;GO:0001711 endodermal cell fate commitment		Transcription factors/Other all-alpha-helical DNA-binding domains	Nucleoplasm(Supported)				1	0	1	0	0	1	0	1	0	0	1	0	0	0	0	1	0	0	0	0
RGS1	5996	symbol	H. sapiens	5996	H. sapiens	RGS1	regulator of G protein signaling 1	GO:0061737 leukotriene signaling pathway;GO:0007193 adenylate cyclase-inhibiting G protein-coupled receptor signaling pathway;GO:0008277 regulation of G protein-coupled receptor signaling pathway					(M124)PID CXCR4 PATHWAY	(M5932)HALLMARK INFLAMMATORY RESPONSE	0	0	1	0	0	0	0	0	0	0	0	0	0	0	0	0	0	0	0	0
GCNT1	2650	symbol	H. sapiens	2650	H. sapiens	GCNT1	glucosaminyl (N-acetyl) transferase 1	GO:0050901 leukocyte tethering or rolling;GO:0016266 O-glycan processing;GO:0060352 cell adhesion molecule production		Enzymes/ENZYME proteins/Transferases	Nuclear speckles(Supported)			(M5942)HALLMARK UV RESPONSE DN; (M5950)HALLMARK ALLOGRAFT REJECTION	0	0	1	1	1	0	0	0	0	0	0	0	0	0	0	0	0	0	0	0
SP8	221833	symbol	H. sapiens	221833	H. sapiens	SP8	Sp8 transcription factor	GO:0009954 proximal/distal pattern formation;GO:0030326 embryonic limb morphogenesis;GO:0035113 embryonic appendage morphogenesis		Transcription factors/Zinc-coordinating DNA-binding domains	Nucleus(Approved)				1	0	0	0	0	0	0	0	0	0	0	0	0	0	0	0	0	0	0	0
MIPOL1	145282	symbol	H. sapiens	145282	H. sapiens	MIPOL1	mirror-image polydactyly 1				Cytosol(Approved)				0	0	0	0	0	0	0	0	0	0	0	0	0	0	0	0	0	0	0	0
TTC6	319089	symbol	H. sapiens	319089	H. sapiens	TTC6	tetratricopeptide repeat domain 6				Centrosome(Approved)				0	0	0	0	0	0	0	0	0	0	0	0	0	0	0	0	0	0	0	0
SLC45A3	85414	symbol	H. sapiens	85414	H. sapiens	SLC45A3	solute carrier family 45 member 3	GO:0015770 sucrose transport;GO:0045723 positive regulation of fatty acid biosynthetic process;GO:0015766 disaccharide transport		Transporters/Electrochemical Potential-driven transporters	Nucleoplasm;Vesicles(Approved)				0	1	0	0	0	0	0	0	0	0	0	0	0	0	1	0	0	1	0	0
DUSP10	11221	symbol	H. sapiens	11221	H. sapiens	DUSP10	dual specificity phosphatase 10	GO:1905042 negative regulation of epithelium regeneration;GO:0045591 positive regulation of regulatory T cell differentiation;GO:0060266 negative regulation of respiratory burst involved in inflammatory response		Enzymes/ENZYME proteins/Hydrolases	Cytosol;Nucleoplasm(Supported)Golgi apparatus(Approved)		(M76)PID P38 ALPHA BETA PATHWAY; (M12012)ST P38 MAPK PATHWAY; (M3721)ST JNK MAPK PATHWAY		0	0	1	0	0	1	0	1	0	0	1	0	0	0	0	0	1	1	0	0
DNAH14	127602	symbol	H. sapiens	127602	H. sapiens	DNAH14	dynein axonemal heavy chain 14	GO:0007018 microtubule-based movement;GO:0007017 microtubule-based process;GO:0006928 movement of cell or subcellular component			Centrosome(Approved)				0	0	0	0	0	0	0	0	0	0	0	0	0	0	0	0	0	0	0	0
C14orf177	283598	symbol	H. sapiens	283598	H. sapiens	C14orf177	chromosome 14 open reading frame 177								0	0	0	0	0	0	0	0	0	0	0	0	0	0	0	0	0	0	0	0
ECH1	1891	symbol	H. sapiens	1891	H. sapiens	ECH1	enoyl-CoA hydratase 1	GO:0006625 protein targeting to peroxisome;GO:0006635 fatty acid beta-oxidation;GO:0072663 establishment of protein localization to peroxisome			Mitochondria(Supported)			(M5892)HALLMARK CHOLESTEROL HOMEOSTASIS; (M5949)HALLMARK PEROXISOME; (M5935)HALLMARK FATTY ACID METABOLISM	0	0	0	0	0	0	0	0	0	0	0	0	0	0	0	0	0	0	0	0
SLC39A10	57181	symbol	H. sapiens	57181	H. sapiens	SLC39A10	solute carrier family 39 member 10	GO:0050861 positive regulation of B cell receptor signaling pathway;GO:1903615 positive regulation of protein tyrosine phosphatase activity;GO:0050855 regulation of B cell receptor signaling pathway		Transporters/Electrochemical Potential-driven transporters	Cytosol;Nucleoplasm;Plasma membrane(Approved)				0	1	0	0	0	0	0	0	0	0	0	0	0	0	0	0	0	0	0	0
NHEJ1	79840	symbol	H. sapiens	79840	H. sapiens	NHEJ1	non-homologous end joining factor 1	GO:0051351 positive regulation of ligase activity;GO:0051340 regulation of ligase activity;GO:0030183 B cell differentiation			Nucleoli fibrillar center;Nucleus(Supported)		(M42)PID DNA PK PATHWAY		0	0	0	0	0	0	0	0	0	0	0	0	0	0	0	0	0	0	0	0
AGR3	155465	symbol	H. sapiens	155465	H. sapiens	AGR3	anterior gradient 3, protein disulphide isomerase family member	GO:0060548 negative regulation of cell death;GO:0010941 regulation of cell death;GO:0008219 cell death			Endoplasmic reticulum(Supported)Vesicles(Approved)				0	0	0	0	0	0	0	0	0	0	0	0	0	0	0	0	0	0	0	0
LOC390937	390937	Gene_ID	H. sapiens	390937	H. sapiens	ERFL	ETS repressor factor like								0	0	0	0	0	0	0	0	0	0	0	0	0	0	0	0	0	0	0	0
SCGB3A2	117156	symbol	H. sapiens	117156	H. sapiens	SCGB3A2	secretoglobin family 3A member 2	GO:0006898 receptor-mediated endocytosis;GO:0006897 endocytosis;GO:0098657 import into cell							0	0	0	0	0	0	0	0	0	0	0	0	0	0	0	0	0	0	0	0
PIGR	5284	symbol	H. sapiens	5284	H. sapiens	PIGR	polymeric immunoglobulin receptor	GO:0002415 immunoglobulin transcytosis in epithelial cells mediated by polymeric immunoglobulin receptor;GO:0002386 immune response in mucosal-associated lymphoid tissue;GO:0002414 immunoglobulin transcytosis in epithelial cells					(M28)PID IL4 2PATHWAY	(M5953)HALLMARK KRAS SIGNALING UP	0	0	0	0	0	0	0	0	0	0	0	0	0	0	0	0	0	0	0	0
NCCRP1	342897	symbol	H. sapiens	342897	H. sapiens	NCCRP1	NCCRP1, F-box associated domain containing	GO:0031146 SCF-dependent proteasomal ubiquitin-dependent protein catabolic process;GO:0030433 ubiquitin-dependent ERAD pathway;GO:0006516 glycoprotein catabolic process			Mitochondria(Approved)				0	0	0	0	0	0	0	0	0	0	0	0	0	0	0	0	0	0	0	0
PDP1	54704	symbol	H. sapiens	54704	H. sapiens	PDP1	pyruvate dehyrogenase phosphatase catalytic subunit 1	GO:0010510 regulation of acetyl-CoA biosynthetic process from pyruvate;GO:0050812 regulation of acyl-CoA biosynthetic process;GO:0006086 acetyl-CoA biosynthetic process from pyruvate		Enzymes/ENZYME proteins/Hydrolases	Cytosol;Mitochondria;Nucleoplasm(Supported)			(M5921)HALLMARK COMPLEMENT; (M5936)HALLMARK OXIDATIVE PHOSPHORYLATION	0	0	0	0	0	0	0	0	0	0	0	0	0	0	0	0	0	0	0	0
SLC50A1	55974	symbol	H. sapiens	55974	H. sapiens	SLC50A1	solute carrier family 50 member 1	GO:0042946 glucoside transport;GO:1901656 glycoside transport;GO:0008645 hexose transmembrane transport		Transporters/Electrochemical Potential-driven transporters					0	1	0	0	0	0	0	0	0	0	0	0	0	0	0	0	0	0	0	0
CNOT11	55571	symbol	H. sapiens	55571	H. sapiens	CNOT11	CCR4-NOT transcription complex subunit 11	GO:0006977 DNA damage response, signal transduction by p53 class mediator resulting in cell cycle arrest;GO:0072431 signal transduction involved in mitotic G1 DNA damage checkpoint;GO:0031571 mitotic G1 DNA damage checkpoint			Nucleoplasm(Supported)				0	0	0	0	0	0	0	0	0	0	0	0	0	0	0	0	0	0	0	0
HOXB9	3219	symbol	H. sapiens	3219	H. sapiens	HOXB9	homeobox B9	GO:0048706 embryonic skeletal system development;GO:0030879 mammary gland development;GO:0060326 cell chemotaxis		Transcription factors/Helix-turn-helix domains	Mitochondria;Nucleoplasm(Approved)			(M5891)HALLMARK HYPOXIA	1	0	1	0	0	1	0	0	0	0	0	0	0	0	0	0	0	0	0	0
CR2	1380	symbol	H. sapiens	1380	H. sapiens	CR2	complement C3d receptor 2	GO:0002430 complement receptor mediated signaling pathway;GO:0046718 viral entry into host cell;GO:0006958 complement activation, classical pathway		CD markers			(M8626)SIG BCR SIGNALING PATHWAY	(M5921)HALLMARK COMPLEMENT	0	0	1	0	0	0	0	0	0	0	0	0	0	0	0	0	0	0	0	0
EMC2	9694	symbol	H. sapiens	9694	H. sapiens	EMC2	ER membrane protein complex subunit 2	GO:0034975 protein folding in endoplasmic reticulum;GO:0006457 protein folding;GO:0009987 cellular process							0	0	0	0	0	0	0	0	0	0	0	0	0	0	0	0	0	0	0	0
SLCO1B3	28234	symbol	H. sapiens	28234	H. sapiens	SLCO1B3	solute carrier organic anion transporter family member 1B3	GO:0015721 bile acid and bile salt transport;GO:0043252 sodium-independent organic anion transport;GO:0015718 monocarboxylic acid transport		Transporters/Electrochemical Potential-driven transporters	Plasma membrane(Supported)	Rifampicin (Sodium-independent organic anion transmembrane transporter activity);Clarithromycin (Sodium-independent organic anion transmembrane transporter activity)			0	1	0	0	0	0	0	0	0	0	0	0	0	0	0	0	0	0	0	0
DHRS7	51635	symbol	H. sapiens	51635	H. sapiens	DHRS7	dehydrogenase/reductase 7	GO:0055114 oxidation-reduction process;GO:0008152 metabolic process;GO:0008150 biological_process			Mitochondria;Nucleoplasm(Approved)			(M5905)HALLMARK ADIPOGENESIS; (M5934)HALLMARK XENOBIOTIC METABOLISM	0	0	0	0	0	0	0	0	0	0	0	0	0	0	0	0	0	0	0	0
DEPTOR	64798	symbol	H. sapiens	64798	H. sapiens	DEPTOR	DEP domain containing MTOR interacting protein	GO:0045792 negative regulation of cell size;GO:0032007 negative regulation of TOR signaling;GO:0006469 negative regulation of protein kinase activity			Mitochondria(Enhanced)Nucleoplasm(Supported)		(M121)PID MTOR 4PATHWAY; (M48)PID MET PATHWAY	(M5906)HALLMARK ESTROGEN RESPONSE EARLY	0	0	0	0	0	0	0	0	0	0	1	0	0	0	0	0	1	0	0	0
PRAC1	84366	symbol	H. sapiens	84366	H. sapiens	PRAC1	PRAC1 small nuclear protein								0	0	0	0	0	0	0	0	0	0	0	0	0	0	0	0	0	0	0	0
TSPAN13	27075	symbol	H. sapiens	27075	H. sapiens	TSPAN13	tetraspanin 13	GO:1903169 regulation of calcium ion transmembrane transport;GO:0051924 regulation of calcium ion transport;GO:0070588 calcium ion transmembrane transport			Nucleus(Approved)			(M5953)HALLMARK KRAS SIGNALING UP; (M5907)HALLMARK ESTROGEN RESPONSE LATE	0	0	0	0	0	0	0	0	0	0	0	0	0	0	0	0	0	0	0	0
TLR2	7097	symbol	H. sapiens	7097	H. sapiens	TLR2	toll like receptor 2	GO:0042495 detection of triacyl bacterial lipopeptide;GO:0042496 detection of diacyl bacterial lipopeptide;GO:0038123 toll-like receptor TLR1:TLR2 signaling pathway		CD markers	Mitochondria;Nucleus(Supported)	OspA lipoprotein (Triacyl lipopeptide binding);S-(Dimethylarsenic)Cysteine (Triacyl lipopeptide binding);SCV-07 (Triacyl lipopeptide binding)	(M264)PID TOLL ENDOGENOUS PATHWAY	(M5897)HALLMARK IL6 JAK STAT3 SIGNALING; (M5890)HALLMARK TNFA SIGNALING VIA NFKB; (M5932)HALLMARK INFLAMMATORY RESPONSE	0	0	1	0	0	0	0	0	0	0	0	0	1	0	0	0	0	1	0	0
TMEM63C	57156	symbol	H. sapiens	57156	H. sapiens	TMEM63C	transmembrane protein 63C	GO:0034220 ion transmembrane transport;GO:0006812 cation transport;GO:0006811 ion transport		Transporters/Transporter channels and pores	Centrosome(Approved)				0	0	0	0	0	0	0	0	0	0	0	0	0	0	0	0	0	0	0	0
NEK2	4751	symbol	H. sapiens	4751	H. sapiens	NEK2	NIMA related kinase 2	GO:1903126 negative regulation of centriole-centriole cohesion;GO:0046602 regulation of mitotic centrosome separation;GO:0030997 regulation of centriole-centriole cohesion	NEK Ser/Thr protein kinase family	Enzymes/{ENZYME proteins/Transferases,Kinases/NEK Ser/Thr protein kinases}	Centrosome;Nucleus(Supported)	5-[(Z)-(5-CHLORO-2-OXO-1,2-DIHYDRO-3H-INDOL-3-YLIDENE)METHYL]-N-(DIETHYLAMINO)ETHYL]-2,4-DIMETHYL-1H-PYRROLE-3-CARBOXAMIDE (Protein serine/threonine kinase activity)	(M176)PID FOXM1 PATHWAY	(M5951)HALLMARK SPERMATOGENESIS; (M5893)HALLMARK MITOTIC SPINDLE; (M5901)HALLMARK G2M CHECKPOINT	1	0	0	0	0	0	0	0	0	0	0	0	0	0	0	0	1	0	0	0
C4BPA	722	symbol	H. sapiens	722	H. sapiens	C4BPA	complement component 4 binding protein alpha	GO:0045959 negative regulation of complement activation, classical pathway;GO:0030450 regulation of complement activation, classical pathway;GO:0002924 negative regulation of humoral immune response mediated by circulating immunoglobulin					(M45)PID CD40 PATHWAY		0	0	1	0	0	0	0	0	0	0	0	0	0	0	0	0	0	0	0	0
LIPH	200879	symbol	H. sapiens	200879	H. sapiens	LIPH	lipase H	GO:0006654 phosphatidic acid biosynthetic process;GO:0046473 phosphatidic acid metabolic process;GO:0046474 glycerophospholipid biosynthetic process							0	0	0	0	0	0	0	0	0	0	0	0	0	0	0	0	0	0	0	0
QSOX1	5768	symbol	H. sapiens	5768	H. sapiens	QSOX1	quiescin sulfhydryl oxidase 1	GO:0016242 negative regulation of macroautophagy;GO:0002576 platelet degranulation;GO:0043312 neutrophil degranulation		Enzymes/ENZYME proteins/Oxidoreductases	Golgi apparatus(Supported)Vesicles(Approved)			(M5937)HALLMARK GLYCOLYSIS; (M5930)HALLMARK EPITHELIAL MESENCHYMAL TRANSITION	0	0	0	0	0	0	1	0	0	0	0	0	0	0	0	0	0	0	0	0
DTL	51514	symbol	H. sapiens	51514	H. sapiens	DTL	denticleless E3 ubiquitin protein ligase homolog	GO:0072425 signal transduction involved in G2 DNA damage checkpoint;GO:0010971 positive regulation of G2/M transition of mitotic cell cycle;GO:0072422 signal transduction involved in DNA damage checkpoint			Nucleus(Enhanced)Cytosol(Approved)				0	0	0	0	0	0	0	0	0	0	0	0	0	0	0	0	0	0	0	0
ADCY2	108	symbol	H. sapiens	108	H. sapiens	ADCY2	adenylate cyclase 2	GO:0034199 activation of protein kinase A activity;GO:0006171 cAMP biosynthetic process;GO:0071377 cellular response to glucagon stimulus		Enzymes/ENZYME proteins/Lyases		Colforsin (Protein heterodimerization activity);2',5'-DIDEOXY-ADENOSINE 3'-MONOPHOSPHATE (Protein heterodimerization activity)	(M56)PID LPA4 PATHWAY; (M8)PID ENDOTHELIN PATHWAY; (M15)PID LYSOPHOSPHOLIPID PATHWAY	(M5923)HALLMARK PI3K AKT MTOR SIGNALING	0	0	0	0	0	0	0	0	0	0	0	0	1	0	0	0	1	0	0	0
CNIH3	149111	symbol	H. sapiens	149111	H. sapiens	CNIH3	cornichon family AMPA receptor auxiliary protein 3	GO:0048208 COPII vesicle coating;GO:0048207 vesicle targeting, rough ER to cis-Golgi;GO:2000311 regulation of AMPA receptor activity							0	0	0	0	0	0	0	0	0	0	0	0	0	0	0	0	0	0	0	0
RGS17	26575	symbol	H. sapiens	26575	H. sapiens	RGS17	regulator of G protein signaling 17	GO:0001975 response to amphetamine;GO:0014075 response to amine;GO:0097366 response to bronchodilator			Vesicles(Approved)				0	0	0	0	0	0	0	0	0	0	0	0	0	0	0	0	0	0	0	0
MEX3A	92312	symbol	H. sapiens	92312	H. sapiens	MEX3A	mex-3 RNA binding family member A				Cytosol(Supported)				0	0	0	0	0	0	0	0	0	0	0	0	0	0	0	0	0	0	0	0
MMP13	4322	symbol	H. sapiens	4322	H. sapiens	MMP13	matrix metallopeptidase 13	GO:0003417 growth plate cartilage development;GO:0001958 endochondral ossification;GO:0060351 cartilage development involved in endochondral bone morphogenesis		Enzymes/Peptidases/Metallopeptidases		Marimastat (Zinc ion binding);3-Methylpyridine (Zinc ion binding);2-{4-[4-(4-Chloro-Phenoxy)-Benzenesulfonyl]-Tetrahydro-Pyran-4-Yl}-N-Hydroxy-Acetamide (Zinc ion binding);WAY-151693 (Zinc ion binding);Hydroxyaminovaline (Zinc ion binding);1-Methyloxy-4-Sulfone-Benzene (Zinc ion binding);PYRIMIDINE-4,6-DICARBOXYLIC ACID BIS-(3-METHYL-BENZYLAMIDE) (Zinc ion binding);PYRIMIDINE-4,6-DICARBOXYLIC ACI…	(M174)PID UPA UPAR PATHWAY; (M3468)NABA ECM REGULATORS; (M5885)NABA MATRISOME ASSOCIATED	(M5921)HALLMARK COMPLEMENT	1	0	1	0	0	0	1	0	0	0	1	0	0	0	0	0	0	0	0	0
ATP9A	10079	symbol	H. sapiens	10079	H. sapiens	ATP9A	ATPase phospholipid transporting 9A (putative)	GO:0045332 phospholipid translocation;GO:0034204 lipid translocation;GO:0015914 phospholipid transport		Enzymes/ENZYME proteins/Hydrolases;Transporters/Primary Active Transporters					0	0	0	0	0	0	0	0	0	0	0	0	0	0	0	0	0	0	0	0
SKAP1	8631	symbol	H. sapiens	8631	H. sapiens	SKAP1	src kinase associated phosphoprotein 1	GO:0033634 positive regulation of cell-cell adhesion mediated by integrin;GO:0033625 positive regulation of integrin activation;GO:0034116 positive regulation of heterotypic cell-cell adhesion			Cytosol;Nucleus;Plasma membrane(Approved)				0	0	0	0	0	0	0	1	0	0	0	0	0	0	0	0	0	0	0	0
EFNA4	1945	symbol	H. sapiens	1945	H. sapiens	EFNA4	ephrin A4	GO:0030316 osteoclast differentiation;GO:0048013 ephrin receptor signaling pathway;GO:0007411 axon guidance		RAS pathway related proteins	Nucleus;Vesicles(Uncertain)				0	0	1	0	0	0	0	0	0	0	1	0	0	0	0	0	0	0	0	0
PRR19	284338	symbol	H. sapiens	284338	H. sapiens	PRR19	proline rich 19				Nuclear bodies;Nucleoli;Nucleus(Approved)				0	0	0	0	0	0	0	0	0	0	0	0	0	0	0	0	0	0	0	0
KRT40	125115	symbol	H. sapiens	125115	H. sapiens	KRT40	keratin 40	GO:0070268 cornification;GO:0031424 keratinization;GO:0030216 keratinocyte differentiation							0	0	0	0	0	0	0	0	0	0	0	0	0	1	0	0	0	0	0	0
MESP2	145873	symbol	H. sapiens	145873	H. sapiens	MESP2	mesoderm posterior bHLH transcription factor 2	GO:0001707 mesoderm formation;GO:0001756 somitogenesis;GO:0001704 formation of primary germ layer		Transcription factors/Basic domains					1	0	0	0	1	0	0	0	0	0	0	0	0	0	0	0	0	0	0	1
CCDC138	165055	symbol	H. sapiens	165055	H. sapiens	CCDC138	coiled-coil domain containing 138				Cytosol;Nucleus(Approved)				0	0	0	0	0	0	0	0	0	0	0	0	0	0	0	0	0	0	0	0
HOXB1	3211	symbol	H. sapiens	3211	H. sapiens	HOXB1	homeobox B1	GO:0021612 facial nerve structural organization;GO:0021754 facial nucleus development;GO:0021610 facial nerve morphogenesis		Transcription factors/Helix-turn-helix domains				(M5951)HALLMARK SPERMATOGENESIS	1	0	0	0	0	0	0	0	0	0	0	0	0	0	0	0	0	0	0	0
YOD1	55432	symbol	H. sapiens	55432	H. sapiens	YOD1	YOD1 deubiquitinase	GO:1904153 negative regulation of retrograde protein transport, ER to cytosol;GO:1904293 negative regulation of ERAD pathway;GO:1904152 regulation of retrograde protein transport, ER to cytosol		Enzymes/ENZYME proteins/Hydrolases	Cytosol;Nucleoplasm;Plasma membrane(Supported)				0	0	0	0	0	0	0	0	0	0	0	0	0	0	0	0	0	0	0	0
GNA12	2768	symbol	H. sapiens	2768	H. sapiens	GNA12	G protein subunit alpha 12	GO:0010762 regulation of fibroblast migration;GO:0042733 embryonic digit morphogenesis;GO:0032434 regulation of proteasomal ubiquitin-dependent protein catabolic process			Cytosol(Supported)		(M64)PID S1P S1P4 PATHWAY; (M155)PID S1P META PATHWAY; (M268)PID S1P S1P2 PATHWAY		1	0	0	0	0	0	0	0	0	0	0	0	0	0	0	0	0	0	0	0
NME3	4832	symbol	H. sapiens	4832	H. sapiens	NME3	NME/NM23 nucleoside diphosphate kinase 3	GO:0006183 GTP biosynthetic process;GO:0006228 UTP biosynthetic process;GO:0006241 CTP biosynthetic process		Enzymes/ENZYME proteins/Transferases	Cytosol;Nucleoplasm(Approved)			(M5898)HALLMARK DNA REPAIR	0	0	0	0	0	0	0	0	0	0	0	0	0	0	0	0	0	0	0	0
PCED1B	91523	symbol	H. sapiens	91523	H. sapiens	PCED1B	PC-esterase domain containing 1B				Golgi apparatus;Vesicles(Approved)				0	0	0	0	0	0	0	0	0	0	0	0	0	0	0	0	0	0	0	0
C1orf105	92346	symbol	H. sapiens	92346	H. sapiens	C1orf105	chromosome 1 open reading frame 105								0	0	0	0	0	0	0	0	0	0	0	0	0	0	0	0	0	0	0	0
DNAJC21	134218	symbol	H. sapiens	134218	H. sapiens	DNAJC21	DnaJ heat shock protein family (Hsp40) member C21	GO:0006457 protein folding;GO:0009987 cellular process;GO:0008150 biological_process			Vesicles(Approved)				0	0	0	0	0	0	0	0	0	0	0	0	0	0	0	0	0	0	0	0
STX6	10228	symbol	H. sapiens	10228	H. sapiens	STX6	syntaxin 6	GO:0016189 synaptic vesicle to endosome fusion;GO:0099532 synaptic vesicle endosomal processing;GO:0090161 Golgi ribbon formation			Golgi apparatus;Nucleoplasm(Enhanced)				0	0	0	0	0	0	0	0	0	0	0	0	0	0	0	0	0	0	0	0
C1orf100	200159	symbol	H. sapiens	200159	H. sapiens	C1orf100	chromosome 1 open reading frame 100								0	0	0	0	0	0	0	0	0	0	0	0	0	0	0	0	0	0	0	0
CD28	940	symbol	H. sapiens	940	H. sapiens	CD28	CD28 molecule	GO:0048304 positive regulation of isotype switching to IgG isotypes;GO:0048302 regulation of isotype switching to IgG isotypes;GO:0045830 positive regulation of isotype switching		CD markers			(M290)PID IL12 STAT4 PATHWAY; (M9526)ST T CELL SIGNAL TRANSDUCTION; (M88)PID CD8 TCR PATHWAY	(M5950)HALLMARK ALLOGRAFT REJECTION	0	0	1	0	0	0	0	1	0	0	0	0	0	0	0	0	0	0	0	0
CCDC80	151887	symbol	H. sapiens	151887	H. sapiens	CCDC80	coiled-coil domain containing 80	GO:0010811 positive regulation of cell-substrate adhesion;GO:0010810 regulation of cell-substrate adhesion;GO:0045785 positive regulation of cell adhesion							0	0	1	0	0	0	1	1	0	0	0	0	0	0	0	0	0	0	0	0
IL36RN	26525	symbol	H. sapiens	26525	H. sapiens	IL36RN	interleukin 36 receptor antagonist	GO:1902714 negative regulation of interferon-gamma secretion;GO:1902713 regulation of interferon-gamma secretion;GO:0019732 antifungal humoral response					(M5883)NABA SECRETED FACTORS; (M5885)NABA MATRISOME ASSOCIATED; (M5889)NABA MATRISOME		0	0	1	0	0	0	0	0	0	0	0	0	1	0	0	0	0	0	0	0
RAB26	25837	symbol	H. sapiens	25837	H. sapiens	RAB26	RAB26, member RAS oncogene family	GO:0099575 regulation of protein catabolic process at presynapse, modulating synaptic transmission;GO:0099171 presynaptic modulation of chemical synaptic transmission;GO:0043001 Golgi to plasma membrane protein transport			Centrosome;Plasma membrane;Vesicles(Uncertain)				0	0	0	0	0	0	0	0	0	0	0	0	0	0	0	0	0	0	0	0
UCHL5	51377	symbol	H. sapiens	51377	H. sapiens	UCHL5	ubiquitin C-terminal hydrolase L5	GO:0032435 negative regulation of proteasomal ubiquitin-dependent protein catabolic process;GO:2000059 negative regulation of ubiquitin-dependent protein catabolic process;GO:1901799 negative regulation of proteasomal protein catabolic process		Enzymes/{ENZYME proteins/Hydrolases,Peptidases/Cysteine-type peptidases}	Mitochondria;Nucleoplasm(Approved)			(M5924)HALLMARK MTORC1 SIGNALING	0	0	0	0	0	0	0	0	0	0	0	0	0	0	0	0	0	0	0	0
FOXA1	3169	symbol	H. sapiens	3169	H. sapiens	FOXA1	forkhead box A1	GO:0061144 alveolar secondary septum development;GO:0033148 positive regulation of intracellular estrogen receptor signaling pathway;GO:0060741 prostate gland stromal morphogenesis		Transcription factors/Helix-turn-helix domains	Nucleoli fibrillar center;Nucleoplasm(Supported)		(M285)PID HNF3A PATHWAY; (M106)PID HNF3B PATHWAY; (M145)PID P53 DOWNSTREAM PATHWAY		1	0	0	0	1	1	0	1	0	0	0	0	1	1	0	1	0	0	0	1
CNIH4	29097	symbol	H. sapiens	29097	H. sapiens	CNIH4	cornichon family AMPA receptor auxiliary protein 4	GO:0006888 ER to Golgi vesicle-mediated transport;GO:0048193 Golgi vesicle transport;GO:0015031 protein transport							0	0	0	0	0	0	0	0	0	0	0	0	0	0	0	0	0	0	0	0
SGPP2	130367	symbol	H. sapiens	130367	H. sapiens	SGPP2	sphingosine-1-phosphate phosphatase 2	GO:0006670 sphingosine metabolic process;GO:0061469 regulation of type B pancreatic cell proliferation;GO:0046519 sphingoid metabolic process							0	0	0	0	0	1	0	0	0	0	0	0	0	0	0	0	0	0	0	0
SCN8A	6334	symbol	H. sapiens	6334	H. sapiens	SCN8A	sodium voltage-gated channel alpha subunit 8	GO:0086010 membrane depolarization during action potential;GO:0019228 neuronal action potential;GO:0042552 myelination		Transporters/Transporter channels and pores;Voltage-gated ion channels/Voltage-Gated Sodium Channels		Tetrodotoxin (Voltage-gated sodium channel activity)		(M5942)HALLMARK UV RESPONSE DN	0	0	0	0	0	0	0	0	0	0	0	0	0	0	0	0	0	0	0	0
HAGH	3029	symbol	H. sapiens	3029	H. sapiens	HAGH	hydroxyacylglutathione hydrolase	GO:0019243 methylglyoxal catabolic process to D-lactate via S-lactoyl-glutathione;GO:0061727 methylglyoxal catabolic process to lactate;GO:0051596 methylglyoxal catabolic process		Enzymes/ENZYME proteins/Hydrolases		Glutathione (Metal ion binding);S-(N-Hydroxy-N-Bromophenylcarbamoyl)Glutathione (Metal ion binding)	(M19)PID P73PATHWAY	(M5945)HALLMARK HEME METABOLISM	0	0	0	0	0	0	0	0	0	0	0	0	0	0	0	0	0	0	0	0
LMNA	4000	symbol	H. sapiens	4000	H. sapiens	LMNA	lamin A/C	GO:1900114 positive regulation of histone H3-K9 trimethylation;GO:1903243 negative regulation of cardiac muscle hypertrophy in response to stress;GO:1900112 regulation of histone H3-K9 trimethylation					(M220)PID CASPASE PATHWAY	(M5902)HALLMARK APOPTOSIS	0	0	0	0	1	0	0	0	0	0	0	0	0	0	0	0	0	0	0	0
IGSF9B	22997	symbol	H. sapiens	22997	H. sapiens	IGSF9B	immunoglobulin superfamily member 9B	GO:0097151 positive regulation of inhibitory postsynaptic potential;GO:0098828 modulation of inhibitory postsynaptic potential;GO:0060080 inhibitory postsynaptic potential			Cytosol(Approved)				0	0	0	0	0	0	0	0	0	0	0	0	0	0	0	0	0	0	0	0
SALL4	57167	symbol	H. sapiens	57167	H. sapiens	SALL4	spalt like transcription factor 4	GO:0001833 inner cell mass cell proliferation;GO:0001843 neural tube closure;GO:0001832 blastocyst growth		Transcription factors/Zinc-coordinating DNA-binding domains	Nucleoplasm(Enhanced)		(M223)PID BETA CATENIN NUC PATHWAY		1	0	0	0	1	0	0	0	0	0	1	0	0	0	0	0	0	0	0	0
SLC35F3	148641	symbol	H. sapiens	148641	H. sapiens	SLC35F3	solute carrier family 35 member F3	GO:0015888 thiamine transport;GO:0045117 azole transport;GO:0051180 vitamin transport		Transporters/Electrochemical Potential-driven transporters	Golgi apparatus;Nucleoli(Approved)				0	0	0	0	0	0	0	0	0	0	0	0	0	0	0	0	0	0	0	0
AMIGO2	347902	symbol	H. sapiens	347902	H. sapiens	AMIGO2	adhesion molecule with Ig like domain 2	GO:0007157 heterophilic cell-cell adhesion via plasma membrane cell adhesion molecules;GO:0051965 positive regulation of synapse assembly;GO:0007156 homophilic cell adhesion via plasma membrane adhesion molecules			Cytosol;Golgi apparatus;Plasma membrane(Approved)			(M5915)HALLMARK APICAL JUNCTION	0	0	0	0	0	0	0	0	0	0	0	0	0	0	0	0	0	0	0	0
SUGCT	79783	symbol	H. sapiens	79783	H. sapiens	SUGCT	succinyl-CoA:glutarate-CoA transferase			Enzymes/ENZYME proteins/Transferases					0	0	0	0	0	0	0	0	0	0	0	0	0	0	0	0	0	0	0	0
LENEP	55891	symbol	H. sapiens	55891	H. sapiens	LENEP	lens epithelial protein	GO:0007275 multicellular organism development;GO:0048856 anatomical structure development;GO:0032502 developmental process							0	0	0	0	0	0	0	0	0	0	0	0	0	0	0	0	0	0	0	0
ZNF131	7690	symbol	H. sapiens	7690	H. sapiens	ZNF131	zinc finger protein 131	GO:0000122 negative regulation of transcription by RNA polymerase II;GO:0045944 positive regulation of transcription by RNA polymerase II;GO:0045892 negative regulation of transcription, DNA-templated		Transcription factors/Zinc-coordinating DNA-binding domains	Nucleoplasm(Enhanced)Intermediate filaments(Supported)				0	0	0	0	0	0	0	0	0	0	0	0	0	0	0	0	0	0	0	0
HIST1H2AH	85235	gene_synonym	H. sapiens	85235	H. sapiens	H2AC12	H2A clustered histone 12	GO:0006325 chromatin organization;GO:0051276 chromosome organization;GO:0006996 organelle organization							0	0	0	0	0	0	0	0	0	0	0	0	0	0	0	0	0	0	0	0
FAP	2191	symbol	H. sapiens	2191	H. sapiens	FAP	fibroblast activation protein alpha	GO:0051917 regulation of fibrinolysis;GO:0010716 negative regulation of extracellular matrix disassembly;GO:1902362 melanocyte apoptotic process		Enzymes/{ENZYME proteins/Hydrolases,Peptidases/Serine-type peptidases}				(M5930)HALLMARK EPITHELIAL MESENCHYMAL TRANSITION	0	0	0	0	0	1	1	0	0	0	0	0	0	0	0	0	0	0	0	0
GRAMD2B	65983	symbol	H. sapiens	65983	H. sapiens	GRAMD2B	GRAM domain containing 2B				Cytosol;Golgi apparatus;Nucleoplasm(Approved)				0	0	0	0	0	0	0	0	0	0	0	0	0	0	0	0	0	0	0	0
MMP7	4316	symbol	H. sapiens	4316	H. sapiens	MMP7	matrix metallopeptidase 7	GO:0044849 estrous cycle;GO:0022617 extracellular matrix disassembly;GO:0060135 maternal process involved in female pregnancy		Enzymes/{ENZYME proteins/Hydrolases,Peptidases/Metallopeptidases}	Nucleoplasm;Vesicles(Approved)	Marimastat (Zinc ion binding);(1R)-N,6-DIHYDROXY-7-METHOXY-2-[(4-METHOXYPHENYL)SULFONYL]-1,2,3,4-TETRAHYDROISOQUINOLINE-1-CARBOXAMIDE (Zinc ion binding);N4-HYDROXY-2-ISOBUTYL-N1-(9-OXO-1,8-DIAZA-TRICYCLO[10.6.1.013,18]NONADECA-12(19),13,15,17-TETRAEN-10-YL)-SUCCINAMIDE (Zinc ion binding);5-METHYL-3-(9-OXO-1,8-DIAZA-TRICYCLO[10.6.1.013,18]NONADECA-12(19),13,15,17-TETRAEN-10-YLCARBAMOYL)-HEXANOIC A…	(M198)PID SYNDECAN 1 PATHWAY; (M142)PID AJDISS 2PATHWAY; (M153)PID P75 NTR PATHWAY	(M5946)HALLMARK COAGULATION	0	0	0	0	0	0	1	0	0	0	0	0	0	0	0	0	0	0	0	0
CERS6	253782	symbol	H. sapiens	253782	H. sapiens	CERS6	ceramide synthase 6	GO:0046513 ceramide biosynthetic process;GO:0006672 ceramide metabolic process;GO:0030148 sphingolipid biosynthetic process			Nucleus(Supported)				0	0	0	0	0	0	0	0	0	0	0	0	0	0	0	0	0	0	0	0
PTRH2	51651	symbol	H. sapiens	51651	H. sapiens	PTRH2	peptidyl-tRNA hydrolase 2	GO:2000210 positive regulation of anoikis;GO:2000811 negative regulation of anoikis;GO:2000209 regulation of anoikis		Enzymes/ENZYME proteins/Hydrolases	Mitochondria(Supported)			(M5947)HALLMARK IL2 STAT5 SIGNALING	0	0	0	0	0	0	0	0	0	0	0	0	0	0	0	0	0	0	0	0
SLC34A2	10568	symbol	H. sapiens	10568	H. sapiens	SLC34A2	solute carrier family 34 member 2	GO:0030643 cellular phosphate ion homeostasis;GO:0072502 cellular trivalent inorganic anion homeostasis;GO:0072501 cellular divalent inorganic anion homeostasis		Transporters/Electrochemical Potential-driven transporters					1	1	0	0	0	0	0	0	0	0	0	0	0	0	0	0	0	0	0	0
KLHL12	59349	symbol	H. sapiens	59349	H. sapiens	KLHL12	kelch like family member 12	GO:0048208 COPII vesicle coating;GO:0048207 vesicle targeting, rough ER to cis-Golgi;GO:0014029 neural crest formation			Vesicles(Supported)Microtubule organizing center(Approved)		(M90)PID WNT CANONICAL PATHWAY		1	0	0	0	0	0	0	0	0	0	0	0	0	0	0	1	0	0	0	0

## Sheet: Enrichment
GroupID	Category	Term	Description	LogP	Log(q-value)	InTerm_InList	Genes	Symbols
1_Summary	GO Biological Processes	GO:0043009	chordate embryonic development	-7.0263	-2.74881	32/629	729,860,1999,2530,2768,3169,3211,3212,3216,3217,3218,3219,4751,5081,5801,6495,6659,6662,6913,7020,7422,7779,9133,10568,27023,51804,55897,57167,59349,84525,90780,145873,4322,7373,8538,26585,632,3696,6694,8626,85477,1382,3914,6657,23528,26011,121227,221833,9928,6152,5810,8941,9143,11240,10637,3576	C6,RUNX2,ELF3,FUT8,GNA12,FOXA1,HOXB1,HOXB2,HOXB6,HOXB7,HOXB8,HOXB9,NEK2,PAX7,PTPRR,SIX1,SOX4,SOX9,TBX15,TFAP2A,VEGFA,SLC30A1,CCNB2,SLC34A2,FOXB1,SIX4,MESP1,SALL4,KLHL12,HOPX,PYGO2,MESP2,MMP13,COL14A1,BARX2,GREM1,BGLAP,ITGB8,SPP2,TP63,SCIN,CRABP2,LAMB3,SOX2,ZNF281,TENM4,LRIG3,SP8,KIF14,RPL24,RAD1,CDK5R2,SYNGR3,PADI2,LEFTY1,CXCL8
1_Member	GO Biological Processes	GO:0043009	chordate embryonic development	-7.0263	-2.74881	32/629	729,860,1999,2530,2768,3169,3211,3212,3216,3217,3218,3219,4751,5081,5801,6495,6659,6662,6913,7020,7422,7779,9133,10568,27023,51804,55897,57167,59349,84525,90780,145873	C6,RUNX2,ELF3,FUT8,GNA12,FOXA1,HOXB1,HOXB2,HOXB6,HOXB7,HOXB8,HOXB9,NEK2,PAX7,PTPRR,SIX1,SOX4,SOX9,TBX15,TFAP2A,VEGFA,SLC30A1,CCNB2,SLC34A2,FOXB1,SIX4,MESP1,SALL4,KLHL12,HOPX,PYGO2,MESP2
1_Member	GO Biological Processes	GO:0009792	embryo development ending in birth or egg hatching	-6.76532	-2.74881	32/646	729,860,1999,2530,2768,3169,3211,3212,3216,3217,3218,3219,4751,5081,5801,6495,6659,6662,6913,7020,7422,7779,9133,10568,27023,51804,55897,57167,59349,84525,90780,145873	C6,RUNX2,ELF3,FUT8,GNA12,FOXA1,HOXB1,HOXB2,HOXB6,HOXB7,HOXB8,HOXB9,NEK2,PAX7,PTPRR,SIX1,SOX4,SOX9,TBX15,TFAP2A,VEGFA,SLC30A1,CCNB2,SLC34A2,FOXB1,SIX4,MESP1,SALL4,KLHL12,HOPX,PYGO2,MESP2
1_Member	GO Biological Processes	GO:0048706	embryonic skeletal system development	-5.61801	-1.90253	12/126	860,3211,3212,3216,3217,3218,3219,5081,6495,6913,7020,51804	RUNX2,HOXB1,HOXB2,HOXB6,HOXB7,HOXB8,HOXB9,PAX7,SIX1,TBX15,TFAP2A,SIX4
1_Member	GO Biological Processes	GO:0048704	embryonic skeletal system morphogenesis	-5.24958	-1.81121	10/93	860,3211,3212,3216,3217,3218,6495,6913,7020,51804	RUNX2,HOXB1,HOXB2,HOXB6,HOXB7,HOXB8,SIX1,TBX15,TFAP2A,SIX4
1_Member	GO Biological Processes	GO:0048705	skeletal system morphogenesis	-4.61664	-1.47519	15/239	860,3211,3212,3216,3217,3218,4322,6495,6662,6913,7020,7373,8538,26585,51804	RUNX2,HOXB1,HOXB2,HOXB6,HOXB7,HOXB8,MMP13,SIX1,SOX9,TBX15,TFAP2A,COL14A1,BARX2,GREM1,SIX4
1_Member	GO Biological Processes	GO:0001501	skeletal system development	-4.27581	-1.32928	23/518	632,860,3211,3212,3216,3217,3218,3219,3696,4322,5081,6495,6659,6662,6694,6913,7020,7373,8538,8626,26585,51804,85477	BGLAP,RUNX2,HOXB1,HOXB2,HOXB6,HOXB7,HOXB8,HOXB9,ITGB8,MMP13,PAX7,SIX1,SOX4,SOX9,SPP2,TBX15,TFAP2A,COL14A1,BARX2,TP63,GREM1,SIX4,SCIN
1_Member	GO Biological Processes	GO:0048598	embryonic morphogenesis	-3.89509	-1.12308	24/586	860,1382,2768,3211,3212,3216,3217,3218,3914,6495,6657,6659,6662,6913,7020,8626,23528,26011,51804,55897,57167,121227,145873,221833	RUNX2,CRABP2,GNA12,HOXB1,HOXB2,HOXB6,HOXB7,HOXB8,LAMB3,SIX1,SOX2,SOX4,SOX9,TBX15,TFAP2A,TP63,ZNF281,TENM4,SIX4,MESP1,SALL4,LRIG3,MESP2,SP8
1_Member	GO Biological Processes	GO:0048483	autonomic nervous system development	-3.88431	-1.12308	6/45	3211,3212,6495,6659,7020,8626	HOXB1,HOXB2,SIX1,SOX4,TFAP2A,TP63
1_Member	GO Biological Processes	GO:0021783	preganglionic parasympathetic fiber development	-3.72696	-1.04407	4/17	3211,3212,6495,7020	HOXB1,HOXB2,SIX1,TFAP2A
1_Member	GO Biological Processes	GO:0048532	anatomical structure arrangement	-3.72696	-1.04407	4/17	3211,3212,7020,9928	HOXB1,HOXB2,TFAP2A,KIF14
1_Member	GO Biological Processes	GO:0021545	cranial nerve development	-3.57827	-1.00109	6/51	3211,3212,6152,6495,7020,51804	HOXB1,HOXB2,RPL24,SIX1,TFAP2A,SIX4
1_Member	GO Biological Processes	GO:0048486	parasympathetic nervous system development	-3.52725	-0.9579	4/19	3211,3212,6495,7020	HOXB1,HOXB2,SIX1,TFAP2A
1_Member	GO Biological Processes	GO:0048857	neural nucleus development	-3.11556	-0.706505	6/62	3211,3212,5810,8941,9143,11240	HOXB1,HOXB2,RAD1,CDK5R2,SYNGR3,PADI2
1_Member	GO Biological Processes	GO:0021561	facial nerve development	-3.09508	-0.701819	3/11	3211,3212,6495	HOXB1,HOXB2,SIX1
1_Member	GO Biological Processes	GO:0021610	facial nerve morphogenesis	-3.09508	-0.701819	3/11	3211,3212,6495	HOXB1,HOXB2,SIX1
1_Member	GO Biological Processes	GO:1904888	cranial skeletal system development	-2.97146	-0.653916	6/66	860,6495,6913,7020,8626,51804	RUNX2,SIX1,TBX15,TFAP2A,TP63,SIX4
1_Member	GO Biological Processes	GO:0048701	embryonic cranial skeleton morphogenesis	-2.94779	-0.634566	5/45	860,6495,6913,7020,51804	RUNX2,SIX1,TBX15,TFAP2A,SIX4
1_Member	GO Biological Processes	GO:0003002	regionalization	-2.82065	-0.57511	15/351	3169,3211,3212,3216,3217,3218,3219,5081,6495,8626,26585,27023,55897,145873,221833	FOXA1,HOXB1,HOXB2,HOXB6,HOXB7,HOXB8,HOXB9,PAX7,SIX1,TP63,GREM1,FOXB1,MESP1,MESP2,SP8
1_Member	GO Biological Processes	GO:0021602	cranial nerve morphogenesis	-2.80026	-0.565504	4/29	3211,3212,6495,7020	HOXB1,HOXB2,SIX1,TFAP2A
1_Member	GO Biological Processes	GO:0048562	embryonic organ morphogenesis	-2.72199	-0.504816	13/288	860,3211,3212,3216,3217,3218,6495,6662,6913,7020,51804,55897,121227	RUNX2,HOXB1,HOXB2,HOXB6,HOXB7,HOXB8,SIX1,SOX9,TBX15,TFAP2A,SIX4,MESP1,LRIG3
1_Member	GO Biological Processes	GO:0021675	nerve development	-2.56868	-0.394159	6/79	3211,3212,6152,6495,7020,51804	HOXB1,HOXB2,RPL24,SIX1,TFAP2A,SIX4
1_Member	GO Biological Processes	GO:0007389	pattern specification process	-2.22416	-0.214111	16/446	3169,3211,3212,3216,3217,3218,3219,5081,6495,8626,10637,26585,27023,55897,145873,221833	FOXA1,HOXB1,HOXB2,HOXB6,HOXB7,HOXB8,HOXB9,PAX7,SIX1,TP63,LEFTY1,GREM1,FOXB1,MESP1,MESP2,SP8
1_Member	GO Biological Processes	GO:0048568	embryonic organ development	-2.0216	-0.0860749	15/429	860,3211,3212,3216,3217,3218,3576,6495,6662,6913,7020,7422,51804,55897,121227	RUNX2,HOXB1,HOXB2,HOXB6,HOXB7,HOXB8,CXCL8,SIX1,SOX9,TBX15,TFAP2A,VEGFA,SIX4,MESP1,LRIG3
2_Summary	Reactome Gene Sets	R-HSA-425407	SLC-mediated transmembrane transport	-6.24944	-2.40902	18/251	861,2030,4891,6513,6574,7779,7781,9154,9498,10568,28234,55974,57127,57181,85414,115019,347734,353189	RUNX1,SLC29A1,SLC11A2,SLC2A1,SLC20A1,SLC30A1,SLC30A3,SLC28A1,SLC4A8,SLC34A2,SLCO1B3,SLC50A1,RHBG,SLC39A10,SLC45A3,SLC26A9,SLC35B2,SLCO4C1
2_Member	Reactome Gene Sets	R-HSA-425407	SLC-mediated transmembrane transport	-6.24944	-2.40902	18/251	861,2030,4891,6513,6574,7779,7781,9154,9498,10568,28234,55974,57127,57181,85414,115019,347734,353189	RUNX1,SLC29A1,SLC11A2,SLC2A1,SLC20A1,SLC30A1,SLC30A3,SLC28A1,SLC4A8,SLC34A2,SLCO1B3,SLC50A1,RHBG,SLC39A10,SLC45A3,SLC26A9,SLC35B2,SLCO4C1
2_Member	Reactome Gene Sets	R-HSA-425397	Transport of vitamins, nucleosides, and related molecules	-2.9927	-0.657431	5/44	2030,9154,28234,347734,353189	SLC29A1,SLC28A1,SLCO1B3,SLC35B2,SLCO4C1
3_Summary	KEGG Pathway	hsa04657	IL-17 signaling pathway	-5.24958	-1.81121	10/93	2919,3326,3576,4312,4314,4322,6364,6372,7188,9641,940,7097,7422,5196,56477,1048,1084,2650,4680,6382,7057,11240,26525,26585,27178,27347,83953,131450,3219,3315,1944,1945,2115,6152,6710,7204,10509,55816,59352,6039,85236,140683,722,729,1380,3110,27242,5996,8934,9076,11221,23208,54658,55603,55765,151887,245936,861,2939,3987,4609,6657,6804,79092,149095,440712	CXCL1,HSP90AB1,CXCL8,MMP1,MMP3,MMP13,CCL20,CXCL6,TRAF5,IKBKE,CD28,TLR2,VEGFA,PF4,CCL28,CEACAM5,CEACAM3,GCNT1,CEACAM6,SDC1,THBS1,PADI2,IL36RN,GREM1,IL37,STK39,FCAMR,CD200R1,HOXB9,HSPB1,EFNA3,EFNA4,ETV1,RPL24,SPTB,TRIO,SEMA4B,DOK5,LGR6,RNASE6,H2BC12,BPIFA2,C4BPA,C6,CR2,MNX1,TNFRSF21,RGS1,RAB29,CLDN1,DUSP10,SYT11,UGT1A1,TENT5A,INAVA,CCDC80,DEFB123,RUNX1,GSTA2,LIMS1,MYC,SOX2,STX1A,CARD14,DCST1,RHEX
3_Member	KEGG Pathway	hsa04657	IL-17 signaling pathway	-5.24958	-1.81121	10/93	2919,3326,3576,4312,4314,4322,6364,6372,7188,9641	CXCL1,HSP90AB1,CXCL8,MMP1,MMP3,MMP13,CCL20,CXCL6,TRAF5,IKBKE
3_Member	KEGG Pathway	hsa05323	Rheumatoid arthritis	-4.52578	-1.43869	9/90	940,2919,3576,4312,4314,6364,6372,7097,7422	CD28,CXCL1,CXCL8,MMP1,MMP3,CCL20,CXCL6,TLR2,VEGFA
3_Member	Reactome Gene Sets	R-HSA-380108	Chemokine receptors bind chemokines	-3.7256	-1.04407	6/48	2919,3576,5196,6364,6372,56477	CXCL1,CXCL8,PF4,CCL20,CXCL6,CCL28
3_Member	GO Biological Processes	GO:0050900	leukocyte migration	-3.61234	-1.00805	21/501	1048,1084,2650,2919,3576,4312,4680,5196,6364,6372,6382,7057,7422,11240,26525,26585,27178,27347,56477,83953,131450	CEACAM5,CEACAM3,GCNT1,CXCL1,CXCL8,MMP1,CEACAM6,PF4,CCL20,CXCL6,SDC1,THBS1,VEGFA,PADI2,IL36RN,GREM1,IL37,STK39,CCL28,FCAMR,CD200R1
3_Member	GO Biological Processes	GO:0060326	cell chemotaxis	-3.4402	-0.926895	15/305	2919,3219,3315,3576,5196,6364,6372,7057,7422,11240,26525,26585,27178,27347,56477	CXCL1,HOXB9,HSPB1,CXCL8,PF4,CCL20,CXCL6,THBS1,VEGFA,PADI2,IL36RN,GREM1,IL37,STK39,CCL28
3_Member	GO Biological Processes	GO:0006935	chemotaxis	-3.28784	-0.827627	24/645	1944,1945,2115,2919,3219,3315,3576,5196,6152,6364,6372,6710,7057,7204,7422,10509,11240,26525,26585,27178,27347,55816,56477,59352	EFNA3,EFNA4,ETV1,CXCL1,HOXB9,HSPB1,CXCL8,PF4,RPL24,CCL20,CXCL6,SPTB,THBS1,TRIO,VEGFA,SEMA4B,PADI2,IL36RN,GREM1,IL37,STK39,DOK5,CCL28,LGR6
3_Member	GO Biological Processes	GO:0042330	taxis	-3.26893	-0.81471	24/647	1944,1945,2115,2919,3219,3315,3576,5196,6152,6364,6372,6710,7057,7204,7422,10509,11240,26525,26585,27178,27347,55816,56477,59352	EFNA3,EFNA4,ETV1,CXCL1,HOXB9,HSPB1,CXCL8,PF4,RPL24,CCL20,CXCL6,SPTB,THBS1,TRIO,VEGFA,SEMA4B,PADI2,IL36RN,GREM1,IL37,STK39,DOK5,CCL28,LGR6
3_Member	GO Biological Processes	GO:0030595	leukocyte chemotaxis	-3.16681	-0.741368	12/225	2919,3576,5196,6364,6372,7057,7422,11240,26525,26585,27178,27347	CXCL1,CXCL8,PF4,CCL20,CXCL6,THBS1,VEGFA,PADI2,IL36RN,GREM1,IL37,STK39
3_Member	GO Biological Processes	GO:0070098	chemokine-mediated signaling pathway	-3.03284	-0.681898	7/88	2919,3576,5196,6364,6372,11240,27347	CXCL1,CXCL8,PF4,CCL20,CXCL6,PADI2,STK39
3_Member	GO Biological Processes	GO:0097529	myeloid leukocyte migration	-2.85258	-0.588121	11/212	2919,3576,5196,6364,6372,7057,7422,26525,26585,27178,131450	CXCL1,CXCL8,PF4,CCL20,CXCL6,THBS1,VEGFA,IL36RN,GREM1,IL37,CD200R1
3_Member	GO Biological Processes	GO:0019730	antimicrobial humoral response	-2.8171	-0.57511	8/123	2919,3576,5196,6039,6372,26525,85236,140683	CXCL1,CXCL8,PF4,RNASE6,CXCL6,IL36RN,H2BC12,BPIFA2
3_Member	GO Biological Processes	GO:0071621	granulocyte chemotaxis	-2.8171	-0.57511	8/123	2919,3576,5196,6364,6372,7057,26525,27178	CXCL1,CXCL8,PF4,CCL20,CXCL6,THBS1,IL36RN,IL37
3_Member	GO Biological Processes	GO:1990868	response to chemokine	-2.78516	-0.557525	7/97	2919,3576,5196,6364,6372,11240,27347	CXCL1,CXCL8,PF4,CCL20,CXCL6,PADI2,STK39
3_Member	GO Biological Processes	GO:1990869	cellular response to chemokine	-2.78516	-0.557525	7/97	2919,3576,5196,6364,6372,11240,27347	CXCL1,CXCL8,PF4,CCL20,CXCL6,PADI2,STK39
3_Member	GO Biological Processes	GO:0061844	antimicrobial humoral immune response mediated by antimicrobial peptide	-2.74344	-0.522813	6/73	2919,3576,5196,6039,6372,85236	CXCL1,CXCL8,PF4,RNASE6,CXCL6,H2BC12
3_Member	GO Biological Processes	GO:0030593	neutrophil chemotaxis	-2.61206	-0.424852	7/104	2919,3576,5196,6364,6372,26525,27178	CXCL1,CXCL8,PF4,CCL20,CXCL6,IL36RN,IL37
3_Member	GO Biological Processes	GO:0097530	granulocyte migration	-2.42884	-0.30939	8/142	2919,3576,5196,6364,6372,7057,26525,27178	CXCL1,CXCL8,PF4,CCL20,CXCL6,THBS1,IL36RN,IL37
3_Member	GO Biological Processes	GO:0006959	humoral immune response	-2.3258	-0.259754	14/358	722,729,940,1380,2919,3110,3576,5196,6039,6372,26525,27242,85236,140683	C4BPA,C6,CD28,CR2,CXCL1,MNX1,CXCL8,PF4,RNASE6,CXCL6,IL36RN,TNFRSF21,H2BC12,BPIFA2
3_Member	GO Biological Processes	GO:1990266	neutrophil migration	-2.28781	-0.240261	7/119	2919,3576,5196,6364,6372,26525,27178	CXCL1,CXCL8,PF4,CCL20,CXCL6,IL36RN,IL37
3_Member	GO Biological Processes	GO:0009617	response to bacterium	-2.16045	-0.173319	22/702	722,2919,3576,5196,5996,6039,6364,6372,7097,8934,9076,11221,23208,26525,27178,54658,55603,55765,85236,140683,151887,245936	C4BPA,CXCL1,CXCL8,PF4,RGS1,RNASE6,CCL20,CXCL6,TLR2,RAB29,CLDN1,DUSP10,SYT11,IL36RN,IL37,UGT1A1,TENT5A,INAVA,H2BC12,BPIFA2,CCDC80,DEFB123
3_Member	GO Biological Processes	GO:0019221	cytokine-mediated signaling pathway	-2.09733	-0.124184	24/798	861,2919,2939,3326,3576,3987,4312,4314,4609,5196,6364,6372,6382,6657,6804,7422,9641,11240,26525,27178,27347,79092,149095,440712	RUNX1,CXCL1,GSTA2,HSP90AB1,CXCL8,LIMS1,MMP1,MMP3,MYC,PF4,CCL20,CXCL6,SDC1,SOX2,STX1A,VEGFA,IKBKE,PADI2,IL36RN,IL37,STK39,CARD14,DCST1,RHEX
3_Member	GO Biological Processes	GO:0002685	regulation of leukocyte migration	-2.07593	-0.114417	9/197	3576,6364,7057,7422,11240,26585,27347,56477,131450	CXCL8,CCL20,THBS1,VEGFA,PADI2,GREM1,STK39,CCL28,CD200R1
4_Summary	KEGG Pathway	M00056	O-glycan biosynthesis, mucin type core	-5.20779	-1.81121	6/27	2650,9245,11226,51809,56913,79623,54344,7057	GCNT1,GCNT3,GALNT6,GALNT7,C1GALT1,GALNT14,DPM3,THBS1
4_Member	KEGG Pathway	M00056	O-glycan biosynthesis, mucin type core	-5.20779	-1.81121	6/27	2650,9245,11226,51809,56913,79623	GCNT1,GCNT3,GALNT6,GALNT7,C1GALT1,GALNT14
4_Member	KEGG Pathway	hsa_M00056	O-glycan biosynthesis, mucin type core	-5.20779	-1.81121	6/27	2650,9245,11226,51809,56913,79623	GCNT1,GCNT3,GALNT6,GALNT7,C1GALT1,GALNT14
4_Member	KEGG Pathway	hsa00512	Mucin type O-glycan biosynthesis	-4.83791	-1.63431	6/31	2650,9245,11226,51809,56913,79623	GCNT1,GCNT3,GALNT6,GALNT7,C1GALT1,GALNT14
4_Member	GO Biological Processes	GO:0016266	O-glycan processing	-3.15337	-0.733454	6/61	2650,9245,11226,51809,56913,79623	GCNT1,GCNT3,GALNT6,GALNT7,C1GALT1,GALNT14
4_Member	Reactome Gene Sets	R-HSA-913709	O-linked glycosylation of mucins	-3.04213	-0.683632	6/64	2650,9245,11226,51809,56913,79623	GCNT1,GCNT3,GALNT6,GALNT7,C1GALT1,GALNT14
4_Member	GO Biological Processes	GO:0006493	protein O-linked glycosylation	-2.45352	-0.314934	7/111	2650,9245,11226,51809,54344,56913,79623	GCNT1,GCNT3,GALNT6,GALNT7,DPM3,C1GALT1,GALNT14
4_Member	Reactome Gene Sets	R-HSA-5173105	O-linked glycosylation	-2.43195	-0.30939	7/112	2650,7057,9245,11226,51809,56913,79623	GCNT1,THBS1,GCNT3,GALNT6,GALNT7,C1GALT1,GALNT14
5_Summary	GO Biological Processes	GO:0060993	kidney morphogenesis	-5.16598	-1.81121	10/95	2650,3217,4609,6495,6659,6662,7422,9245,51804,55083,3169,6382,6492,7020,8626,10481,27023,56913,90780,55897,9175,10765,57471,4000,3212,5081,7373,57167,80326,145873,860,26585,26011,27042,57496	GCNT1,HOXB7,MYC,SIX1,SOX4,SOX9,VEGFA,GCNT3,SIX4,KIF26B,FOXA1,SDC1,SIM1,TFAP2A,TP63,HOXB13,FOXB1,C1GALT1,PYGO2,MESP1,MAP3K13,KDM5B,ERMN,LMNA,HOXB2,PAX7,COL14A1,SALL4,WNT10A,MESP2,RUNX2,GREM1,TENM4,UTP25,MRTFB
5_Member	GO Biological Processes	GO:0060993	kidney morphogenesis	-5.16598	-1.81121	10/95	2650,3217,4609,6495,6659,6662,7422,9245,51804,55083	GCNT1,HOXB7,MYC,SIX1,SOX4,SOX9,VEGFA,GCNT3,SIX4,KIF26B
5_Member	GO Biological Processes	GO:0001655	urogenital system development	-5.12875	-1.81121	19/331	2650,3169,3217,4609,6382,6492,6495,6659,6662,7020,7422,8626,9245,10481,27023,51804,55083,56913,90780	GCNT1,FOXA1,HOXB7,MYC,SDC1,SIM1,SIX1,SOX4,SOX9,TFAP2A,VEGFA,TP63,GCNT3,HOXB13,FOXB1,SIX4,KIF26B,C1GALT1,PYGO2
5_Member	GO Biological Processes	GO:0090190	positive regulation of branching involved in ureteric bud morphogenesis	-4.93251	-1.69415	5/18	3217,6495,6662,7422,51804	HOXB7,SIX1,SOX9,VEGFA,SIX4
5_Member	GO Biological Processes	GO:0061213	positive regulation of mesonephros development	-4.57577	-1.46234	5/21	3217,6495,6662,7422,51804	HOXB7,SIX1,SOX9,VEGFA,SIX4
5_Member	GO Biological Processes	GO:0090189	regulation of branching involved in ureteric bud morphogenesis	-4.47009	-1.40782	5/22	3217,6495,6662,7422,51804	HOXB7,SIX1,SOX9,VEGFA,SIX4
5_Member	GO Biological Processes	GO:0001657	ureteric bud development	-4.26661	-1.32928	9/97	3217,4609,6382,6492,6495,6662,7422,51804,55083	HOXB7,MYC,SDC1,SIM1,SIX1,SOX9,VEGFA,SIX4,KIF26B
5_Member	GO Biological Processes	GO:0072163	mesonephric epithelium development	-4.23148	-1.32891	9/98	3217,4609,6382,6492,6495,6662,7422,51804,55083	HOXB7,MYC,SDC1,SIM1,SIX1,SOX9,VEGFA,SIX4,KIF26B
5_Member	GO Biological Processes	GO:0072164	mesonephric tubule development	-4.23148	-1.32891	9/98	3217,4609,6382,6492,6495,6662,7422,51804,55083	HOXB7,MYC,SDC1,SIM1,SIX1,SOX9,VEGFA,SIX4,KIF26B
5_Member	GO Biological Processes	GO:0061217	regulation of mesonephros development	-4.18415	-1.30849	5/25	3217,6495,6662,7422,51804	HOXB7,SIX1,SOX9,VEGFA,SIX4
5_Member	GO Biological Processes	GO:0090184	positive regulation of kidney development	-4.17887	-1.30849	6/40	3217,4609,6495,6662,7422,51804	HOXB7,MYC,SIX1,SOX9,VEGFA,SIX4
5_Member	GO Biological Processes	GO:0001823	mesonephros development	-4.09527	-1.25485	9/102	3217,4609,6382,6492,6495,6662,7422,51804,55083	HOXB7,MYC,SDC1,SIM1,SIX1,SOX9,VEGFA,SIX4,KIF26B
5_Member	GO Biological Processes	GO:0110110	positive regulation of animal organ morphogenesis	-4.04525	-1.21907	8/81	3217,4609,6495,6662,7020,7422,51804,55897	HOXB7,MYC,SIX1,SOX9,TFAP2A,VEGFA,SIX4,MESP1
5_Member	GO Biological Processes	GO:0001822	kidney development	-3.85607	-1.10673	15/279	2650,3217,4609,6382,6492,6495,6659,6662,7020,7422,9245,51804,55083,56913,90780	GCNT1,HOXB7,MYC,SDC1,SIM1,SIX1,SOX4,SOX9,TFAP2A,VEGFA,GCNT3,SIX4,KIF26B,C1GALT1,PYGO2
5_Member	GO Biological Processes	GO:0060675	ureteric bud morphogenesis	-3.84279	-1.10503	7/65	3217,4609,6495,6662,7422,51804,55083	HOXB7,MYC,SIX1,SOX9,VEGFA,SIX4,KIF26B
5_Member	GO Biological Processes	GO:0072171	mesonephric tubule morphogenesis	-3.80064	-1.07416	7/66	3217,4609,6495,6662,7422,51804,55083	HOXB7,MYC,SIX1,SOX9,VEGFA,SIX4,KIF26B
5_Member	GO Biological Processes	GO:0001763	morphogenesis of a branching structure	-3.70829	-1.04407	12/196	3169,3217,4609,6495,6662,7422,8626,9175,10481,10765,51804,57471	FOXA1,HOXB7,MYC,SIX1,SOX9,VEGFA,TP63,MAP3K13,HOXB13,KDM5B,SIX4,ERMN
5_Member	GO Biological Processes	GO:0072001	renal system development	-3.60959	-1.00805	15/294	2650,3217,4609,6382,6492,6495,6659,6662,7020,7422,9245,51804,55083,56913,90780	GCNT1,HOXB7,MYC,SDC1,SIM1,SIX1,SOX4,SOX9,TFAP2A,VEGFA,GCNT3,SIX4,KIF26B,C1GALT1,PYGO2
5_Member	GO Biological Processes	GO:0010464	regulation of mesenchymal cell proliferation	-3.58437	-1.00109	5/33	4000,4609,6495,6662,7422	LMNA,MYC,SIX1,SOX9,VEGFA
5_Member	GO Biological Processes	GO:0072078	nephron tubule morphogenesis	-3.48915	-0.936905	7/74	3217,4609,6495,6662,7422,51804,55083	HOXB7,MYC,SIX1,SOX9,VEGFA,SIX4,KIF26B
5_Member	GO Biological Processes	GO:1905332	positive regulation of morphogenesis of an epithelium	-3.46088	-0.926895	5/35	3217,6495,6662,7422,51804	HOXB7,SIX1,SOX9,VEGFA,SIX4
5_Member	GO Biological Processes	GO:0072088	nephron epithelium morphogenesis	-3.41768	-0.913049	7/76	3217,4609,6495,6662,7422,51804,55083	HOXB7,MYC,SIX1,SOX9,VEGFA,SIX4,KIF26B
5_Member	GO Biological Processes	GO:0060677	ureteric bud elongation	-3.37689	-0.882206	3/9	6495,51804,55083	SIX1,SIX4,KIF26B
5_Member	GO Biological Processes	GO:0060688	regulation of morphogenesis of a branching structure	-3.35438	-0.882206	6/56	3217,6495,6662,7422,9175,51804	HOXB7,SIX1,SOX9,VEGFA,MAP3K13,SIX4
5_Member	GO Biological Processes	GO:0090183	regulation of kidney development	-3.35438	-0.882206	6/56	3217,4609,6495,6662,7422,51804	HOXB7,MYC,SIX1,SOX9,VEGFA,SIX4
5_Member	GO Biological Processes	GO:0061333	renal tubule morphogenesis	-3.34849	-0.882206	7/78	3217,4609,6495,6662,7422,51804,55083	HOXB7,MYC,SIX1,SOX9,VEGFA,SIX4,KIF26B
5_Member	GO Biological Processes	GO:0072028	nephron morphogenesis	-3.34849	-0.882206	7/78	3217,4609,6495,6662,7422,51804,55083	HOXB7,MYC,SIX1,SOX9,VEGFA,SIX4,KIF26B
5_Member	GO Biological Processes	GO:0001658	branching involved in ureteric bud morphogenesis	-3.23129	-0.790961	6/59	3217,4609,6495,6662,7422,51804	HOXB7,MYC,SIX1,SOX9,VEGFA,SIX4
5_Member	GO Biological Processes	GO:0072073	kidney epithelium development	-3.06746	-0.684416	9/140	3217,4609,6382,6492,6495,6662,7422,51804,55083	HOXB7,MYC,SDC1,SIM1,SIX1,SOX9,VEGFA,SIX4,KIF26B
5_Member	GO Biological Processes	GO:0002053	positive regulation of mesenchymal cell proliferation	-3.04977	-0.683632	4/25	4609,6495,6662,7422	MYC,SIX1,SOX9,VEGFA
5_Member	GO Biological Processes	GO:0010463	mesenchymal cell proliferation	-2.9927	-0.657431	5/44	4000,4609,6495,6662,7422	LMNA,MYC,SIX1,SOX9,VEGFA
5_Member	GO Biological Processes	GO:0072080	nephron tubule development	-2.89147	-0.607351	7/93	3217,4609,6495,6662,7422,51804,55083	HOXB7,MYC,SIX1,SOX9,VEGFA,SIX4,KIF26B
5_Member	GO Biological Processes	GO:0061326	renal tubule development	-2.8376	-0.580755	7/95	3217,4609,6495,6662,7422,51804,55083	HOXB7,MYC,SIX1,SOX9,VEGFA,SIX4,KIF26B
5_Member	GO Biological Processes	GO:0061138	morphogenesis of a branching epithelium	-2.82484	-0.57511	10/182	3169,3217,4609,6495,6662,7422,8626,10481,10765,51804	FOXA1,HOXB7,MYC,SIX1,SOX9,VEGFA,TP63,HOXB13,KDM5B,SIX4
5_Member	GO Biological Processes	GO:0072075	metanephric mesenchyme development	-2.67728	-0.480312	3/15	4609,6495,51804	MYC,SIX1,SIX4
5_Member	GO Biological Processes	GO:0072009	nephron epithelium development	-2.49745	-0.350167	7/109	3217,4609,6495,6662,7422,51804,55083	HOXB7,MYC,SIX1,SOX9,VEGFA,SIX4,KIF26B
5_Member	GO Biological Processes	GO:0072079	nephron tubule formation	-2.44059	-0.310571	3/18	6495,6662,51804	SIX1,SOX9,SIX4
5_Member	GO Biological Processes	GO:0072074	kidney mesenchyme development	-2.37161	-0.282746	3/19	4609,6495,51804	MYC,SIX1,SIX4
5_Member	GO Biological Processes	GO:0048729	tissue morphogenesis	-2.36148	-0.282746	22/674	2650,3169,3212,3217,4609,5081,6495,6659,6662,7020,7373,7422,8626,9245,10481,10765,51804,55083,55897,57167,80326,145873	GCNT1,FOXA1,HOXB2,HOXB7,MYC,PAX7,SIX1,SOX4,SOX9,TFAP2A,COL14A1,VEGFA,TP63,GCNT3,HOXB13,KDM5B,SIX4,KIF26B,MESP1,SALL4,WNT10A,MESP2
5_Member	GO Biological Processes	GO:0043586	tongue development	-2.30668	-0.246826	3/20	6495,51804,80326	SIX1,SIX4,WNT10A
5_Member	GO Biological Processes	GO:0060602	branch elongation of an epithelium	-2.30668	-0.246826	3/20	6495,6662,51804	SIX1,SOX9,SIX4
5_Member	GO Biological Processes	GO:0048754	branching morphogenesis of an epithelial tube	-2.28596	-0.240261	8/150	3169,3217,4609,6495,6662,7422,10765,51804	FOXA1,HOXB7,MYC,SIX1,SOX9,VEGFA,KDM5B,SIX4
5_Member	GO Biological Processes	GO:2000027	regulation of animal organ morphogenesis	-2.25192	-0.227612	11/254	860,3217,4609,6495,6662,7020,7422,26585,51804,55897,80326	RUNX2,HOXB7,MYC,SIX1,SOX9,TFAP2A,VEGFA,GREM1,SIX4,MESP1,WNT10A
5_Member	GO Biological Processes	GO:0040019	positive regulation of embryonic development	-2.24234	-0.227612	4/41	6495,26011,27042,51804	SIX1,TENM4,UTP25,SIX4
5_Member	GO Biological Processes	GO:0051145	smooth muscle cell differentiation	-2.00736	-0.0769698	5/74	6495,6662,7422,55897,57496	SIX1,SOX9,VEGFA,MESP1,MRTFB
6_Summary	GO Biological Processes	GO:0048732	gland development	-4.96528	-1.69415	22/435	394,1999,3157,3169,3219,6495,6657,6662,7422,8626,9076,9133,10481,10765,27023,51043,51804,54658,55897,80326,90780,128239,283,3987,4609,7057,11221,130367,2191	ARHGAP5,ELF3,HMGCS1,FOXA1,HOXB9,SIX1,SOX2,SOX9,VEGFA,TP63,CLDN1,CCNB2,HOXB13,KDM5B,FOXB1,ZBTB7B,SIX4,UGT1A1,MESP1,WNT10A,PYGO2,IQGAP3,ANG,LIMS1,MYC,THBS1,DUSP10,SGPP2,FAP
6_Member	GO Biological Processes	GO:0048732	gland development	-4.96528	-1.69415	22/435	394,1999,3157,3169,3219,6495,6657,6662,7422,8626,9076,9133,10481,10765,27023,51043,51804,54658,55897,80326,90780,128239	ARHGAP5,ELF3,HMGCS1,FOXA1,HOXB9,SIX1,SOX2,SOX9,VEGFA,TP63,CLDN1,CCNB2,HOXB13,KDM5B,FOXB1,ZBTB7B,SIX4,UGT1A1,MESP1,WNT10A,PYGO2,IQGAP3
6_Member	GO Biological Processes	GO:0030879	mammary gland development	-3.64094	-1.01748	10/143	394,1999,3219,6662,7422,10765,27023,51043,90780,128239	ARHGAP5,ELF3,HOXB9,SOX9,VEGFA,KDM5B,FOXB1,ZBTB7B,PYGO2,IQGAP3
6_Member	GO Biological Processes	GO:0033599	regulation of mammary gland epithelial cell proliferation	-2.51411	-0.360926	3/17	10765,90780,128239	KDM5B,PYGO2,IQGAP3
6_Member	GO Biological Processes	GO:0050678	regulation of epithelial cell proliferation	-2.40813	-0.297418	15/388	283,3987,4609,6495,6657,6662,7057,7422,8626,10765,11221,51804,90780,128239,130367	ANG,LIMS1,MYC,SIX1,SOX2,SOX9,THBS1,VEGFA,TP63,KDM5B,DUSP10,SIX4,PYGO2,IQGAP3,SGPP2
6_Member	GO Biological Processes	GO:0050673	epithelial cell proliferation	-2.22416	-0.214111	16/446	283,2191,3987,4609,6495,6657,6662,7057,7422,8626,10765,11221,51804,90780,128239,130367	ANG,FAP,LIMS1,MYC,SIX1,SOX2,SOX9,THBS1,VEGFA,TP63,KDM5B,DUSP10,SIX4,PYGO2,IQGAP3,SGPP2
7_Summary	GO Biological Processes	GO:0030574	collagen catabolic process	-4.76893	-1.59752	7/47	2191,4312,4314,4316,4319,4322,8751,1803,1999,3696,3914,5768,6662,7057,7373,26585,151887,340267,11131,440854,51430,57332,6382,4680,4609,6710,7153,8444,9133,9928,11240,54832,85477,162989	FAP,MMP1,MMP3,MMP7,MMP10,MMP13,ADAM15,DPP4,ELF3,ITGB8,LAMB3,QSOX1,SOX9,THBS1,COL14A1,GREM1,CCDC80,COL28A1,CAPN11,CAPN14,SUCO,CBX8,SDC1,CEACAM6,MYC,SPTB,TOP2A,DYRK3,CCNB2,KIF14,PADI2,VPS13C,SCIN,DEDD2
7_Member	GO Biological Processes	GO:0030574	collagen catabolic process	-4.76893	-1.59752	7/47	2191,4312,4314,4316,4319,4322,8751	FAP,MMP1,MMP3,MMP7,MMP10,MMP13,ADAM15
7_Member	GO Biological Processes	GO:0022617	extracellular matrix disassembly	-4.0073	-1.20827	8/82	1803,2191,4312,4314,4316,4319,4322,8751	DPP4,FAP,MMP1,MMP3,MMP7,MMP10,MMP13,ADAM15
7_Member	GO Biological Processes	GO:0030198	extracellular matrix organization	-3.95483	-1.16876	18/370	1803,1999,2191,3696,3914,4312,4314,4316,4319,4322,5768,6662,7057,7373,8751,26585,151887,340267	DPP4,ELF3,FAP,ITGB8,LAMB3,MMP1,MMP3,MMP7,MMP10,MMP13,QSOX1,SOX9,THBS1,COL14A1,ADAM15,GREM1,CCDC80,COL28A1
7_Member	Reactome Gene Sets	R-HSA-1474228	Degradation of the extracellular matrix	-3.71588	-1.04407	10/140	3914,4312,4314,4316,4319,4322,7373,8751,11131,440854	LAMB3,MMP1,MMP3,MMP7,MMP10,MMP13,COL14A1,ADAM15,CAPN11,CAPN14
7_Member	GO Biological Processes	GO:0032963	collagen metabolic process	-3.69507	-1.04407	9/115	2191,4312,4314,4316,4319,4322,8751,51430,57332	FAP,MMP1,MMP3,MMP7,MMP10,MMP13,ADAM15,SUCO,CBX8
7_Member	GO Biological Processes	GO:0043062	extracellular structure organization	-3.66854	-1.03224	19/425	1803,1999,2191,3696,3914,4312,4314,4316,4319,4322,5768,6382,6662,7057,7373,8751,26585,151887,340267	DPP4,ELF3,FAP,ITGB8,LAMB3,MMP1,MMP3,MMP7,MMP10,MMP13,QSOX1,SDC1,SOX9,THBS1,COL14A1,ADAM15,GREM1,CCDC80,COL28A1
7_Member	Reactome Gene Sets	R-HSA-1592389	Activation of Matrix Metalloproteinases	-3.58437	-1.00109	5/33	4312,4314,4316,4319,4322	MMP1,MMP3,MMP7,MMP10,MMP13
7_Member	Reactome Gene Sets	R-HSA-1474244	Extracellular matrix organization	-3.50074	-0.93907	15/301	3696,3914,4312,4314,4316,4319,4322,4680,6382,7057,7373,8751,11131,340267,440854	ITGB8,LAMB3,MMP1,MMP3,MMP7,MMP10,MMP13,CEACAM6,SDC1,THBS1,COL14A1,ADAM15,CAPN11,COL28A1,CAPN14
7_Member	Reactome Gene Sets	R-HSA-1442490	Collagen degradation	-3.04213	-0.683632	6/64	4312,4314,4316,4319,4322,7373	MMP1,MMP3,MMP7,MMP10,MMP13,COL14A1
7_Member	Reactome Gene Sets	R-HSA-2022090	Assembly of collagen fibrils and other multimeric structures	-2.35974	-0.282746	5/61	3914,4314,4316,4322,7373	LAMB3,MMP3,MMP7,MMP13,COL14A1
7_Member	Reactome Gene Sets	R-HSA-1474290	Collagen formation	-2.28825	-0.240261	6/90	3914,4314,4316,4322,7373,340267	LAMB3,MMP3,MMP7,MMP13,COL14A1,COL28A1
7_Member	Canonical Pathways	M198	PID SYNDECAN 1 PATHWAY	-2.06493	-0.112873	4/46	4312,4316,6382,7373	MMP1,MMP7,SDC1,COL14A1
7_Member	GO Biological Processes	GO:0022411	cellular component disassembly	-2.03044	-0.0931147	18/551	1803,2191,4312,4314,4316,4319,4322,4609,6710,7153,8444,8751,9133,9928,11240,54832,85477,162989	DPP4,FAP,MMP1,MMP3,MMP7,MMP10,MMP13,MYC,SPTB,TOP2A,DYRK3,ADAM15,CCNB2,KIF14,PADI2,VPS13C,SCIN,DEDD2
8_Summary	GO Biological Processes	GO:0030155	regulation of cell adhesion	-4.34868	-1.32928	28/693	861,940,1803,3169,3576,3987,4680,5801,6657,6662,7057,7422,8440,8631,8751,9595,9928,10551,11221,27242,51043,55083,55920,56477,84433,145741,151887,388125	RUNX1,CD28,DPP4,FOXA1,CXCL8,LIMS1,CEACAM6,PTPRR,SOX2,SOX9,THBS1,VEGFA,NCK2,SKAP1,ADAM15,CYTIP,KIF14,AGR2,DUSP10,TNFRSF21,ZBTB7B,KIF26B,RCC2,CCL28,CARD11,C2CD4A,CCDC80,C2CD4B
8_Member	GO Biological Processes	GO:0030155	regulation of cell adhesion	-4.34868	-1.32928	28/693	861,940,1803,3169,3576,3987,4680,5801,6657,6662,7057,7422,8440,8631,8751,9595,9928,10551,11221,27242,51043,55083,55920,56477,84433,145741,151887,388125	RUNX1,CD28,DPP4,FOXA1,CXCL8,LIMS1,CEACAM6,PTPRR,SOX2,SOX9,THBS1,VEGFA,NCK2,SKAP1,ADAM15,CYTIP,KIF14,AGR2,DUSP10,TNFRSF21,ZBTB7B,KIF26B,RCC2,CCL28,CARD11,C2CD4A,CCDC80,C2CD4B
8_Member	GO Biological Processes	GO:0045785	positive regulation of cell adhesion	-3.06113	-0.683632	17/403	861,940,1803,3169,3987,4680,6657,7422,8440,8631,10551,11221,51043,55083,56477,84433,151887	RUNX1,CD28,DPP4,FOXA1,LIMS1,CEACAM6,SOX2,VEGFA,NCK2,SKAP1,AGR2,DUSP10,ZBTB7B,KIF26B,CCL28,CARD11,CCDC80
8_Member	GO Biological Processes	GO:0001952	regulation of cell-matrix adhesion	-2.90914	-0.608988	8/119	3987,4680,7057,7422,8631,8751,55920,56477	LIMS1,CEACAM6,THBS1,VEGFA,SKAP1,ADAM15,RCC2,CCL28
8_Member	GO Biological Processes	GO:0022409	positive regulation of cell-cell adhesion	-2.70234	-0.494295	12/255	861,940,1803,3169,4680,6657,8440,8631,11221,51043,55083,84433	RUNX1,CD28,DPP4,FOXA1,CEACAM6,SOX2,NCK2,SKAP1,DUSP10,ZBTB7B,KIF26B,CARD11
8_Member	GO Biological Processes	GO:0001954	positive regulation of cell-matrix adhesion	-2.70125	-0.494295	5/51	3987,4680,7422,8631,56477	LIMS1,CEACAM6,VEGFA,SKAP1,CCL28
8_Member	GO Biological Processes	GO:0022407	regulation of cell-cell adhesion	-2.62554	-0.435102	16/405	861,940,1803,3169,4680,5801,6657,7422,8440,8631,11221,27242,51043,55083,56477,84433	RUNX1,CD28,DPP4,FOXA1,CEACAM6,PTPRR,SOX2,VEGFA,NCK2,SKAP1,DUSP10,TNFRSF21,ZBTB7B,KIF26B,CCL28,CARD11
8_Member	GO Biological Processes	GO:0010810	regulation of cell-substrate adhesion	-2.3043	-0.246826	10/215	3987,4680,7057,7422,8631,8751,10551,55920,56477,151887	LIMS1,CEACAM6,THBS1,VEGFA,SKAP1,ADAM15,AGR2,RCC2,CCL28,CCDC80
8_Member	GO Biological Processes	GO:0010811	positive regulation of cell-substrate adhesion	-2.24871	-0.227612	7/121	3987,4680,7422,8631,10551,56477,151887	LIMS1,CEACAM6,VEGFA,SKAP1,AGR2,CCL28,CCDC80
9_Summary	GO Biological Processes	GO:0018101	protein citrullination	-4.27832	-1.32928	3/5	11240,29943,51702,200185	PADI2,PADI1,PADI3,KRTCAP2
9_Member	GO Biological Processes	GO:0018101	protein citrullination	-4.27832	-1.32928	3/5	11240,29943,51702	PADI2,PADI1,PADI3
9_Member	GO Biological Processes	GO:0036414	histone citrullination	-4.27832	-1.32928	3/5	11240,29943,51702	PADI2,PADI1,PADI3
9_Member	GO Biological Processes	GO:0018195	peptidyl-arginine modification	-2.91963	-0.610692	4/27	11240,29943,51702,200185	PADI2,PADI1,PADI3,KRTCAP2
10_Summary	Reactome Gene Sets	R-HSA-8866911	TFAP2 (AP-2) family regulates transcription of cell cycle factors	-4.27832	-1.32928	3/5	4609,7020,10765,7422	MYC,TFAP2A,KDM5B,VEGFA
10_Member	Reactome Gene Sets	R-HSA-8866911	TFAP2 (AP-2) family regulates transcription of cell cycle factors	-4.27832	-1.32928	3/5	4609,7020,10765	MYC,TFAP2A,KDM5B
10_Member	Reactome Gene Sets	R-HSA-8864260	Transcriptional regulation by the AP-2 (TFAP2) family of transcription factors	-2.36176	-0.282746	4/38	4609,7020,7422,10765	MYC,TFAP2A,VEGFA,KDM5B
11_Summary	GO Biological Processes	GO:0060560	developmental growth involved in morphogenesis	-4.10363	-1.25485	14/235	1382,3326,3984,6495,6662,7422,9175,10509,10765,51804,55083,55897,80128,127833,4322,5081,5997,6657,7373,8751,10551,11221,26011,57167,59352,90780,1365,1944,1945,2115,3914,3987,4891,6152,6710,7204,7345,9928,27023,54664,55816,55920,57111,57520,23162,27242,3110,64798,128239	CRABP2,HSP90AB1,LIMK1,SIX1,SOX9,VEGFA,MAP3K13,SEMA4B,KDM5B,SIX4,KIF26B,MESP1,TRIM46,SYT2,MMP13,PAX7,RGS2,SOX2,COL14A1,ADAM15,AGR2,DUSP10,TENM4,SALL4,LGR6,PYGO2,CLDN3,EFNA3,EFNA4,ETV1,LAMB3,LIMS1,SLC11A2,RPL24,SPTB,TRIO,UCHL1,KIF14,FOXB1,TMEM106B,DOK5,RCC2,RAB25,HECW2,MAPK8IP3,TNFRSF21,MNX1,DEPTOR,IQGAP3
11_Member	GO Biological Processes	GO:0060560	developmental growth involved in morphogenesis	-4.10363	-1.25485	14/235	1382,3326,3984,6495,6662,7422,9175,10509,10765,51804,55083,55897,80128,127833	CRABP2,HSP90AB1,LIMK1,SIX1,SOX9,VEGFA,MAP3K13,SEMA4B,KDM5B,SIX4,KIF26B,MESP1,TRIM46,SYT2
11_Member	GO Biological Processes	GO:0048589	developmental growth	-3.75778	-1.04407	26/674	1382,3326,3984,4322,5081,5997,6495,6657,6662,7373,7422,8751,9175,10509,10551,10765,11221,26011,51804,55083,55897,57167,59352,80128,90780,127833	CRABP2,HSP90AB1,LIMK1,MMP13,PAX7,RGS2,SIX1,SOX2,SOX9,COL14A1,VEGFA,ADAM15,MAP3K13,SEMA4B,AGR2,KDM5B,DUSP10,TENM4,SIX4,KIF26B,MESP1,SALL4,LGR6,TRIM46,PYGO2,SYT2
11_Member	GO Biological Processes	GO:0000904	cell morphogenesis involved in differentiation	-3.45105	-0.926895	27/745	1365,1382,1944,1945,2115,3326,3914,3984,3987,4891,6152,6710,7204,7345,7373,7422,9175,9928,10509,27023,54664,55816,55920,57111,57520,59352,80128	CLDN3,CRABP2,EFNA3,EFNA4,ETV1,HSP90AB1,LAMB3,LIMK1,LIMS1,SLC11A2,RPL24,SPTB,TRIO,UCHL1,COL14A1,VEGFA,MAP3K13,KIF14,SEMA4B,FOXB1,TMEM106B,DOK5,RCC2,RAB25,HECW2,LGR6,TRIM46
11_Member	GO Biological Processes	GO:0061564	axon development	-2.68512	-0.481526	19/514	1382,1944,1945,2115,3326,3984,6152,6710,7204,7345,7422,9175,10509,23162,27023,27242,55816,59352,80128	CRABP2,EFNA3,EFNA4,ETV1,HSP90AB1,LIMK1,RPL24,SPTB,TRIO,UCHL1,VEGFA,MAP3K13,SEMA4B,MAPK8IP3,FOXB1,TNFRSF21,DOK5,LGR6,TRIM46
11_Member	GO Biological Processes	GO:0048812	neuron projection morphogenesis	-2.56313	-0.391718	22/648	1382,1944,1945,2115,3110,3326,3984,4891,6152,6710,7204,7345,7422,9175,10509,27023,54664,55816,57520,59352,80128,127833	CRABP2,EFNA3,EFNA4,ETV1,MNX1,HSP90AB1,LIMK1,SLC11A2,RPL24,SPTB,TRIO,UCHL1,VEGFA,MAP3K13,SEMA4B,FOXB1,TMEM106B,DOK5,HECW2,LGR6,TRIM46,SYT2
11_Member	GO Biological Processes	GO:0120039	plasma membrane bounded cell projection morphogenesis	-2.45268	-0.314934	22/662	1382,1944,1945,2115,3110,3326,3984,4891,6152,6710,7204,7345,7422,9175,10509,27023,54664,55816,57520,59352,80128,127833	CRABP2,EFNA3,EFNA4,ETV1,MNX1,HSP90AB1,LIMK1,SLC11A2,RPL24,SPTB,TRIO,UCHL1,VEGFA,MAP3K13,SEMA4B,FOXB1,TMEM106B,DOK5,HECW2,LGR6,TRIM46,SYT2
11_Member	GO Biological Processes	GO:0048667	cell morphogenesis involved in neuron differentiation	-2.42827	-0.30939	20/583	1382,1944,1945,2115,3326,3984,4891,6152,6710,7204,7345,7422,9175,10509,27023,54664,55816,57520,59352,80128	CRABP2,EFNA3,EFNA4,ETV1,HSP90AB1,LIMK1,SLC11A2,RPL24,SPTB,TRIO,UCHL1,VEGFA,MAP3K13,SEMA4B,FOXB1,TMEM106B,DOK5,HECW2,LGR6,TRIM46
11_Member	GO Biological Processes	GO:0048858	cell projection morphogenesis	-2.42193	-0.305787	22/666	1382,1944,1945,2115,3110,3326,3984,4891,6152,6710,7204,7345,7422,9175,10509,27023,54664,55816,57520,59352,80128,127833	CRABP2,EFNA3,EFNA4,ETV1,MNX1,HSP90AB1,LIMK1,SLC11A2,RPL24,SPTB,TRIO,UCHL1,VEGFA,MAP3K13,SEMA4B,FOXB1,TMEM106B,DOK5,HECW2,LGR6,TRIM46,SYT2
11_Member	GO Biological Processes	GO:0007409	axonogenesis	-2.38362	-0.282746	17/468	1382,1944,1945,2115,3326,3984,6152,6710,7204,7345,7422,9175,10509,27023,55816,59352,80128	CRABP2,EFNA3,EFNA4,ETV1,HSP90AB1,LIMK1,RPL24,SPTB,TRIO,UCHL1,VEGFA,MAP3K13,SEMA4B,FOXB1,DOK5,LGR6,TRIM46
11_Member	GO Biological Processes	GO:0008361	regulation of cell size	-2.32444	-0.259754	9/180	1382,3326,3984,7422,9175,10509,64798,80128,128239	CRABP2,HSP90AB1,LIMK1,VEGFA,MAP3K13,SEMA4B,DEPTOR,TRIM46,IQGAP3
11_Member	GO Biological Processes	GO:0032990	cell part morphogenesis	-2.28058	-0.237199	22/685	1382,1944,1945,2115,3110,3326,3984,4891,6152,6710,7204,7345,7422,9175,10509,27023,54664,55816,57520,59352,80128,127833	CRABP2,EFNA3,EFNA4,ETV1,MNX1,HSP90AB1,LIMK1,SLC11A2,RPL24,SPTB,TRIO,UCHL1,VEGFA,MAP3K13,SEMA4B,FOXB1,TMEM106B,DOK5,HECW2,LGR6,TRIM46,SYT2
11_Member	GO Biological Processes	GO:0048588	developmental cell growth	-2.05508	-0.106751	10/234	1382,3326,3984,5997,6662,7422,9175,10509,80128,127833	CRABP2,HSP90AB1,LIMK1,RGS2,SOX9,VEGFA,MAP3K13,SEMA4B,TRIM46,SYT2
12_Summary	Reactome Gene Sets	R-HSA-1500931	Cell-Cell communication	-4.00962	-1.20827	10/129	283,1364,1365,3914,3987,8440,9071,9076,23607,221935,8626,3576,3646,9641	ANG,CLDN4,CLDN3,LAMB3,LIMS1,NCK2,CLDN10,CLDN1,CD2AP,SDK1,TP63,CXCL8,EIF3E,IKBKE
12_Member	Reactome Gene Sets	R-HSA-1500931	Cell-Cell communication	-4.00962	-1.20827	10/129	283,1364,1365,3914,3987,8440,9071,9076,23607,221935	ANG,CLDN4,CLDN3,LAMB3,LIMS1,NCK2,CLDN10,CLDN1,CD2AP,SDK1
12_Member	Reactome Gene Sets	R-HSA-446728	Cell junction organization	-3.68952	-1.04407	8/91	283,1364,1365,3914,3987,9071,9076,221935	ANG,CLDN4,CLDN3,LAMB3,LIMS1,CLDN10,CLDN1,SDK1
12_Member	GO Biological Processes	GO:0016338	calcium-independent cell-cell adhesion via plasma membrane cell-adhesion molecules	-3.19261	-0.761563	4/23	1364,1365,9071,9076	CLDN4,CLDN3,CLDN10,CLDN1
12_Member	Reactome Gene Sets	R-HSA-421270	Cell-cell junction organization	-3.04213	-0.683632	6/64	283,1364,1365,9071,9076,221935	ANG,CLDN4,CLDN3,CLDN10,CLDN1,SDK1
12_Member	Reactome Gene Sets	R-HSA-420029	Tight junction interactions	-2.80026	-0.565504	4/29	1364,1365,9071,9076	CLDN4,CLDN3,CLDN10,CLDN1
12_Member	GO Biological Processes	GO:0061436	establishment of skin barrier	-2.13228	-0.154404	3/23	1364,8626,9076	CLDN4,TP63,CLDN1
12_Member	KEGG Pathway	hsa05160	Hepatitis C	-2.06563	-0.112873	7/131	1364,1365,3576,3646,9071,9076,9641	CLDN4,CLDN3,CXCL8,EIF3E,CLDN10,CLDN1,IKBKE
13_Summary	GO Biological Processes	GO:0071396	cellular response to lipid	-3.63605	-1.01748	24/610	108,196,632,861,1591,2274,2919,3157,3169,3576,4306,5196,6372,6662,7097,8626,8751,9076,11240,26525,27178,54658,55885,114907,1261,1364,6382,7057,10481	ADCY2,AHR,BGLAP,RUNX1,CYP24A1,FHL2,CXCL1,HMGCS1,FOXA1,CXCL8,NR3C2,PF4,CXCL6,SOX9,TLR2,TP63,ADAM15,CLDN1,PADI2,IL36RN,IL37,UGT1A1,LMO3,FBXO32,CNGA3,CLDN4,SDC1,THBS1,HOXB13
13_Member	GO Biological Processes	GO:0071396	cellular response to lipid	-3.63605	-1.01748	24/610	108,196,632,861,1591,2274,2919,3157,3169,3576,4306,5196,6372,6662,7097,8626,8751,9076,11240,26525,27178,54658,55885,114907	ADCY2,AHR,BGLAP,RUNX1,CYP24A1,FHL2,CXCL1,HMGCS1,FOXA1,CXCL8,NR3C2,PF4,CXCL6,SOX9,TLR2,TP63,ADAM15,CLDN1,PADI2,IL36RN,IL37,UGT1A1,LMO3,FBXO32
13_Member	GO Biological Processes	GO:0048545	response to steroid hormone	-2.84697	-0.586337	16/385	632,861,1261,1364,2274,3169,4306,6382,7057,7097,8626,9076,11240,54658,55885,114907	BGLAP,RUNX1,CNGA3,CLDN4,FHL2,FOXA1,NR3C2,SDC1,THBS1,TLR2,TP63,CLDN1,PADI2,UGT1A1,LMO3,FBXO32
13_Member	GO Biological Processes	GO:1901654	response to ketone	-2.63717	-0.443485	10/193	108,196,632,1364,7057,7097,8751,9076,10481,114907	ADCY2,AHR,BGLAP,CLDN4,THBS1,TLR2,ADAM15,CLDN1,HOXB13,FBXO32
14_Summary	GO Biological Processes	GO:0030855	epithelial cell differentiation	-3.48359	-0.936905	28/781	861,1365,1999,2938,2939,3169,6382,6495,6659,6662,7422,8626,9076,10309,10481,10551,10765,25984,27023,54474,55897,56913,57111,81851,125115,345643,730755,100533177	RUNX1,CLDN3,ELF3,GSTA1,GSTA2,FOXA1,SDC1,SIX1,SOX4,SOX9,VEGFA,TP63,CLDN1,CCNO,HOXB13,AGR2,KDM5B,KRT23,FOXB1,KRT20,MESP1,C1GALT1,RAB25,KRTAP1-1,KRT40,MCIDAS,KRTAP2-3,KRTAP29-1
14_Member	GO Biological Processes	GO:0030855	epithelial cell differentiation	-3.48359	-0.936905	28/781	861,1365,1999,2938,2939,3169,6382,6495,6659,6662,7422,8626,9076,10309,10481,10551,10765,25984,27023,54474,55897,56913,57111,81851,125115,345643,730755,100533177	RUNX1,CLDN3,ELF3,GSTA1,GSTA2,FOXA1,SDC1,SIX1,SOX4,SOX9,VEGFA,TP63,CLDN1,CCNO,HOXB13,AGR2,KDM5B,KRT23,FOXB1,KRT20,MESP1,C1GALT1,RAB25,KRTAP1-1,KRT40,MCIDAS,KRTAP2-3,KRTAP29-1
15_Summary	KEGG Pathway	hsa05202	Transcriptional misregulation in cancer	-3.43902	-0.926895	11/180	860,861,2115,2530,3576,4314,4609,5081,6495,51804,85414	RUNX2,RUNX1,ETV1,FUT8,CXCL8,MMP3,MYC,PAX7,SIX1,SIX4,SLC45A3
15_Member	KEGG Pathway	hsa05202	Transcriptional misregulation in cancer	-3.43902	-0.926895	11/180	860,861,2115,2530,3576,4314,4609,5081,6495,51804,85414	RUNX2,RUNX1,ETV1,FUT8,CXCL8,MMP3,MYC,PAX7,SIX1,SIX4,SLC45A3
16_Summary	GO Biological Processes	GO:0001708	cell fate specification	-3.43826	-0.926895	8/99	3110,3169,6495,6657,6662,6913,26011,55897,860,5081,51043,80326,3987,4609,8751,10509,26585,51804,59349,861,8626,23528,124540	MNX1,FOXA1,SIX1,SOX2,SOX9,TBX15,TENM4,MESP1,RUNX2,PAX7,ZBTB7B,WNT10A,LIMS1,MYC,ADAM15,SEMA4B,GREM1,SIX4,KLHL12,RUNX1,TP63,ZNF281,MSI2
16_Member	GO Biological Processes	GO:0001708	cell fate specification	-3.43826	-0.926895	8/99	3110,3169,6495,6657,6662,6913,26011,55897	MNX1,FOXA1,SIX1,SOX2,SOX9,TBX15,TENM4,MESP1
16_Member	GO Biological Processes	GO:0045165	cell fate commitment	-2.49938	-0.350167	12/270	860,3110,3169,5081,6495,6657,6662,6913,26011,51043,55897,80326	RUNX2,MNX1,FOXA1,PAX7,SIX1,SOX2,SOX9,TBX15,TENM4,ZBTB7B,MESP1,WNT10A
16_Member	GO Biological Processes	GO:0060485	mesenchyme development	-2.38568	-0.282746	12/279	3169,3987,4609,6495,6662,8751,10509,26585,51804,55897,59349,80326	FOXA1,LIMS1,MYC,SIX1,SOX9,ADAM15,SEMA4B,GREM1,SIX4,MESP1,KLHL12,WNT10A
16_Member	GO Biological Processes	GO:0048863	stem cell differentiation	-2.20253	-0.196744	11/258	860,861,3169,6662,8626,10509,23528,26585,59349,80326,124540	RUNX2,RUNX1,FOXA1,SOX9,TP63,SEMA4B,ZNF281,GREM1,KLHL12,WNT10A,MSI2
17_Summary	GO Biological Processes	GO:0045859	regulation of protein kinase activity	-3.35314	-0.882206	28/796	108,283,901,3315,3326,5611,5997,6653,7057,7345,7422,7532,8440,8941,9133,9175,9928,10309,11221,23162,26585,27347,28956,55765,56892,64798,79092,128239,4609,4751,166979,347735	ADCY2,ANG,CCNG2,HSPB1,HSP90AB1,DNAJC3,RGS2,SORL1,THBS1,UCHL1,VEGFA,YWHAG,NCK2,CDK5R2,CCNB2,MAP3K13,KIF14,CCNO,DUSP10,MAPK8IP3,GREM1,STK39,LAMTOR2,INAVA,TCIM,DEPTOR,CARD14,IQGAP3,MYC,NEK2,CDC20B,SERINC2
17_Member	GO Biological Processes	GO:0045859	regulation of protein kinase activity	-3.35314	-0.882206	28/796	108,283,901,3315,3326,5611,5997,6653,7057,7345,7422,7532,8440,8941,9133,9175,9928,10309,11221,23162,26585,27347,28956,55765,56892,64798,79092,128239	ADCY2,ANG,CCNG2,HSPB1,HSP90AB1,DNAJC3,RGS2,SORL1,THBS1,UCHL1,VEGFA,YWHAG,NCK2,CDK5R2,CCNB2,MAP3K13,KIF14,CCNO,DUSP10,MAPK8IP3,GREM1,STK39,LAMTOR2,INAVA,TCIM,DEPTOR,CARD14,IQGAP3
17_Member	GO Biological Processes	GO:0071900	regulation of protein serine/threonine kinase activity	-3.01302	-0.668611	20/519	901,3315,3326,5997,6653,7057,7345,7422,7532,8941,9133,9175,10309,11221,23162,27347,28956,55765,56892,128239	CCNG2,HSPB1,HSP90AB1,RGS2,SORL1,THBS1,UCHL1,VEGFA,YWHAG,CDK5R2,CCNB2,MAP3K13,CCNO,DUSP10,MAPK8IP3,STK39,LAMTOR2,INAVA,TCIM,IQGAP3
17_Member	GO Biological Processes	GO:0051347	positive regulation of transferase activity	-2.22158	-0.213672	21/651	108,283,3326,4609,4751,6653,7057,7422,8941,9175,9928,23162,26585,27347,28956,55765,56892,79092,128239,166979,347735	ADCY2,ANG,HSP90AB1,MYC,NEK2,SORL1,THBS1,VEGFA,CDK5R2,MAP3K13,KIF14,MAPK8IP3,GREM1,STK39,LAMTOR2,INAVA,TCIM,CARD14,IQGAP3,CDC20B,SERINC2
17_Member	GO Biological Processes	GO:0032147	activation of protein kinase activity	-2.19099	-0.187866	13/333	108,283,7057,7422,9175,9928,23162,26585,27347,28956,55765,79092,128239	ADCY2,ANG,THBS1,VEGFA,MAP3K13,KIF14,MAPK8IP3,GREM1,STK39,LAMTOR2,INAVA,CARD14,IQGAP3
18_Summary	GO Biological Processes	GO:0048713	regulation of oligodendrocyte differentiation	-3.23706	-0.790961	5/39	7097,11221,26011,27242,85414,6662	TLR2,DUSP10,TENM4,TNFRSF21,SLC45A3,SOX9
18_Member	GO Biological Processes	GO:0048713	regulation of oligodendrocyte differentiation	-3.23706	-0.790961	5/39	7097,11221,26011,27242,85414	TLR2,DUSP10,TENM4,TNFRSF21,SLC45A3
18_Member	GO Biological Processes	GO:0048709	oligodendrocyte differentiation	-2.1319	-0.154404	6/97	6662,7097,11221,26011,27242,85414	SOX9,TLR2,DUSP10,TENM4,TNFRSF21,SLC45A3
18_Member	GO Biological Processes	GO:0045685	regulation of glial cell differentiation	-2.03158	-0.0931147	5/73	7097,11221,26011,27242,85414	TLR2,DUSP10,TENM4,TNFRSF21,SLC45A3
19_Summary	GO Biological Processes	GO:0010749	regulation of nitric oxide mediated signal transduction	-3.22769	-0.790961	3/10	6690,7057,7422,3576,4312,4609,861,3987,9076,55920,3315	SPINK1,THBS1,VEGFA,CXCL8,MMP1,MYC,RUNX1,LIMS1,CLDN1,RCC2,HSPB1
19_Member	GO Biological Processes	GO:0010749	regulation of nitric oxide mediated signal transduction	-3.22769	-0.790961	3/10	6690,7057,7422	SPINK1,THBS1,VEGFA
19_Member	KEGG Pathway	hsa05219	Bladder cancer	-3.13509	-0.72064	5/41	3576,4312,4609,7057,7422	CXCL8,MMP1,MYC,THBS1,VEGFA
19_Member	GO Biological Processes	GO:1901888	regulation of cell junction assembly	-2.33586	-0.266287	6/88	861,3987,7057,7422,9076,55920	RUNX1,LIMS1,THBS1,VEGFA,CLDN1,RCC2
19_Member	GO Biological Processes	GO:1903392	negative regulation of adherens junction organization	-2.24537	-0.227612	3/21	7057,7422,55920	THBS1,VEGFA,RCC2
19_Member	GO Biological Processes	GO:2001026	regulation of endothelial cell chemotaxis	-2.07991	-0.114555	3/24	3315,7057,7422	HSPB1,THBS1,VEGFA
20_Summary	GO Biological Processes	GO:0060525	prostate glandular acinus development	-3.09508	-0.701819	3/11	3169,8626,10481,6662,1365,6382,7422,9076,56913,57111,4609,5081,8360,10765,11240,55355,10551,1999,23220,55897,56892,145873	FOXA1,TP63,HOXB13,SOX9,CLDN3,SDC1,VEGFA,CLDN1,C1GALT1,RAB25,MYC,PAX7,H4C4,KDM5B,PADI2,HJURP,AGR2,ELF3,DTX4,MESP1,TCIM,MESP2
20_Member	GO Biological Processes	GO:0060525	prostate glandular acinus development	-3.09508	-0.701819	3/11	3169,8626,10481	FOXA1,TP63,HOXB13
20_Member	GO Biological Processes	GO:0060740	prostate gland epithelium morphogenesis	-2.98325	-0.656932	4/26	3169,6662,8626,10481	FOXA1,SOX9,TP63,HOXB13
20_Member	GO Biological Processes	GO:0060742	epithelial cell differentiation involved in prostate gland development	-2.97583	-0.653925	3/12	3169,8626,10481	FOXA1,TP63,HOXB13
20_Member	GO Biological Processes	GO:0060512	prostate gland morphogenesis	-2.8587	-0.59038	4/28	3169,6662,8626,10481	FOXA1,SOX9,TP63,HOXB13
20_Member	GO Biological Processes	GO:0002064	epithelial cell development	-2.34669	-0.272184	10/212	1365,3169,6382,6662,7422,8626,9076,10481,56913,57111	CLDN3,FOXA1,SDC1,SOX9,VEGFA,TP63,CLDN1,HOXB13,C1GALT1,RAB25
20_Member	GO Biological Processes	GO:0006338	chromatin remodeling	-2.29346	-0.240261	9/182	3169,4609,5081,6662,8360,8626,10765,11240,55355	FOXA1,MYC,PAX7,SOX9,H4C4,TP63,KDM5B,PADI2,HJURP
20_Member	GO Biological Processes	GO:0060487	lung epithelial cell differentiation	-2.18734	-0.187866	3/22	3169,6662,10551	FOXA1,SOX9,AGR2
20_Member	GO Biological Processes	GO:0060479	lung cell differentiation	-2.13228	-0.154404	3/23	3169,6662,10551	FOXA1,SOX9,AGR2
20_Member	GO Biological Processes	GO:0007219	Notch signaling pathway	-2.1315	-0.154404	9/193	1999,3169,4609,6662,8626,23220,55897,56892,145873	ELF3,FOXA1,MYC,SOX9,TP63,DTX4,MESP1,TCIM,MESP2
20_Member	GO Biological Processes	GO:0030850	prostate gland development	-2.0004	-0.0737902	4/48	3169,6662,8626,10481	FOXA1,SOX9,TP63,HOXB13
